# Supplementary material for: Harnessing Filamentous Fungi for Enzyme Cocktail Production Through Rice Bran Bioprocessing
Source: J Fungi (Basel). 2025 Jan 31;11(2):106. doi: 10.3390/jof11020106 (PMC11856480; doi:10.3390/jof11020106)
Supplement: Supplementary file 1 [file jof-11-00106-s001.zip]

Archive with 2 entries (2 files):
- Supplementary Data.xlsx
- Supplementary Tables & Figures.pdf
