# Supplementary material for: Harnessing Filamentous Fungi for Enzyme Cocktail Production Through Rice Bran Bioprocessing
Source: J Fungi (Basel). 2025 Jan 31;11(2):106. doi: 10.3390/jof11020106 (PMC11856480; doi:10.3390/jof11020106)
Supplement: Supplementary file 1 [file jof-11-00106-s001.zip › Supplementary Data.xlsx]

## Sheet: Index
Supplementary Data
Manuscript title:
Harnessing filamentous fungi for enzyme cocktail production through rice bran bioprocessing
Authors:
Ana M. Yélamos, Jose F. Marcos, Paloma Manzanares and Sandra Garrigues*
Affiliation:
Food Biotechnology Department, Instituto de Agroquímica y Tecnología de Alimentos (IATA), Consejo Superior de Investigaciones Científicas (CSIC), Catedrático Agustín Escardino Benlloch 7, 46980 Paterna, Valencia, Spain
*Corresponding author:
Sandra Garrigues
e-mail: sgarrigues@iata.csic.es
Contents:
Supplementary Data 1. Proteomics results of the identification of the low molecular weigth band from A. niger RT3 grown in minimal medium supplemented with D-fructuose for 7 days.
Supplementary Data 2. Proteomics results of the identification of the low molecular weigth band from P. chrysogenum RB10 grown in minimal medium supplemented with D-fructuose for 7 days.
Supplementary Data 3. Proteomics results of the identification of the low molecular weigth band from P. parvofructum AM8 grown in minimal medium supplemented with D-fructose for 7 days.
Supplementary Data 4. Enzyme activity assays measured with the pNP method.
Supplementary Data 5. Proteomics results of the identification of total protein secretion by A. terreus AM9 grown in rice bran-containing medium after 4 days
Supplementary Data 6. Proteomics results of the identification of total protein secretion by A. niger RT3 grown in rice bran-containing medium after 4 days
Supplementary Data 7. Proteomics results of the identification of total protein secretion by P. parvofructum AM8 grown in rice bran-containing medium after 4 days

## Sheet: Supp. Data 1_RT3_fructose band
Supplementary Data 1. Proteomics results of the identification of the 6 KDa band from A. niger RT3 grown in minimal medium supplemented with D-fructose for 7 days.
Protein	Protein ID	Entry Name	Gene	Length	Organism	Protein Description	Protein Existence	Coverage	Protein Probability	Top Peptide Probability	Total Peptides	Unique Peptides	Razor Peptides	Total Spectral Count	Unique Spectral Count	Razor Spectral Count	Razor Assigned Modifications
tr|A2QD36|A2QD36_ASPNC	A2QD36	A2QD36_ASPNC	An02g05700	844	Aspergillus niger (strain ATCC MYA-4892 / CBS 513.88 / FGSC A1513) OX=425011	Elongation factor 2	3:Protein inferred from homology	2.84	0.9835	0.999	1	1	1	5	5	5	11C(57.0214), 16C(57.0214)
tr|A2QAZ7|A2QAZ7_ASPNC	A2QAZ7	A2QAZ7_ASPNC	An01g13350	929	Aspergillus niger (strain ATCC MYA-4892 / CBS 513.88 / FGSC A1513) OX=425011	Contig An01c0400, genomic contig	3:Protein inferred from homology	1.4	0.9815	0.9988	1	1	1	1	1	1

## Sheet: Supp. Data 2_RB10_fructose band
Supplementary Data 2. Proteomics results of the identification of the 6 KDa band from P. chrysogenum RB10 grown in minimal medium supplemented with D-fructose for 7 days. The predominant band identified is highlighted in yellow.
Accession	Description	Mascot Protein Score	# Global PSMs	# Global Pepts	# Global Uniq. Pepts	Coverage [%]	Abundances (Normalized)
D0EXD3	Antifungal protein OS=Penicillium chrysogenum OX=5076 GN=afp PE=1 SV=1	311	17	7	7	43	1.58454e+08
A0A167WD07	Uncharacterized protein OS=Penicillium chrysogenum OX=5076 GN=EN45_016450 PE=4 SV=1	129	5	3	3	21	1.6242e+06

## Sheet: Supp. Data 3_AM8_fructose band
Supplementary Data 3. Proteomics results of the identification of the 6 KDa band from P. parvofructum AM8 grown in minimal medium supplemented with D-fructose for 7 days. The predominant band identified is highlighted in yellow.
Accession	Gene Name	seq coverage	seq count	spec count	Normalized spectral abundance (NSAF)	Exponentially modified protein abundance index (EMPAI)	description
B6GXZ8;D0EXD3;	pafB	64.1;64.1;	35	270	0.023777222;0.023777222;	3.3752208;3.3752208;	Antifungal protein B OS=Penicillium rubens (strain ATCC 28089 / DSM 1075 / NRRL 1951 / Wisconsin 54-1255) OX=500485 GN=pafB PE=1 SV=1 ;Antifungal protein B OS=Penicillium chrysogenum OX=5076 GN=pafB PE=1 SV=1 ;
P10365;P53464;P53463;		25.6;25.5;25.5;	12	40	8.6419936E-4;8.61901E-4;8.61901E-4;	0.80301774;0.7988709;0.7988709;	Actin OS=Thermomyces lanuginosus OX=5541 PE=3 SV=1 ;Actin, cytoskeletal OS=Heliocidaris tuberculata OX=7635 PE=3 SV=1 ;Actin, cytoskeletal OS=Heliocidaris erythrogramma OX=7634 PE=3 SV=1 ;
P37211;	atp-1	14.7;	11	33	4.852299E-4;	0.40281367;	ATP synthase subunit alpha, mitochondrial OS=Neurospora crassa (strain ATCC 24698 / 74-OR23-1A / CBS 708.71 / DSM 1257 / FGSC 987) OX=367110 GN=atp-1 PE=3 SV=1 ;
Q9HDF5;	H4.2	43.7;	9	19	0.0014945195;	1.7352688;	Histone H4 OS=Mortierella alpina OX=64518 GN=H4.2 PE=3 SV=3 ;
P04914;Q7LKT3;Q76MU7;Q711M0;P23750;	hH4-2 hhfA hhfA H4.1 hhfA	41.7;41.7;41.7;41.7;41.7;	9	19	0.0014945195;0.0014945195;0.0014945195;0.0014945195;0.0014945195;	1.6121614;1.6121614;1.6121614;1.6121614;1.6121614;	Histone H4 OS=Neurospora crassa (strain ATCC 24698 / 74-OR23-1A / CBS 708.71 / DSM 1257 / FGSC 987) OX=367110 GN=hH4-2 PE=3 SV=2 ;Histone H4 OS=Neosartorya fumigata (strain ATCC MYA-4609 / Af293 / CBS 101355 / FGSC A1100) OX=330879 GN=hhfA PE=3 SV=3 ;Histone H4 OS=Aspergillus oryzae (strain ATCC 42149 / RIB 40) OX=510516 GN=hhfA PE=3 SV=3 ;Histone H4.1 OS=Talaromyces funiculosus OX=28572 GN=H4.1 …
P02723;	aac	22;	9	21	5.4357585E-4;	0.6595869;	ADP,ATP carrier protein OS=Neurospora crassa (strain ATCC 24698 / 74-OR23-1A / CBS 708.71 / DSM 1257 / FGSC 987) OX=367110 GN=aac PE=3 SV=1 ;
Q9Y702;	ACT1	20.8;	9	27	5.8333453E-4;	0.61435854;	Actin-1 OS=Schizophyllum commune OX=5334 GN=ACT1 PE=2 SV=1 ;
Q5A109;	UBI3	30.6;	7	24	0.0010074863;	1.0230191;	Ubiquitin-40S ribosomal protein S31 fusion protein OS=Candida albicans (strain SC5314 / ATCC MYA-2876) OX=237561 GN=UBI3 PE=1 SV=1 ;
A3LXD5;Q6BRZ5;A5DWE2;A5DFC5;	HHT2 HHT2 HHT2 HHT2	28.7;28.7;28.7;28.7;	7	16	9.5316104E-4;9.5316104E-4;9.5316104E-4;9.5316104E-4;	0.936422;0.936422;0.936422;0.936422;	Histone H3.1/H3.2 OS=Scheffersomyces stipitis (strain ATCC 58785 / CBS 6054 / NBRC 10063 / NRRL Y-11545) OX=322104 GN=HHT2 PE=3 SV=1 ;Histone H3.1/H3.2 OS=Debaryomyces hansenii (strain ATCC 36239 / CBS 767 / BCRC 21394 / JCM 1990 / NBRC 0083 / IGC 2968) OX=284592 GN=HHT2 PE=3 SV=3 ;Histone H3.1/H3.2 OS=Lodderomyces elongisporus (strain ATCC 11503 / CBS 2605 / JCM 1781 / NBRC 1676 / NRRL YB-4239) …
P23704;	atp-2	16;	7	28	4.3709503E-4;	0.44543982;	ATP synthase subunit beta, mitochondrial OS=Neurospora crassa (strain ATCC 24698 / 74-OR23-1A / CBS 708.71 / DSM 1257 / FGSC 987) OX=367110 GN=atp-2 PE=2 SV=1 ;
P00830;Q6CFT7;P49376;	ATP2 ATP2 ATP2	15.1;15.1;15.2;	7	36	5.7077745E-4;5.730202E-4;5.7755894E-4;	0.41579378;0.41579378;0.4190575;	ATP synthase subunit beta, mitochondrial OS=Saccharomyces cerevisiae (strain ATCC 204508 / S288c) OX=559292 GN=ATP2 PE=1 SV=2 ;ATP synthase subunit beta, mitochondrial OS=Yarrowia lipolytica (strain CLIB 122 / E 150) OX=284591 GN=ATP2 PE=1 SV=2 ;ATP synthase subunit beta, mitochondrial OS=Kluyveromyces lactis OX=28985 GN=ATP2 PE=3 SV=2 ;
Q00251;	TEF1	12.2;	7	21	3.7067375E-4;	0.32434154;	Elongation factor 1-alpha OS=Aureobasidium pullulans OX=5580 GN=TEF1 PE=3 SV=1 ;
O42820;Q9HDF6;	TEF1 TEF1	12;11.9;	7	20	3.5225516E-4;3.5073026E-4;	0.31825674;0.31522477;	Elongation factor 1-alpha OS=Schizophyllum commune OX=5334 GN=TEF1 PE=3 SV=1 ;Elongation factor 1-alpha OS=Serendipita indica OX=65672 GN=TEF1 PE=2 SV=1 ;
Q2U7A3;	act1	10.1;	7	18	3.888897E-4;	0.2618276;	Actin OS=Aspergillus oryzae (strain ATCC 42149 / RIB 40) OX=510516 GN=act1 PE=3 SV=1 ;
L7I1W3;Q875B7;Q7Z9J4;Q4HTT2;Q2HH38;Q1E5N0;Q0U1A0;P37210;P0CT13;	HTB1 HTB1 HTB1 HTB1 HTB1 HTB1 HTB1 hh2b HTB1	27;27;26.8;27;27;26.6;26.4;27;27;	6	17	0.0010053414;0.0010053414;9.980563E-4;0.0010053414;0.0010053414;9.90876E-4;9.837983E-4;0.0010053414;0.0010053414;	0.86208713;0.86208713;0.8535316;0.86208713;0.86208713;0.8450154;0.8365383;0.86208713;0.86208713;	Histone H2B OS=Magnaporthe oryzae (strain Y34) OX=1143189 GN=HTB1 PE=2 SV=1 ;Histone H2B OS=Podospora anserina OX=2587412 GN=HTB1 PE=3 SV=3 ;Histone H2B OS=Ajellomyces capsulatus OX=5037 GN=HTB1 PE=3 SV=3 ;Histone H2B OS=Gibberella zeae (strain ATCC MYA-4620 / CBS 123657 / FGSC 9075 / NRRL 31084 / PH-1) OX=229533 GN=HTB1 PE=3 SV=3 ;Histone H2B OS=Chaetomium globosum (strain ATCC 6205 / CBS 148.51…
C0HK51;	ATP1	8.4;	6	15	2.3829026E-4;	0.2133888;	ATP synthase subunit alpha, mitochondrial OS=Pichia angusta OX=870730 GN=ATP1 PE=1 SV=1 ;
Q0C9L8;	ctvE	14.2;	5	21	4.012718E-4;	0.38675582;	ATP synthase subunit beta, mitochondrial OS=Aspergillus terreus (strain NIH 2624 / FGSC A1156) OX=341663 GN=ctvE PE=3 SV=2 ;
Q9HGY7;	gpdA	14.2;	5	21	5.0337054E-4;	0.38675582;	Glyceraldehyde-3-phosphate dehydrogenase OS=Aspergillus oryzae (strain ATCC 42149 / RIB 40) OX=510516 GN=gpdA PE=2 SV=1 ;
Q92211;	TDH1	9.9;	5	10	2.4184682E-4;	0.25602996;	Glyceraldehyde-3-phosphate dehydrogenase OS=Candida albicans (strain WO-1) OX=294748 GN=TDH1 PE=1 SV=2 ;
Q96WZ1;	TEF	9.6;	5	19	3.346424E-4;	0.24738348;	Elongation factor 1-alpha OS=Coccidioides immitis (strain RS) OX=246410 GN=TEF PE=2 SV=2 ;
P19089;Q96US8;P35143;P29497;P28844;	GPD GPDA GPD1 GPD	9.2;9.2;9.2;9.2;9.2;	4	20	4.8082307E-4;4.7940054E-4;4.7940054E-4;4.8082307E-4;4.8082307E-4;	0.23594749;0.23594749;0.23594749;0.23594749;0.23594749;	Glyceraldehyde-3-phosphate dehydrogenase OS=Cryphonectria parasitica OX=5116 PE=3 SV=1 ;Glyceraldehyde-3-phosphate dehydrogenase OS=Sclerotinia sclerotiorum OX=5180 GN=GPD PE=3 SV=1 ;Glyceraldehyde-3-phosphate dehydrogenase OS=Colletotrichum gloeosporioides OX=474922 GN=GPDA PE=2 SV=1 ;Glyceraldehyde-3-phosphate dehydrogenase OS=Cochliobolus heterostrophus OX=5016 GN=GPD1 PE=3 SV=1 ;Glyceraldehyd…
P17878;	GAPC	8.9;	4	30	7.212346E-4;	0.22743917;	Glyceraldehyde-3-phosphate dehydrogenase, cytosolic OS=Mesembryanthemum crystallinum OX=3544 GN=GAPC PE=2 SV=1 ;
Q6CCU7;	GPD	8.9;	4	22	5.2734057E-4;	0.22743917;	Glyceraldehyde-3-phosphate dehydrogenase OS=Yarrowia lipolytica (strain CLIB 122 / E 150) OX=284591 GN=GPD PE=3 SV=1 ;
P0CN74;Q9Y796;P0CN75;	GPD GPD GPD	6.8;6.8;6.8;	4	19	4.5408704E-4;4.567819E-4;4.5408704E-4;	0.1694994;0.1694994;0.1694994;	Glyceraldehyde-3-phosphate dehydrogenase OS=Cryptococcus neoformans var. neoformans serotype D (strain JEC21 / ATCC MYA-565) OX=214684 GN=GPD PE=3 SV=1 ;Glyceraldehyde-3-phosphate dehydrogenase OS=Cutaneotrichosporon curvatum OX=57679 GN=GPD PE=3 SV=1 ;Glyceraldehyde-3-phosphate dehydrogenase OS=Cryptococcus neoformans var. neoformans serotype D (strain B-3501A) OX=283643 GN=GPD PE=3 SV=1 ;
O13507;	GPD	6.8;	4	20	4.7940054E-4;	0.1694994;	Glyceraldehyde-3-phosphate dehydrogenase OS=Phaffia rhodozyma OX=264483 GN=GPD PE=3 SV=1 ;
A1CJT5;A6R3R5;	tif1 TIF1	9.8;10.1;	3	7	1.4249518E-4;1.473067E-4;	0.25314116;0.2618276;	ATP-dependent RNA helicase eIF4A OS=Aspergillus clavatus (strain ATCC 1007 / CBS 513.65 / DSM 816 / NCTC 3887 / NRRL 1 / QM 1276 / 107) OX=344612 GN=tif1 PE=3 SV=1 ;ATP-dependent RNA helicase eIF4A OS=Ajellomyces capsulatus (strain NAm1 / WU24) OX=2059318 GN=TIF1 PE=3 SV=1 ;
P40918;Q96W30;Q01233;Q00043;	HSP70 HSP70-2 hsps-1 HSP70	5.6;5.5;5.6;5.1;	3	5	6.300054E-5;6.19409E-5;6.270796E-5;5.746006E-5;	0.13762724;0.13501084;0.13762724;0.12460494;	Heat shock 70 kDa protein OS=Davidiella tassiana OX=29918 GN=HSP70 PE=1 SV=1 ;Heat shock 70 kDa protein 2 OS=Paracoccidioides lutzii (strain ATCC MYA-826 / Pb01) OX=502779 GN=HSP70-2 PE=2 SV=2 ;Heat shock 70 kDa protein OS=Neurospora crassa (strain ATCC 24698 / 74-OR23-1A / CBS 708.71 / DSM 1257 / FGSC 987) OX=367110 GN=hsps-1 PE=2 SV=2 ;Heat shock 70 kDa protein OS=Ajellomyces capsulatus OX=5037…
Q9UUY8;	ndk-1	17.1;	2	9	4.7971593E-4;	0.48251808;	Nucleoside diphosphate kinase OS=Neurospora crassa (strain ATCC 24698 / 74-OR23-1A / CBS 708.71 / DSM 1257 / FGSC 987) OX=367110 GN=ndk-1 PE=2 SV=2 ;
Q4IQX3;	NHP6	16.8;	2	4	3.208661E-4;	0.47231245;	Non-histone chromosomal protein 6 OS=Gibberella zeae (strain ATCC MYA-4620 / CBS 123657 / FGSC 9075 / NRRL 31084 / PH-1) OX=229533 GN=NHP6 PE=3 SV=1 ;
Q6CK59;	HTA2	13.1;	2	4	2.4928828E-4;	0.3520726;	Histone H2A OS=Kluyveromyces lactis OX=28985 GN=HTA2 PE=1 SV=3 ;
A1CJ10;Q8X132;Q875B8;Q4WWC6;Q4HTT1;Q2U5A8;Q2HH37;Q1E5N1;Q0U1A1;Q0CBD2;P0CT12;P0C953;P0C952;P08844;P04910;P04909;O74268;L7HZV6;A1D8G8;	hta1 hh2a HTA1 hta1 HTA1 hta1 HTA1 HTA1 HTA1 hta1 HTA1 httA httA htaA hta2 hta1 hta1 HTA1 hta1	12;11.9;11.9;12;11.9;12;11.9;12;11.9;12.2;11.8;11.9;11.9;12.1;12.2;12.1;11.8;11.8;12;	2	6	3.6549784E-4;3.6277025E-4;3.6008307E-4;3.6549784E-4;3.6277025E-4;3.6549784E-4;3.6277025E-4;3.6549784E-4;3.6277025E-4;3.7107797E-4;3.574354E-4;3.6277025E-4;3.6277025E-4;3.6826677E-4;3.7107797E-4;3.6826677E-4;3.574354E-4;3.574354E-4;3.6549784E-4;	0.31825674;0.31522477;0.31522477;0.31825674;0.31522477;0.31825674;0.31522477;0.31825674;0.31522477;0.32434154;0.31219995;0.31522477;0.31522477;0.32129562;0.32434154;0.32129562;0.31219995;0.31219995;0.31825674;	Histone H2A OS=Aspergillus clavatus (strain ATCC 1007 / CBS 513.65 / DSM 816 / NCTC 3887 / NRRL 1 / QM 1276 / 107) OX=344612 GN=hta1 PE=3 SV=1 ; Histone H2A OS=Neurospora crassa (strain ATCC 24698 / 74-OR23-1A / CBS 708.71 / DSM 1257 / FGSC 987) OX=367110 GN=hh2a PE=3 SV=3 ; Histone H2A OS=Podospora anserina OX=2587412 GN=HTA1 PE=3 SV=3 ; Histone H2A OS=Neosartorya fumigata (strain ATCC MYA-4609 …
Q7RVN0;	rpl-11	8;	2	4	1.8624986E-4;	0.20226443;	60S ribosomal protein L11 OS=Neurospora crassa (strain ATCC 24698 / 74-OR23-1A / CBS 708.71 / DSM 1257 / FGSC 987) OX=367110 GN=rpl-11 PE=1 SV=2 ;
P46671;	FAR3	5.4;	2	3	1.1914513E-4;	0.1324004;	Factor arrest protein 3 OS=Saccharomyces cerevisiae (strain ATCC 204508 / S288c) OX=559292 GN=FAR3 PE=1 SV=2 ;
P51044;	cit-1	4.6;	2	6	1.023394E-4;	0.11173177;	Citrate synthase, mitochondrial OS=Aspergillus niger OX=5061 GN=cit-1 PE=2 SV=1 ;

## Sheet: Supp. Data 4_pNPs
Supplementary Data 4. Enzyme activity assays measured with the pNP method.
Alfa-D-Galactopyranoside (30 min) (AGL)	Raw absorbance values (405 nm)						Corrected values (blank substraction)						Converted values (nmol pNP)						Converted values (nmol pNP/min/mL)						Mean	SD	ANOVA and Tukey test (P< 0,05)
Aspergillus terreus (AM_39)	0.212	0.219	0.244	0.436	0.454	0.533	0.1545	0.1615	0.1865	0.3785	0.3965	0.4755	51.7301	54.1522	62.8028	129.239	135.467	162.803	172.434	180.507	209.343	430.796	451.557	542.676	288.927	139.852	b
Aspergillus amstelodami (AM_13)	0.207	0.209	0.209	0.257	0.245	0.26	0.1435	0.1455	0.1455	0.1935	0.1815	0.1965	2.39094	2.4245	2.4245	3.22987	3.02852	3.2802	7.9698	8.08166	8.08166	10.7662	10.0951	10.934	9.3214	1.4274	a
Aspergillus niger (phoenicis) (RT_3)	0.379	0.37	0.354	0.53	0.545	0.557	0.3155	0.3065	0.2905	0.4665	0.4815	0.4935	56.3196	54.7038	51.8312	83.4291	86.1221	88.2765	187.732	182.346	172.771	278.097	287.074	294.255	233.712	58.2227	b
Penicillium parvofructum (AM_8)	0.1	0.104	0.1	0.099	0.104	0.11	0.0365	0.0405	0.0365	0.0355	0.0405	0.0465	6.2298	6.94794	6.2298	6.05027	6.94794	8.02513	20.766	23.1598	20.766	20.1676	23.1598	26.7504	22.4616	2.46503	a
Blank	0.0635
B-D-Galactopyranoside (30 min) (LAC)	Raw absorbance values (405 nm)						Corrected values (blank substraction)						Converted values (nmol pNP)						Converted values (nmol pNP/min/mL)						Mean	SD	ANOVA and Tukey test (P< 0,05)
Aspergillus terreus (AM_39)	0.195	0.194	0.203	0.584	0.611	0.602	0.134	0.133	0.142	0.523	0.55	0.541	2.27065	2.25308	2.41125	9.10721	9.58172	9.42355	7.56883	7.51025	8.03749	30.3574	31.9391	31.4118	19.4708	12.8996	a
Aspergillus amstelodami (AM_13)	0.096	0.101	0.095	0.096	0.101	0.1	0.035	0.04	0.034	0.035	0.04	0.039	0.57047	0.654362	0.553691	0.57047	0.654362	0.637584	1.90157	2.18121	1.84564	1.90157	2.18121	2.12528	2.02274	0.155865	a
Aspergillus niger (phoenicis) (RT_3)	0.457	0.445	0.418	0.563	0.569	0.598	0.3995	0.3875	0.3605	0.5055	0.5115	0.5405	34.1263	33.0882	30.7526	43.2958	43.8149	46.3235	113.754	110.294	102.509	144.319	146.05	154.412	128.556	22.1544	b
Penicillium parvofructum (AM_8)	0.428	0.426	0.43	0.362	0.379	0.414	0.367	0.365	0.369	0.301	0.318	0.353	6.36555	6.3304	6.4007	5.20562	5.50439	6.11951	21.2185	21.1013	21.3357	17.3521	18.348	20.3984	19.959	1.69535	a
Blank	0.061
Alfa-L-Arabinofuranoside (30 min) (ABF)	Raw absorbance values (405 nm)						Corrected values (blank substraction)						Converted values (nmol pNP)						Converted values (nmol pNP/min/mL)						Mean	SD	ANOVA and Tukey test (P< 0,05)
Aspergillus terreus (AM_39)	0.488	0.233	0.289	0.53	0.364	0.304	0.428	0.173	0.229	0.47	0.304	0.244	7.16443	2.88591	3.8255	7.86913	5.08389	4.07718	23.8814	9.61969	12.7517	26.2304	16.9463	13.5906	17.17	6.58066	a
Aspergillus amstelodami (AM_13)	0.124	0.107	0.121	0.15	0.143	0.141	0.064	0.047	0.061	0.09	0.083	0.081	1.05705	0.771812	1.00671	1.49329	1.37584	1.34228	3.52349	2.57271	3.3557	4.97763	4.58613	4.47427	3.91499	0.912165	a
Aspergillus niger (phoenicis) (RT_3)	0.688	0.723	0.38	0.638	0.719	0.713	0.628	0.663	0.32	0.578	0.659	0.653	52.6007	55.5369	26.7617	48.406	55.2013	54.698	175.336	185.123	89.2058	161.353	184.004	182.327	162.891	37.1605	b
Penicillium parvofructum (AM_8)	0.209	0.148	0.168	0.175	0.162	0.143	0.149	0.088	0.108	0.115	0.102	0.083	2.48322	1.45973	1.7953	1.91275	1.69463	1.37584	8.2774	4.86577	5.98434	6.37584	5.64877	4.58613	5.95638	1.32102	a
Blank	0.06
Alfa-D-glucopyranoside (30 min) (AGD)	Raw absorbance values (405 nm)						Corrected values (blank substraction)						Converted values (nmol pNP)						Converted values (nmol pNP/min/mL)						Mean	SD	ANOVA and Tukey test (P< 0,05)
Aspergillus terreus (AM_39)	0.233	0.222	0.21	0.24	0.254	0.265	0.175	0.164	0.152	0.182	0.196	0.207	3.04071	2.84602	2.63363	3.1646	3.41239	3.60708	10.1357	9.48673	8.77876	10.5487	11.3746	12.0236	10.3913	1.19499	b
Aspergillus amstelodami (AM_13)	0.102	0.106	0.106	0.187	0.168	0.159	0.044	0.048	0.048	0.129	0.11	0.101	0.721477	0.788591	0.788591	2.14765	1.82886	1.67785	2.40492	2.62864	2.62864	7.15884	6.0962	5.59284	4.41834	2.10547	a
Aspergillus niger (phoenicis) (RT_3)	0.175	0.176	0.177	0.113	0.115	0.121	0.117	0.118	0.119	0.055	0.057	0.063	2.01416	2.03186	2.04956	0.916814	0.952212	1.05841	6.71386	6.77286	6.83186	3.05605	3.17404	3.52802	5.01278	1.93468	a
Penicillium parvofructum (AM_8)	0.143	0.142	0.139	0.152	0.173	0.164	0.085	0.084	0.081	0.094	0.115	0.106	1.44779	1.43009	1.37699	1.60708	1.97876	1.81947	4.82596	4.76696	4.58997	5.35693	6.59587	6.0649	5.36676	0.806701	a
Blank	0.058
B-D-glucopyranoside (30 min) (BGL)	Raw absorbance values (405 nm)						Corrected values (blank substraction)						Converted values (nmol pNP)						Converted values (nmol pNP/min/mL)						Mean	SD	ANOVA and Tukey test (P< 0,05)
Aspergillus terreus (AM_39)	0.195	0.211	0.209	0.149	0.141	0.153	0.1375	0.1535	0.1515	0.0915	0.0835	0.0955	22.9027	25.5872	25.2517	15.1846	13.8423	15.8557	76.3423	85.2908	84.1723	50.6152	46.1409	52.8523	65.9023	17.9622	b
Aspergillus amstelodami (AM_13)	0.904	0.893	0.889	0.372	0.344	0.389	0.8465	0.8355	0.8315	0.3145	0.2865	0.3315	14.1862	14.0017	13.9346	5.26007	4.79027	5.5453	47.2875	46.6723	46.4485	17.5336	15.9676	18.4843	32.0656	16.1661	a
Aspergillus niger (phoenicis) (RT_3)	0.502	0.517	0.574	0.552	0.467	0.505	0.4445	0.4595	0.5165	0.4945	0.4095	0.4475	74.4128	76.9295	86.4933	82.802	68.5403	74.9161	248.043	256.432	288.311	276.007	228.468	249.72	257.83	21.3783	c
Penicillium parvofructum (AM_8)	0.164	0.174	0.174	0.146	0.152	0.159	0.1065	0.1165	0.1165	0.0885	0.0945	0.1015	17.7013	19.3792	19.3792	14.6812	15.6879	16.8624	59.0045	64.5973	64.5973	48.9374	52.2931	56.2081	57.6063	6.40374	ab
Blank	0.0575
B-D-xylopyranoside (30 min) (BXL)	Raw absorbance values (405 nm)						Corrected values (blank substraction)						Converted values (nmol pNP)						Converted values (nmol pNP/min/mL)						Mean	SD	ANOVA and Tukey test (P< 0,05)
Aspergillus terreus (AM_39)	0.218	0.246	0.245	0.184	0.188	0.222	0.159	0.187	0.186	0.125	0.129	0.163	2.62649	3.10187	3.08489	2.04924	2.11715	2.6944	8.75495	10.3396	10.283	6.83079	7.05716	8.98132	8.70779	1.5145	a
Aspergillus amstelodami (AM_13)	0.107	0.118	0.116	0.099	0.101	0.097	0.048	0.059	0.057	0.04	0.042	0.038	0.788591	0.973154	0.939597	0.654362	0.687919	0.620805	2.62864	3.24385	3.13199	2.18121	2.29306	2.06935	2.59135	0.499822	a
Aspergillus niger (phoenicis) (RT_3)	0.577	0.56	0.495	0.533	0.583	0.59	0.518	0.501	0.436	0.474	0.524	0.531	43.4864	42.0408	36.5136	39.7449	43.9966	44.5918	144.955	140.136	121.712	132.483	146.655	148.639	139.097	10.2914	b
Penicillium parvofructum (AM_8)	0.138	0.141	0.143	0.162	0.169	0.185	0.079	0.082	0.084	0.103	0.11	0.126	1.26825	1.31919	1.35314	1.67572	1.79457	2.06621	4.2275	4.39728	4.51047	5.58574	5.98189	6.88738	5.26504	1.06279	a
Blank	0.059

## Sheet: Supp. Data 5_AM9 proteomics
Supplementary Data 5. Proteomics results of the identification of total protein secretion by A. terreus AM9 grown in rice bran-containing medium after 4 days
Protein	Protein ID	Entry Name	Gene	Length	Organism	Protein Description	Protein Existence	Coverage	NSAF	Protein Probability	Top Peptide Probability	Total Peptides	Unique Peptides	Razor Peptides	Total Spectral Count	Unique Spectral Count	Razor Spectral Count	Total Intensity	Unique Intensity	Razor Intensity	Razor Assigned Modifications	Razor Observed Modifications	Indistinguishable Proteins
sp|Q0CBM8|XYNC_ASPTN	Q0CBM8	XYNC_ASPTN	xlnC	326	Aspergillus terreus (strain	Probable endo-1,4-beta-xylanase C	2:Experimental evidence at transcript level	91.72	0.0293259	1	0.999	43	0	43	667	0	667	48371452	0	48371452	12M(15.9949),12M(15.9949),12M(15.9949),1C(57.0214),1C(57.0214),1C(57.0214),29M(15.9949),36C(57.0214),5C(57.0214),5C(57.0214),6C(57.0214),6C(57.0214),7M(15.9949),7M(15.9949),8C(57.0214),8C(57.0214)		tr|A0A7R7G1A2|A0A7R7G1A2_ASPTE
tr|A0A5M3ZA13|A0A5M3ZA13_ASPTE	A0A5M3ZA13	A0A5M3ZA13_ASPTE	ATEIFO6365_0010042200	293	Aspergillus terreus	Beta-xylanase	3:Protein inferred from homology	66.55	0.0241169	0.9999	0.9985	32	1	1	493	2	2	35890536	11568.2	11568.2
tr|Q0CBR4|Q0CBR4_ASPTN	Q0CBR4	Q0CBR4_ASPTN	ATEG_08870	106	Aspergillus terreus (strain	Cyanovirin-N domain-containing protein	4:Protein predicted	99.06	0.0179841	1	0.999	9	4	9	133	73	133	20420132	12668524	20420132	N-term(42.0106),N-term(42.0106),N-term(42.0106),N-term(42.0106),N-term(42.0106)
tr|Q0CIE1|Q0CIE1_ASPTN	Q0CIE1	Q0CIE1_ASPTN	ATEG_06543	163	Aspergillus terreus (strain	Superoxide dismutase [Cu-Zn]	3:Protein inferred from homology	86.5	0.0164436	1	0.999	17	1	17	187	13	187	7824533	150592	7824533	10C(57.0214),11C(57.0214),14C(57.0214),14C(57.0214),14C(57.0214)
tr|Q0C7F5|Q0C7F5_ASPTN	Q0C7F5	Q0C7F5_ASPTN	ATEG_10379	384	Aspergillus terreus (strain	Alpha-L-arabinofuranosidase	3:Protein inferred from homology	46.88	0.0148557	1	0.999	16	5	16	398	98	398	22115056	8323428	22115056	12C(57.0214),12C(57.0214),12C(57.0214),12C(57.0214), 7M(15.9949),12C(57.0214), 7M(15.9949),3M(15.9949),3M(15.9949),9M(15.9949),9M(15.9949)
tr|A0A017SCY3|A0A017SCY3_ASPRC	A0A017SCY3	A0A017SCY3_ASPRC	EURHEDRAFT_412996	154	Aspergillus ruber (strain CBS 135680)	Ubiquitin-domain-containing protein	3:Protein inferred from homology	39.61	0.0146124	1	0.999	11	0	11	157	0	157	9135630	0	9135630			tr|A0A017SSB9|A0A017SSB9_ASPRC, tr|A0A0A2J9P5|A0A0A2J9P5_PENEN, tr|A0A0A2KRX1|A0A0A2KRX1_PENIT, tr|A0A0A2L8P2|A0A0A2L8P2_PENIT, tr|A0A0F7TLN4|A0A0F7TLN4_PENBI, tr|A0A0F7TVV7|A0A0F7TVV7_PENBI, tr|A0A0F8WWE7|A0A0F8WWE7_9EURO, tr|A0A0F8X4N2|A0A0F8X4N2_9EURO, tr|A0A0G4NZ04|A0A0G4NZ04_PENC3, tr|A0A0G4PNS5|A0A0G4PNS5_PENC3, tr|A0A0L1IXH0|A0A0L1IXH0_ASPNO, tr|A0A0M9WGS3|A0A0M9WGS3_9EURO, tr|A0A0N0RXK1|A…
sp|Q0CFS3|XYNA_ASPTN	Q0CFS3	XYNA_ASPTN	xlnA	231	Aspergillus terreus (strain	Probable endo-1,4-beta-xylanase A	3:Protein inferred from homology	40.26	0.0125338	1	0.999	6	2	6	202	74	202	32182786	19191566	32182786
tr|Q0CWM0|Q0CWM0_ASPTN	Q0CWM0	Q0CWM0_ASPTN	ATEG_01914	338	Aspergillus terreus (strain	Feruloyl esterase C	3:Protein inferred from homology	50	0.0122553	1	0.999	10	1	10	289	47	289	12533991	5361113	12533991	11M(15.9949),11M(15.9949),12C(57.0214),12C(57.0214),12C(57.0214),12M(15.9949),12M(15.9949),13C(57.0214),13C(57.0214),13C(57.0214), 5M(15.9949),20C(57.0214),4C(57.0214),4C(57.0214),9C(57.0214),9C(57.0214)
sp|Q0CMT2|CBHB_ASPTN	Q0CMT2	CBHB_ASPTN	cbhB	541	Aspergillus terreus (strain	Probable 1,4-beta-D-glucan cellobiohydrolase B	3:Protein inferred from homology	45.66	0.0119222	1	0.999	24	3	23	450	104	436	26745736	13929622	26745736	10C(57.0214), 5C(57.0214),11M(15.9949),12C(57.0214), 18C(57.0214),12M(15.9949),12M(15.9949),12M(15.9949), 4M(15.9949),17C(57.0214),17C(57.0214), 28M(15.9949), 34M(15.9949),17C(57.0214), 34M(15.9949),22C(57.0214),22C(57.0214),29C(57.0214),29C(57.0214),3C(57.0214),3C(57.0214),3C(57.0214),4M(15.9949),4M(15.9949),7M(15.9949),8C(57.0214)
tr|Q0C912|Q0C912_ASPTN	Q0C912	Q0C912_ASPTN	ATEG_09822	301	Aspergillus terreus (strain	feruloyl esterase	3:Protein inferred from homology	74.42	0.0114284	1	0.999	22	6	22	240	88	240	11229534	4662541	11229534	20C(57.0214), 23C(57.0214),20C(57.0214), 23C(57.0214),24C(57.0214),3C(57.0214), 8C(57.0214),3C(57.0214), 8C(57.0214),3C(57.0214), 8C(57.0214),3C(57.0214), 8C(57.0214)
sp|Q0CCF8|PLYF_ASPTN	Q0CCF8	PLYF_ASPTN	plyF	234	Aspergillus terreus (strain	Probable pectate lyase F	3:Protein inferred from homology	79.06	0.0103517	1	0.999	16	0	16	169	0	169	6725451	0	6725451	10C(57.0214), 3C(57.0214),10C(57.0214), 3C(57.0214),12C(57.0214), 23C(57.0214), 8C(57.0214),12C(57.0214), 23C(57.0214), 8C(57.0214),14C(57.0214), 18C(57.0214), 29C(57.0214),14C(57.0214), 2C(57.0214), 6C(57.0214),22C(57.0214), 29C(57.0214),2C(57.0214), 6C(57.0214),5C(57.0214),7C(57.0214),8C(57.0214)
tr|A0A2L0V3A4|A0A2L0V3A4_ASPTE	A0A2L0V3A4	A0A2L0V3A4_ASPTE		606	Aspergillus terreus	Glucose-methanol-choline oxidoreductase	2:Experimental evidence at transcript level	57.26	0.00946085	1	0.999	34	0	34	400	0	400	12756804	0	12756804	11M(15.9949),11M(15.9949),13C(57.0214),13C(57.0214), 15M(15.9949),16M(15.9949),17M(15.9949),3C(57.0214),3C(57.0214), 7M(15.9949)
tr|Q0C7Z1|Q0C7Z1_ASPTN	Q0C7Z1	Q0C7Z1_ASPTN	ATEG_10193	515	Aspergillus terreus (strain	Beta-xylosidase C-terminal Concanavalin A-like domain-containing protein	3:Protein inferred from homology	84.85	0.00890605	1	0.999	36	7	36	320	67	320	11710146	1.74452e+06	11710146	12M(15.9949),12M(15.9949),12M(15.9949),12M(15.9949), 7M(15.9949),12M(15.9949), 7M(15.9949),16M(15.9949),16M(15.9949), 1C(57.0214),1C(57.0214),21M(15.9949),2C(57.0214),32M(15.9949),6M(15.9949),6M(15.9949),7M(15.9949),7M(15.9949)
tr|A0A5M3ZBA3|A0A5M3ZBA3_ASPTE	A0A5M3ZBA3	A0A5M3ZBA3_ASPTE	ATEIFO6365_0010039400	106	Aspergillus terreus	Cyanovirin-N	4:Protein predicted	46.23	0.00851878	0.9999	0.9988	6	1	1	63	3	3	10687255	19754	19754
tr|A0A5M3Z4X3|A0A5M3Z4X3_ASPTE	A0A5M3Z4X3	A0A5M3Z4X3_ASPTE	ATEIFO6365_0007043000	375	Aspergillus terreus	Putative BNR repeat protein	4:Protein predicted	59.47	0.0080648	1	0.999	17	9	17	211	115	211	4411547	3079592	4411547	22M(15.9949),22M(15.9949),23M(15.9949),6M(15.9949)
tr|Q0CFQ7|Q0CFQ7_ASPTN	Q0CFQ7	Q0CFQ7_ASPTN	ATEG_07477	710	Aspergillus terreus (strain	Catalase	3:Protein inferred from homology	75.21	0.00748959	1	0.999	52	6	50	371	36	366	8513044	2.08252e+06	8513044	10M(15.9949),10M(15.9949),12M(15.9949),12M(15.9949),18M(15.9949),3M(15.9949),5M(15.9949),5M(15.9949),5M(15.9949),5M(15.9949),5M(15.9949)
tr|A0A5M3ZEL0|A0A5M3ZEL0_ASPTE	A0A5M3ZEL0	A0A5M3ZEL0_ASPTE	ATEIFO6365_0012010300	153	Aspergillus terreus	Nucleoside diphosphate kinase	3:Protein inferred from homology	59.48	0.00721343	1	0.999	14	0	14	77	0	77	3890208	0	3890208	3C(57.0214),3C(57.0214),3C(57.0214),3C(57.0214),3C(57.0214),N-term(42.0106),N-term(42.0106)		tr|Q0CE18|Q0CE18_ASPTN
tr|Q0CPK9|Q0CPK9_ASPTN	Q0CPK9	Q0CPK9_ASPTN	ATEG_04375	636	Aspergillus terreus (strain	Glucoamylase	3:Protein inferred from homology	65.72	0.00705391	1	0.999	31	8	31	313	76	313	14220530	4.55934e+06	14220530	11M(15.9949),15M(15.9949),17C(57.0214), 5C(57.0214), 8C(57.0214),17C(57.0214), 5C(57.0214), 8C(57.0214),18C(57.0214), 26C(57.0214),21C(57.0214), 29C(57.0214),21C(57.0214), 29C(57.0214),4M(15.9949),8C(57.0214),8C(57.0214),8M(15.9949),8M(15.9949)
tr|Q0CSC4|Q0CSC4_ASPTN	Q0CSC4	Q0CSC4_ASPTN	ATEG_03410	403	Aspergillus terreus (strain	Beta-xylanase	3:Protein inferred from homology	56.08	0.00704211	1	0.999	16	4	16	198	37	198	6.99722e+06	2.73349e+06	6.99722e+06	15C(57.0214), 21C(57.0214), 31C(57.0214), 4C(57.0214),1C(57.0214),1C(57.0214),38M(15.9949)
tr|Q5G1M0|Q5G1M0_ASPTE	Q5G1M0	Q5G1M0_ASPTE		540	Aspergillus terreus	Glucanase	2:Experimental evidence at transcript level	39.07	0.00690116	0.9999	0.999	20	0	2	260	0	2	22927632	0	0	22C(57.0214),29C(57.0214)
tr|Q0CJV1|Q0CJV1_ASPTN	Q0CJV1	Q0CJV1_ASPTN	ATEG_06033	137	Aspergillus terreus (strain	Cytochrome b5	3:Protein inferred from homology	57.66	0.00680041	1	0.999	9	2	9	65	2	65	2.91815e+06	61824.2	2.91815e+06	4C(57.0214),4M(15.9949),4M(15.9949),5M(15.9949),N-term(42.0106),N-term(42.0106)
tr|A0A5M3Z7D4|A0A5M3Z7D4_ASPTE	A0A5M3Z7D4	A0A5M3Z7D4_ASPTE	ATEIFO6365_0008026600	85	Aspergillus terreus	Signal peptide-containing protein	4:Protein predicted	54.12	0.00674503	1	0.999	4	0	4	40	0	40	244635	0	244635	14M(15.9949), 16C(57.0214), 1C(57.0214), 23C(57.0214), 6C(57.0214),16C(57.0214), 1C(57.0214), 23C(57.0214), 6C(57.0214),18C(57.0214), 25C(57.0214), 3C(57.0214), 8C(57.0214),6C(57.0214),6C(57.0214),7C(57.0214)		tr|Q0CIG8|Q0CIG8_ASPTN
tr|Q0CLA1|Q0CLA1_ASPTN	Q0CLA1	Q0CLA1_ASPTN	ATEG_05533	155	Aspergillus terreus (strain	Yeast cell wall synthesis Kre9/Knh1-like N-terminal domain-containing protein	4:Protein predicted	80.65	0.00656552	1	0.999	11	2	11	71	16	71	2.86501e+06	1.06508e+06	2.86501e+06	11M(15.9949),11M(15.9949),4C(57.0214),4M(15.9949),4M(15.9949),4M(15.9949),6C(57.0214)
tr|Q0CQY4|Q0CQY4_ASPTN	Q0CQY4	Q0CQY4_ASPTN	ATEG_03900	403	Aspergillus terreus (strain	Alkaline protease 1	3:Protein inferred from homology	51.12	0.00647305	1	0.999	16	0	16	182	0	182	19905400	0	19905400	5M(15.9949)
tr|A0A5M3ZBE8|A0A5M3ZBE8_ASPTE	A0A5M3ZBE8	A0A5M3ZBE8_ASPTE	ATEIFO6365_0009008100	723	Aspergillus terreus	Catalase	3:Protein inferred from homology	58.23	0.00640334	1	0.9985	45	1	3	323	5	10	8513044	328579	563479
sp|Q9Y8D9|SODC_ASPFU	Q9Y8D9	SODC_ASPFU	sodC	154	Aspergillus fumigatus (strain ATCC MYA-4609 / CBS 101355 / F	Superoxide dismutase [Cu-Zn]	2:Experimental evidence at transcript level	46.1	0.00614279	0	0.995	8	0	2	66	0	5	7.69206e+06	0	6753.35			tr|A0A229XV15|A0A229XV15_ASPFM, tr|B0Y476|B0Y476_ASPFC
tr|Q0C897|Q0C897_ASPTN	Q0C897	Q0C897_ASPTN	ATEG_10087	237	Aspergillus terreus (strain	Protein ycaC	3:Protein inferred from homology	45.57	0.00610823	1	0.999	14	2	14	101	22	101	1723059	273371	1723059	11M(15.9949),17M(15.9949),3M(15.9949),9M(15.9949)
tr|Q0CF36|Q0CF36_ASPTN	Q0CF36	Q0CF36_ASPTN	ATEG_07698	514	Aspergillus terreus (strain	FAD-binding PCMH-type domain-containing protein	3:Protein inferred from homology	53.89	0.00610694	1	0.999	24	6	24	219	104	219	3.44167e+06	2.71171e+06	3.44167e+06	10M(15.9949),10M(15.9949),10M(15.9949),11C(57.0214),17M(15.9949),1C(57.0214),8C(57.0214)
tr|Q0CNS4|Q0CNS4_ASPTN	Q0CNS4	Q0CNS4_ASPTN	ATEG_04660	403	Aspergillus terreus (strain	chitinase	3:Protein inferred from homology	74.69	0.00597512	1	0.999	25	9	25	168	64	168	4873801	2.00193e+06	4873801	17C(57.0214),20C(57.0214),2M(15.9949),2M(15.9949),2M(15.9949),5M(15.9949),6M(15.9949),6M(15.9949),6M(15.9949),7C(57.0214),7C(57.0214),8C(57.0214)
tr|Q0CU37|Q0CU37_ASPTN	Q0CU37	Q0CU37_ASPTN	ATEG_02797	230	Aspergillus terreus (strain	SGNH hydrolase-type esterase domain-containing protein	4:Protein predicted	65.65	0.00567095	1	0.999	10	7	10	91	59	91	1.49988e+06	1.23814e+06	1.49988e+06	12M(15.9949),16M(15.9949),37C(57.0214),37C(57.0214),42C(57.0214),8M(15.9949),8M(15.9949)
tr|A0A5M3YQJ4|A0A5M3YQJ4_ASPTE	A0A5M3YQJ4	A0A5M3YQJ4_ASPTE	ATEIFO6365_0004078600	447	Aspergillus terreus	Regulatory P-domain-containing protein	4:Protein predicted	47.65	0.00557936	1	0.999	21	1	21	174	28	174	4863570	453321	4863570	11C(57.0214), 1C(57.0214),11C(57.0214), 1C(57.0214),17M(15.9949),17M(15.9949),20M(15.9949), 6C(57.0214),28M(15.9949),6C(57.0214)
tr|A0A5M3YYE0|A0A5M3YYE0_ASPTE	A0A5M3YYE0	A0A5M3YYE0_ASPTE	ATEIFO6365_0002023200	219	Aspergillus terreus	Cutinase	3:Protein inferred from homology	50.68	0.00543221	1	0.999	7	2	7	83	33	83	1.6804e+06	748146	1.6804e+06	13C(57.0214),14M(15.9949), 17C(57.0214),17C(57.0214),17C(57.0214), 8M(15.9949),9C(57.0214),9C(57.0214)
sp|Q0CYL8|PELA_ASPTN	Q0CYL8	PELA_ASPTN	pelA	378	Aspergillus terreus (strain	Probable pectin lyase A	3:Protein inferred from homology	35.45	0.00538442	1	0.999	10	3	10	142	62	142	3700008	2.32465e+06	3700008	11C(57.0214), 20C(57.0214),11C(57.0214), 20C(57.0214),7M(15.9949),7M(15.9949)
tr|A0A5M3ZAQ9|A0A5M3ZAQ9_ASPTE	A0A5M3ZAQ9	A0A5M3ZAQ9_ASPTE	ATEIFO6365_0009002300	238	Aspergillus terreus	Endoglucanase	3:Protein inferred from homology	52.1	0.00535989	1	0.999	8	0	8	89	0	89	3.60411e+06	0	3.60411e+06			tr|Q0CFW4|Q0CFW4_ASPTN
tr|A0A5M3ZDA7|A0A5M3ZDA7_ASPTE	A0A5M3ZDA7	A0A5M3ZDA7_ASPTE	ATEIFO6365_0013026400	207	Aspergillus terreus	DUF1524 domain-containing protein	4:Protein predicted	40.58	0.00533167	1	0.999	8	7	8	77	69	77	2.73129e+06	2.73129e+06	2.73129e+06	10C(57.0214),13C(57.0214),17C(57.0214),17C(57.0214),38C(57.0214)
tr|A0A5M3Z117|A0A5M3Z117_ASPTE	A0A5M3Z117	A0A5M3Z117_ASPTE	ATEIFO6365_0005025200	404	Aspergillus terreus	Glycosidase	3:Protein inferred from homology	56.93	0.00532173	1	0.999	19	0	18	150	0	145	1792929	0	1792929	10M(15.9949),22M(15.9949),2C(57.0214),2C(57.0214)		tr|Q0CM99|Q0CM99_ASPTN
tr|Q0CRX6|Q0CRX6_ASPTN	Q0CRX6	Q0CRX6_ASPTN	ATEG_03558	154	Aspergillus terreus (strain	Uncharacterized protein	4:Protein predicted	50	0.00511899	1	0.999	7	6	7	55	43	55	3.3651e+06	3.3651e+06	3.3651e+06	12C(57.0214), 5C(57.0214), 6C(57.0214),17C(57.0214), 8C(57.0214),21C(57.0214), 24C(57.0214), 25C(57.0214), 28C(57.0214), 7C(57.0214),23C(57.0214), 26C(57.0214), 27C(57.0214), 30C(57.0214), 9C(57.0214)
tr|Q0CNL8|Q0CNL8_ASPTN	Q0CNL8	Q0CNL8_ASPTN	ATEG_04716	133	Aspergillus terreus (strain	Uncharacterized protein	4:Protein predicted	38.35	0.00495734	1	0.999	6	6	6	46	46	46	8572626	8572626	8572626	5C(57.0214),5C(57.0214), 6C(57.0214),5C(57.0214), 6C(57.0214),5C(57.0214), 7M(15.9949),7C(57.0214)
tr|A0A5M3ZGT6|A0A5M3ZGT6_ASPTE	A0A5M3ZGT6	A0A5M3ZGT6_ASPTE	ATEIFO6365_0015022700	90	Aspergillus terreus	Uncharacterized protein	4:Protein predicted	71.11	0.00493698	1	0.999	6	6	6	31	31	31	772454	772454	772454	11M(15.9949),8C(57.0214)
tr|Q0CZS5|Q0CZS5_ASPTN	Q0CZS5	Q0CZS5_ASPTN	ATEG_00809	283	Aspergillus terreus (strain	Beta-xylanase	3:Protein inferred from homology	66.43	0.00491279	1	0.999	19	7	18	97	21	96	7.8262e+06	334321	1.82073e+06	12M(15.9949),4M(15.9949),5C(57.0214),6C(57.0214),7M(15.9949)
tr|Q0CMT1|Q0CMT1_ASPTN	Q0CMT1	Q0CMT1_ASPTN	ATEG_05003	410	Aspergillus terreus (strain	cellulase	3:Protein inferred from homology	52.68	0.00489426	1	0.999	13	3	13	140	51	140	6313736	4.11532e+06	6313736	14C(57.0214),14C(57.0214),15C(57.0214),15C(57.0214),15M(15.9949),15M(15.9949),15M(15.9949), 6M(15.9949),18M(15.9949),28C(57.0214),4M(15.9949),6M(15.9949),8C(57.0214)
tr|Q0CQE9|Q0CQE9_ASPTN	Q0CQE9	Q0CQE9_ASPTN	ATEG_04085	402	Aspergillus terreus (strain	Aldose 1-epimerase	3:Protein inferred from homology	48.76	0.00488469	1	0.999	21	1	21	137	2	137	3.87284e+06	50606.8	3.87284e+06
tr|Q0CHJ6|Q0CHJ6_ASPTN	Q0CHJ6	Q0CHJ6_ASPTN	ATEG_06838	183	Aspergillus terreus (strain	Ricin B lectin domain-containing protein	4:Protein predicted	83.06	0.00485605	1	0.999	9	3	9	62	23	62	1.08041e+06	455488	1.08041e+06	12M(15.9949),1M(15.9949),2M(15.9949),2M(15.9949),2M(15.9949),8M(15.9949),N-term(42.0106)
tr|Q0CKU3|Q0CKU3_ASPTN	Q0CKU3	Q0CKU3_ASPTN	ATEG_05691	532	Aspergillus terreus (strain	alpha-L-fucosidase	3:Protein inferred from homology	55.08	0.00482263	1	0.999	25	10	25	179	47	179	3.38261e+06	1.50857e+06	3.38261e+06	10M(15.9949),10M(15.9949), 17C(57.0214), 1C(57.0214),11C(57.0214),11C(57.0214), 4M(15.9949),13M(15.9949),17C(57.0214), 1C(57.0214),17C(57.0214), 1C(57.0214),1M(15.9949),1M(15.9949),1M(15.9949),1M(15.9949),3M(15.9949),3M(15.9949),3M(15.9949),9M(15.9949)
tr|Q0CNE2|Q0CNE2_ASPTN	Q0CNE2	Q0CNE2_ASPTN	ATEG_04792	450	Aspergillus terreus (strain	Regulatory P domain-containing protein	4:Protein predicted	43.56	0.00474588	1	0.999	21	0	1	149	0	3	4863570	0	16380.5	3C(57.0214)
tr|A0A5M3ZG18|A0A5M3ZG18_ASPTE	A0A5M3ZG18	A0A5M3ZG18_ASPTE	ATEIFO6365_0015002900	406	Aspergillus terreus	mannan endo-1,4-beta-mannosidase	3:Protein inferred from homology	44.33	0.00473066	0.9999	0.9985	16	0	1	134	0	6	2.76581e+06	0	321690
sp|Q0C8J3|MANC_ASPTN	Q0C8J3	MANC_ASPTN	manC	406	Aspergillus terreus (strain	Probable mannan endo-1,4-beta-mannosidase C	3:Protein inferred from homology	42.36	0.00455414	1	0.999	16	1	16	129	1	129	2.76581e+06	11549.8	2.76581e+06	1M(15.9949),1M(15.9949), 4M(15.9949),4M(15.9949),6M(15.9949),8M(15.9949)
sp|Q0CES4|CUTI2_ASPTN	Q0CES4	CUTI2_ASPTN	ATEG_07810	216	Aspergillus terreus (strain	Probable cutinase 2	3:Protein inferred from homology	57.87	0.00444594	1	0.999	10	2	10	67	17	67	1.75539e+06	411944	1.75539e+06	10C(57.0214),10C(57.0214),17C(57.0214),17C(57.0214),1C(57.0214),8C(57.0214)
sp|Q0CMZ3|NPIIA_ASPTN	Q0CMZ3	NPIIA_ASPTN	ATEG_04941	352	Aspergillus terreus (strain	Neutral protease 2 homolog ATEG_04941	3:Protein inferred from homology	14.77	0.0044384	1	0.999	5	0	5	109	0	109	8771910	0	8771910	6C(57.0214)
tr|A0A2I1D8W9|A0A2I1D8W9_ASPC2	A0A2I1D8W9	A0A2I1D8W9_ASPC2	P168DRAFT_325206	154	Aspergillus campestris (strain IBT 28561)	Superoxide dismutase [Cu-Zn]	3:Protein inferred from homology	28.57	0.00437441	0.9997	0.9936	3	0	0	47	0	0	1.90276e+06	0	0
tr|Q0C8T9|Q0C8T9_ASPTN	Q0C8T9	Q0C8T9_ASPTN	ATEG_09895	126	Aspergillus terreus (strain	Ecp2 effector protein domain-containing protein	4:Protein predicted	37.3	0.00432271	1	0.999	6	6	6	38	38	38	904082	904082	904082	11C(57.0214),12C(57.0214),13C(57.0214), 15M(15.9949), 6C(57.0214),13C(57.0214), 15M(15.9949), 6C(57.0214), 7M(15.9949),13C(57.0214), 6C(57.0214),13C(57.0214), 6C(57.0214), 7M(15.9949),6C(57.0214),6C(57.0214),8C(57.0214),8C(57.0214)
sp|Q0CD01|CUTI1_ASPTN	Q0CD01	CUTI1_ASPTN	ATEG_08433	209	Aspergillus terreus (strain	Probable cutinase 1	3:Protein inferred from homology	57.42	0.00425195	1	0.999	10	3	9	62	22	54	1.75951e+06	442518	886229	13M(15.9949),17C(57.0214),27M(15.9949),27M(15.9949),6C(57.0214)
tr|Q0CGK2|Q0CGK2_ASPTN	Q0CGK2	Q0CGK2_ASPTN	ATEG_07190	359	Aspergillus terreus (strain	Beta-xylanase	3:Protein inferred from homology	57.38	0.00407238	1	0.999	18	5	18	102	25	102	3.38786e+06	369456	3.38786e+06	13C(57.0214),13C(57.0214),15C(57.0214), 18C(57.0214),1C(57.0214),1C(57.0214),1C(57.0214),3M(15.9949),4M(15.9949),4M(15.9949),6M(15.9949),9C(57.0214)
tr|Q0CAZ7|Q0CAZ7_ASPTN	Q0CAZ7	Q0CAZ7_ASPTN	ATEG_09137	505	Aspergillus terreus (strain	Peptide hydrolase	3:Protein inferred from homology	49.7	0.0040587	1	0.999	20	5	20	143	43	143	4531466	3.52179e+06	4531466	14C(57.0214),14C(57.0214),34M(15.9949),3C(57.0214)
tr|A0A5M3Z9K2|A0A5M3Z9K2_ASPTE	A0A5M3Z9K2	A0A5M3Z9K2_ASPTE	ATEIFO6365_0008002200	606	Aspergillus terreus	GMC oxidoreductase	3:Protein inferred from homology	29.54	0.00404451	1	0.999	14	2	2	171	3	3	11159296	0	0
tr|Q0CLG2|Q0CLG2_ASPTN	Q0CLG2	Q0CLG2_ASPTN	ATEG_05472	768	Aspergillus terreus (strain	5-methyltetrahydropteroyltriglutamate--homocysteine S-methyltransferase	3:Protein inferred from homology	74.35	0.00403121	1	0.999	55	2	55	216	4	216	1.62526e+06	21122.1	1.62526e+06	15M(15.9949),1C(57.0214),1C(57.0214),2M(15.9949), 9C(57.0214),3M(15.9949),6M(15.9949),9C(57.0214)
tr|A0A5M3Z003|A0A5M3Z003_ASPTE	A0A5M3Z003	A0A5M3Z003_ASPTE	ATEIFO6365_0006010300	104	Aspergillus terreus	Glycosyl hydrolase family 76	4:Protein predicted	72.12	0.00399675	1	0.999	10	0	10	29	0	29	519101	0	519101	7C(57.0214)		tr|Q0CTT9|Q0CTT9_ASPTN
tr|Q0CH63|Q0CH63_ASPTN	Q0CH63	Q0CH63_ASPTN	ATEG_06979	219	Aspergillus terreus (strain	Uncharacterized protein	4:Protein predicted	71.23	0.00399235	1	0.999	14	7	14	61	27	61	1.08474e+06	229588	1.08474e+06	11C(57.0214), 2C(57.0214),11C(57.0214), 2C(57.0214),2M(15.9949),2M(15.9949),34C(57.0214),6C(57.0214),6C(57.0214),6C(57.0214)
tr|Q0CFG2|Q0CFG2_ASPTN	Q0CFG2	Q0CFG2_ASPTN	ATEG_07572	219	Aspergillus terreus (strain	Nitroreductase domain-containing protein	4:Protein predicted	70.32	0.00399235	1	0.999	16	2	16	61	7	61	1.26552e+06	268339	1.26552e+06	N-term(42.0106)
tr|Q0CDS9|Q0CDS9_ASPTN	Q0CDS9	Q0CDS9_ASPTN	ATEG_08155	499	Aspergillus terreus (strain	Uncharacterized protein	3:Protein inferred from homology	51.5	0.00382027	1	0.999	20	10	20	133	85	133	1.95101e+06	1.95101e+06	1.95101e+06	3M(15.9949),3M(15.9949),3M(15.9949),7M(15.9949)
tr|A0A5M3Z3T9|A0A5M3Z3T9_ASPTE	A0A5M3Z3T9	A0A5M3Z3T9_ASPTE	ATEIFO6365_0007007600	578	Aspergillus terreus	alpha-L-fucosidase	3:Protein inferred from homology	29.76	0.00381888	1	0.999	16	1	1	154	22	22	3.38261e+06	251542	251542	21M(15.9949),23M(15.9949)
tr|Q5G1M1|Q5G1M1_ASPTE	Q5G1M1	Q5G1M1_ASPTE		404	Aspergillus terreus	cellulase	2:Experimental evidence at transcript level	46.04	0.00376069	1	0.999	11	0	2	106	0	28	4.55982e+06	0	1.75036e+06	5M(15.9949),5M(15.9949)
sp|Q0CW01|CUTI4_ASPTN	Q0CW01	CUTI4_ASPTN	ATEG_02133	219	Aspergillus terreus (strain	Probable cutinase 4	3:Protein inferred from homology	57.99	0.00373055	1	0.9988	7	2	2	57	7	7	1.08371e+06	129778	129778	17C(57.0214), 8M(15.9949),8C(57.0214)
tr|A0A5M3Z9D5|A0A5M3Z9D5_ASPTE	A0A5M3Z9D5	A0A5M3Z9D5_ASPTE	ATEIFO6365_0009031700	519	Aspergillus terreus	6-hydroxy-D-nicotine oxidase	3:Protein inferred from homology	35.26	0.00367305	1	0.999	20	2	2	133	18	18	2357185	822453	822453
tr|A0A1E3BIM3|A0A1E3BIM3_ASPCR	A0A1E3BIM3	A0A1E3BIM3_ASPCR	SI65_03875	154	Aspergillus cristatus	Superoxide dismutase [Cu-Zn]	3:Protein inferred from homology	26.62	0.00353676	1	0.999	4	0	1	38	0	1	2828604	0	0			tr|A0A7R7VSR9|A0A7R7VSR9_ASPCH
tr|A0A5M3Z4S2|A0A5M3Z4S2_ASPTE	A0A5M3Z4S2	A0A5M3Z4S2_ASPTE	ATEIFO6365_0014020400	157	Aspergillus terreus	DUF1348 domain protein	4:Protein predicted	73.25	0.00346918	1	0.999	9	0	9	38	0	38	328745	0	328745	1C(57.0214),1M(15.9949),9C(57.0214)		tr|Q0CGH1|Q0CGH1_ASPTN
tr|Q0D011|Q0D011_ASPTN	Q0D011	Q0D011_ASPTN	ATEG_00723	968	Aspergillus terreus (strain	alpha-glucosidase	3:Protein inferred from homology	37.29	0.0033908	1	0.999	30	3	29	229	26	225	4491032	1.25393e+06	4491032	15M(15.9949),7M(15.9949),8M(15.9949),9C(57.0214),9C(57.0214)
tr|Q0CUW9|Q0CUW9_ASPTN	Q0CUW9	Q0CUW9_ASPTN	ATEG_02515	470	Aspergillus terreus (strain	Alpha-amylase	3:Protein inferred from homology	44.04	0.00338507	1	0.999	15	4	15	111	34	111	3480288	1.47949e+06	3480288	10C(57.0214), 17C(57.0214),10C(57.0214), 17C(57.0214)
tr|A0A167XK85|A0A167XK85_PENCH	A0A167XK85	A0A167XK85_PENCH	EN45_030800	146	Penicillium chrysogenum	Small secreted protein	4:Protein predicted	20.55	0.00333786	0.9996	0.999	3	0	3	34	0	34	4663937	0	4663937			tr|A0A1V6TZL6|A0A1V6TZL6_9EURO, tr|B6H3N2|B6H3N2_PENRW
tr|A0A5M3YL62|A0A5M3YL62_ASPTE	A0A5M3YL62	A0A5M3YL62_ASPTE	ATEIFO6365_0001032000	320	Aspergillus terreus	pectate lyase	3:Protein inferred from homology	54.38	0.00331455	1	0.999	13	0	12	74	0	71	620134	0	597893			tr|Q0CDW1|Q0CDW1_ASPTN
tr|A0A5M3YLE4|A0A5M3YLE4_ASPTE	A0A5M3YLE4	A0A5M3YLE4_ASPTE	ATEIFO6365_0001041700	378	Aspergillus terreus	pectin lyase	3:Protein inferred from homology	32.54	0.00329891	0.9999	0.999	8	0	1	87	0	7	3172019	0	131246	13C(57.0214),13C(57.0214), 15M(15.9949)
tr|Q0CM98|Q0CM98_ASPTN	Q0CM98	Q0CM98_ASPTN	ATEG_05186	472	Aspergillus terreus (strain	Glutathione reductase	3:Protein inferred from homology	77.12	0.00324926	1	0.999	33	5	33	107	16	107	645222	467272	645222	10C(57.0214), 5C(57.0214),3C(57.0214),4M(15.9949),4M(15.9949), 9M(15.9949),5C(57.0214),9M(15.9949),9M(15.9949)
sp|Q0CMA7|AGDC_ASPTN	Q0CMA7	AGDC_ASPTN	agdC	879	Aspergillus terreus (strain	Probable alpha/beta-glucosidase agdC	3:Protein inferred from homology	48.35	0.00321233	1	0.999	34	6	34	197	25	197	1.56302e+06	367487	1.56302e+06	15M(15.9949),15M(15.9949),16M(15.9949),17C(57.0214),17C(57.0214),17C(57.0214),18C(57.0214),18C(57.0214), 7M(15.9949),1M(15.9949),1M(15.9949),25M(15.9949),26M(15.9949),4M(15.9949),8M(15.9949)
tr|A0A9W9WFZ8|A0A9W9WFZ8_9EURO	A0A9W9WFZ8	A0A9W9WFZ8_9EURO	N7530_012512	500	Penicillium desertorum	FAD-binding PCMH-type domain-containing protein	3:Protein inferred from homology	43.4	0.00321063	1	0.999	21	0	21	112	0	112	1.62723e+06	0	1.62723e+06	11C(57.0214),13M(15.9949),13M(15.9949),13M(15.9949),6M(15.9949),7M(15.9949),8M(15.9949)
tr|Q0CNM5|Q0CNM5_ASPTN	Q0CNM5	Q0CNM5_ASPTN	ATEG_04709	285	Aspergillus terreus (strain	Acetylxylan esterase	4:Protein predicted	30.53	0.00316839	1	0.999	6	2	6	63	21	63	4541859	1.30429e+06	4541859	10C(57.0214),10C(57.0214),10C(57.0214), 24C(57.0214),12C(57.0214), 13C(57.0214), 5C(57.0214),5M(15.9949),6C(57.0214),8M(15.9949)
tr|Q0CXB6|Q0CXB6_ASPTN	Q0CXB6	Q0CXB6_ASPTN	ATEG_01668	315	Aspergillus terreus (strain	Uncharacterized protein	4:Protein predicted	42.22	0.00313965	1	0.999	16	3	16	69	15	69	1.26026e+06	586056	1.26026e+06	11M(15.9949),3M(15.9949)
tr|Q0D0I3|Q0D0I3_ASPTN	Q0D0I3	Q0D0I3_ASPTN	ATEG_00551	291	Aspergillus terreus (strain	Spermidine synthase	3:Protein inferred from homology	57.04	0.00310306	1	0.999	16	1	16	63	3	63	1.00742e+06	17298	1.00742e+06	5M(15.9949),6M(15.9949),N-term(42.0106)
tr|Q0CTU2|Q0CTU2_ASPTN	Q0CTU2	Q0CTU2_ASPTN	ATEG_02892	487	Aspergillus terreus (strain	Uncharacterized protein	4:Protein predicted	31.83	0.00309032	1	0.999	17	1	17	105	9	105	2471488	829558	2471488	10M(15.9949),12M(15.9949),12M(15.9949),15M(15.9949),7M(15.9949),8M(15.9949)
tr|Q0CFK0|Q0CFK0_ASPTN	Q0CFK0	Q0CFK0_ASPTN	ATEG_07534	238	Aspergillus terreus (strain	GST N-terminal domain-containing protein	4:Protein predicted	59.66	0.0030714	1	0.999	15	13	15	51	44	51	274913	274913	274913	13C(57.0214), N-term(42.0106),9M(15.9949)
tr|Q0CL71|Q0CL71_ASPTN	Q0CL71	Q0CL71_ASPTN	ATEG_05563	460	Aspergillus terreus (strain	Glutamate dehydrogenase	3:Protein inferred from homology	74.13	0.00305359	1	0.999	30	3	30	98	4	98	1.70344e+06	66797.6	1.70344e+06	10C(57.0214),10C(57.0214), 8M(15.9949),14M(15.9949),8M(15.9949),N-term(42.0106)
tr|Q0CU35|Q0CU35_ASPTN	Q0CU35	Q0CU35_ASPTN	ATEG_02799	457	Aspergillus terreus (strain	Uncharacterized protein	4:Protein predicted	48.58	0.00297955	1	0.999	20	8	20	95	44	95	1.25835e+06	937107	1.25835e+06	13C(57.0214), 7C(57.0214),13C(57.0214), 7C(57.0214),15C(57.0214), 16C(57.0214),15C(57.0214), 9C(57.0214),1C(57.0214), 7C(57.0214),1M(15.9949),5C(57.0214), 7C(57.0214)
sp|Q0CRJ6|ABNC_ASPTN	Q0CRJ6	ABNC_ASPTN	abnC	320	Aspergillus terreus (strain	Probable arabinan endo-1,5-alpha-L-arabinosidase C	3:Protein inferred from homology	42.19	0.00295622	1	0.999	13	4	13	66	23	66	932671	310836	932671
tr|Q0CAE1|Q0CAE1_ASPTN	Q0CAE1	Q0CAE1_ASPTN	ATEG_09343	613	Aspergillus terreus (strain	Carboxypeptidase	3:Protein inferred from homology	46.33	0.00294614	1	0.999	21	3	21	126	11	126	1.89703e+06	493133	1.89703e+06	12C(57.0214),15C(57.0214), 8C(57.0214),15C(57.0214), 8C(57.0214),18C(57.0214),27C(57.0214),5C(57.0214),5C(57.0214),6C(57.0214),6C(57.0214),7M(15.9949),9C(57.0214),9C(57.0214)
sp|Q0C8Z0|EXGB_ASPTN	Q0C8Z0	EXGB_ASPTN	exgB	404	Aspergillus terreus (strain	Probable glucan endo-1,6-beta-glucosidase B	3:Protein inferred from homology	47.28	0.00294469	1	0.999	17	2	2	83	14	14	1.03089e+06	183980	183980	5C(57.0214),5C(57.0214),8C(57.0214)
sp|Q0CVU1|RGLA_ASPTN	Q0CVU1	RGLA_ASPTN	rglA	531	Aspergillus terreus (strain	Probable rhamnogalacturonate lyase A	3:Protein inferred from homology	73.26	0.00294222	1	0.999	19	0	17	109	0	106	1.13143e+06	0	1.13143e+06	1M(15.9949),2C(57.0214),2C(57.0214), 3M(15.9949),3C(57.0214),3C(57.0214),8C(57.0214),9M(15.9949)
tr|A0A5M3ZEU8|A0A5M3ZEU8_ASPTE	A0A5M3ZEU8	A0A5M3ZEU8_ASPTE	ATEIFO6365_0012040500	211	Aspergillus terreus	Cutinase	3:Protein inferred from homology	34.12	0.00292098	1	0.999	8	1	1	43	3	3	1.74628e+06	65551.3	65551.3	4C(57.0214)
tr|A0A5M3ZCP5|A0A5M3ZCP5_ASPTE	A0A5M3ZCP5	A0A5M3ZCP5_ASPTE	ATEIFO6365_0013035300	404	Aspergillus terreus	glucan endo-1,6-beta-glucosidase	3:Protein inferred from homology	44.8	0.00290921	1	0.999	18	3	18	82	13	82	1.03089e+06	110771	1.03089e+06	4M(15.9949),4M(15.9949),7C(57.0214)
tr|A0A318ZFA9|A0A318ZFA9_9EURO	A0A318ZFA9	A0A318ZFA9_9EURO	BP01DRAFT_415243	327	Aspergillus saccharolyticus J	Beta-xylanase	3:Protein inferred from homology	11.31	0.00289294	1	0.9975	4	1	1	66	6	6	20711680	126713	126713
tr|A0A5M3YPR2|A0A5M3YPR2_ASPTE	A0A5M3YPR2	A0A5M3YPR2_ASPTE	ATEIFO6365_0004066000	397	Aspergillus terreus	Extracellular aspartic protease	3:Protein inferred from homology	45.84	0.0028883	1	0.999	18	0	18	80	0	80	728322	0	728322	10C(57.0214),11C(57.0214),17C(57.0214), 22C(57.0214),1M(15.9949)		tr|Q0CNQ8|Q0CNQ8_ASPTN
tr|A0A5M3YWI6|A0A5M3YWI6_ASPTE	A0A5M3YWI6	A0A5M3YWI6_ASPTE	ATEIFO6365_0003071300	983	Aspergillus terreus	alpha-glucosidase	3:Protein inferred from homology	32.15	0.00288705	0.9999	0.9987	27	1	2	198	1	5	4.14757e+06	7203.71	599691
tr|Q0CME2|Q0CME2_ASPTN	Q0CME2	Q0CME2_ASPTN	ATEG_05142	254	Aspergillus terreus (strain	ribonuclease T2	3:Protein inferred from homology	46.06	0.00287792	1	0.999	10	3	10	51	17	51	2253287	180657	2253287	11C(57.0214),11C(57.0214),11C(57.0214),12C(57.0214), 4C(57.0214)
tr|A0A5M3Z791|A0A5M3Z791_ASPTE	A0A5M3Z791	A0A5M3Z791_ASPTE	ATEIFO6365_0009009600	468	Aspergillus terreus	Glucanase	3:Protein inferred from homology	44.44	0.00284826	1	0.999	16	5	16	93	26	93	9297371	1.97009e+06	9297371	17C(57.0214), 27C(57.0214),17C(57.0214), 27C(57.0214),23C(57.0214),23C(57.0214),4M(15.9949),5C(57.0214)
tr|Q0CR83|Q0CR83_ASPTN	Q0CR83	Q0CR83_ASPTN	ATEG_03801	243	Aspergillus terreus (strain	Pathogen-related protein	4:Protein predicted	44.44	0.00283125	1	0.999	12	3	12	48	12	48	246607	56970.7	246607	8M(15.9949)
tr|Q0CJ31|Q0CJ31_ASPTN	Q0CJ31	Q0CJ31_ASPTN	ATEG_06303	230	Aspergillus terreus (strain	Beta-xylosidase C-terminal Concanavalin A-like domain-containing protein	4:Protein predicted	41.74	0.00280432	1	0.999	8	3	8	45	23	45	471022	238451	471022
tr|A0A0M8P2S9|A0A0M8P2S9_9EURO	A0A0M8P2S9	A0A0M8P2S9_9EURO	ACN38_g9679	307	Penicillium nordicum	Beta-xylanase	3:Protein inferred from homology	11.4	0.00280127	1	0.999	3	1	1	60	13	13	21081278	1.29122e+06	1.29122e+06
tr|A0A5M3Z4L3|A0A5M3Z4L3_ASPTE	A0A5M3Z4L3	A0A5M3Z4L3_ASPTE	ATEIFO6365_0005008700	467	Aspergillus terreus	1,3-beta-glucanosyltransferase	3:Protein inferred from homology	46.04	0.00279298	1	0.999	17	1	17	91	1	91	1.48233e+06	11053.9	1.48233e+06	10C(57.0214),12C(57.0214),13M(15.9949),13M(15.9949),24C(57.0214)
tr|Q0D163|Q0D163_ASPTN	Q0D163	Q0D163_ASPTN	ATEG_00321	226	Aspergillus terreus (strain	Elongation factor 1-beta	3:Protein inferred from homology	39.38	0.00279053	1	0.999	5	1	5	44	13	44	2.32583e+06	833947	2.32583e+06
sp|Q0CGA6|AA13_ASPTN	Q0CGA6	AA13_ASPTN	LPMO13A	400	Aspergillus terreus (strain	Lytic polysaccharide monooxygenase 13A	1:Experimental evidence at protein level	43.25	0.00275914	1	0.999	16	6	14	77	20	73	2247223	350459	2247223	10C(57.0214), 13C(57.0214),12C(57.0214), 15C(57.0214),13C(57.0214), 2C(57.0214),19C(57.0214),6C(57.0214),6C(57.0214)
tr|Q0CUP4|Q0CUP4_ASPTN	Q0CUP4	Q0CUP4_ASPTN	ATEG_02590	356	Aspergillus terreus (strain	Cysteine-rich secreted protein	4:Protein predicted	50.84	0.0027378	1	0.999	15	6	15	68	36	68	1.35515e+06	912230	1.35515e+06	11C(57.0214), 2C(57.0214),11C(57.0214), 2C(57.0214), 4M(15.9949),15C(57.0214),15C(57.0214), 1C(57.0214), 3C(57.0214),17M(15.9949),17M(15.9949),1C(57.0214),1C(57.0214), 27M(15.9949),25C(57.0214), 31C(57.0214),2C(57.0214),2C(57.0214),2C(57.0214),2C(57.0214), 5M(15.9949),2C(57.0214), 5M(15.9949),6C(57.0214),8C(57.0214)
tr|Q0CUE6|Q0CUE6_ASPTN	Q0CUE6	Q0CUE6_ASPTN	ATEG_02688	473	Aspergillus terreus (strain	Amine oxidase domain-containing protein	3:Protein inferred from homology	62.37	0.00269694	1	0.999	24	6	24	89	16	89	1.04923e+06	469213	1.04923e+06	12M(15.9949),13M(15.9949),14M(15.9949),16M(15.9949),7M(15.9949)
tr|Q0CDF0|Q0CDF0_ASPTN	Q0CDF0	Q0CDF0_ASPTN	ATEG_08284	351	Aspergillus terreus (strain	Enoyl reductase (ER) domain-containing protein	4:Protein predicted	59.54	0.00269513	1	0.999	19	10	19	66	36	66	751588	546009	751588	18C(57.0214),1C(57.0214)
sp|Q0CTD7|BGLA_ASPTN	Q0CTD7	BGLA_ASPTN	bglA	861	Aspergillus terreus (strain	Probable beta-glucosidase A	3:Protein inferred from homology	53.08	0.00264689	1	0.999	44	1	44	159	16	159	1.04859e+06	112657	1.04859e+06	1C(57.0214),1M(15.9949),1M(15.9949),2C(57.0214),2M(15.9949),7C(57.0214)
tr|Q0CV31|Q0CV31_ASPTN	Q0CV31	Q0CV31_ASPTN	ATEG_02453	337	Aspergillus terreus (strain	GST C-terminal domain-containing protein	4:Protein predicted	71.22	0.00263696	1	0.999	21	0	21	62	0	62	331694	0	331694
tr|A0A5M3YY17|A0A5M3YY17_ASPTE	A0A5M3YY17	A0A5M3YY17_ASPTE	ATEIFO6365_0006065400	458	Aspergillus terreus	Alpha-galactosidase	3:Protein inferred from homology	42.36	0.00262879	1	0.999	9	2	9	84	25	84	2.59351e+06	745205	2.59351e+06	12C(57.0214),12C(57.0214),16C(57.0214),27M(15.9949),2C(57.0214),4C(57.0214),4C(57.0214),5M(15.9949),5M(15.9949), 9M(15.9949),7C(57.0214),9M(15.9949)
sp|Q0CC84|CELB_ASPTN	Q0CC84	CELB_ASPTN	celB	420	Aspergillus terreus (strain	Probable endo-beta-1,4-glucanase celB	3:Protein inferred from homology	37.38	0.00262775	1	0.999	11	1	11	77	2	77	3026271	4510.8	3026271	17C(57.0214), 23C(57.0214), 27C(57.0214), 6C(57.0214),17C(57.0214), 6C(57.0214),29C(57.0214),3C(57.0214),3C(57.0214),4M(15.9949),4M(15.9949)
tr|A0A167PL78|A0A167PL78_PENCH	A0A167PL78	A0A167PL78_PENCH	EN45_105460	145	Penicillium chrysogenum	AA1-like domain-containing protein	4:Protein predicted	53.1	0.00257009	1	0.999	6	0	6	26	0	26	563475	0	563475	1C(57.0214),1C(57.0214),26C(57.0214)		tr|B6H6Z5|B6H6Z5_PENRW
tr|A0A5M3YZ28|A0A5M3YZ28_ASPTE	A0A5M3YZ28	A0A5M3YZ28_ASPTE	ATEIFO6365_0002061400	467	Aspergillus terreus	Alpha-amylase	3:Protein inferred from homology	28.48	0.00254744	1	0.999	13	2	2	83	6	6	3259777	13519.3	13519.3	21C(57.0214),21C(57.0214)
tr|Q0CYG3|Q0CYG3_ASPTN	Q0CYG3	Q0CYG3_ASPTN	ATEG_01271	570	Aspergillus terreus (strain	FAD-binding PCMH-type domain-containing protein	3:Protein inferred from homology	27.19	0.00253974	1	0.999	13	3	13	101	38	101	3.17271e+06	2303626	3.17271e+06	11C(57.0214), 21C(57.0214),11C(57.0214), 21C(57.0214)
sp|Q0D076|MNS1B_ASPTN	Q0D076	MNS1B_ASPTN	mns1B	508	Aspergillus terreus (strain	Probable mannosyl-oligosaccharide alpha-1,2-mannosidase 1B	3:Protein inferred from homology	60.83	0.00253934	1	0.999	28	5	28	90	14	90	722528	146999	722528	10C(57.0214),4M(15.9949)
tr|A0A5M3YL27|A0A5M3YL27_ASPTE	A0A5M3YL27	A0A5M3YL27_ASPTE	ATEIFO6365_0003002600	548	Aspergillus terreus	Carboxypeptidase	3:Protein inferred from homology	33.58	0.00253708	1	0.999	14	0	14	97	0	97	1490900	0	1490900	10C(57.0214),10C(57.0214),15M(15.9949), 16C(57.0214), 9C(57.0214),16C(57.0214), 5M(15.9949), 9C(57.0214),16C(57.0214), 9C(57.0214),16C(57.0214), 9C(57.0214),16C(57.0214), 9C(57.0214),16C(57.0214), 9C(57.0214)		tr|Q0D210|Q0D210_ASPTN
tr|A0A1E3BSM0|A0A1E3BSM0_ASPCR	A0A1E3BSM0	A0A1E3BSM0_ASPCR	SI65_01515	682	Aspergillus cristatus	Ubiquitin-like domain-containing protein	3:Protein inferred from homology	8.94	0.00252197	0.9998	0.999	10	0	2	120	0	5	9135630	0	302335			tr|A0A1F8ABJ8|A0A1F8ABJ8_9EURO, tr|A0A1L9SKT8|A0A1L9SKT8_9EURO, tr|A0A1L9VRD9|A0A1L9VRD9_ASPGL, tr|A0A1S9DLV2|A0A1S9DLV2_ASPOZ, tr|A0A224A1S0|A0A224A1S0_ASPVI, tr|A0A2P2HVL3|A0A2P2HVL3_ASPFA, tr|A0A3A2ZS21|A0A3A2ZS21_9EURO, tr|A0A3M2TGL8|A0A3M2TGL8_9EURO, tr|A0A5M3Z2I0|A0A5M3Z2I0_ASPTE, tr|A0A5N5WYH5|A0A5N5WYH5_9EURO, tr|A0A5N6D6X3|A0A5N6D6X3_ASPPA, tr|A0A5N6ECA0|A0A5N6ECA0_9EURO, tr|A0A5N6FRM5|A…
tr|A0A8E0QU80|A0A8E0QU80_9EURO	A0A8E0QU80	A0A8E0QU80_9EURO	Aud_006816	114	Aspergillus udagawae	Uncharacterized protein	4:Protein predicted	20.18	0.00251459	1	0.999	3	0	3	20	0	20	394712	0	394712			tr|A0A8H3XS73|A0A8H3XS73_9EURO
tr|Q0C906|Q0C906_ASPTN	Q0C906	Q0C906_ASPTN	ATEG_09828	149	Aspergillus terreus (strain	Uncharacterized protein	4:Protein predicted	29.53	0.00250109	1	0.999	4	1	1	26	13	13	282745	72820.9	72820.9
tr|A0A5M3Z5H3|A0A5M3Z5H3_ASPTE	A0A5M3Z5H3	A0A5M3Z5H3_ASPTE	ATEIFO6365_0007051200	585	Aspergillus terreus	Amidase family protein	4:Protein predicted	44.27	0.00249912	1	0.999	22	1	15	102	5	75	1.04666e+06	70597	1.03773e+06	11M(15.9949),14C(57.0214),14C(57.0214), 3M(15.9949),14C(57.0214), 3M(15.9949),2C(57.0214),7C(57.0214),7C(57.0214)
tr|A0A5M3YQF0|A0A5M3YQF0_ASPTE	A0A5M3YQF0	A0A5M3YQF0_ASPTE	ATEIFO6365_0001028800	450	Aspergillus terreus	1,3-beta-glucanosyltransferase	3:Protein inferred from homology	53.11	0.00245257	1	0.999	18	0	18	77	0	77	1093921	0	1093921	13C(57.0214),16C(57.0214),1M(15.9949),22C(57.0214),22C(57.0214),9C(57.0214)		tr|Q0CDT5|Q0CDT5_ASPTN
tr|Q0CX14|Q0CX14_ASPTN	Q0CX14	Q0CX14_ASPTN	ATEG_01770	383	Aspergillus terreus (strain	Secreted protein	4:Protein predicted	61.62	0.00243252	1	0.999	20	3	20	65	9	65	380496	141528	380496
tr|Q0CJK9|Q0CJK9_ASPTN	Q0CJK9	Q0CJK9_ASPTN	ATEG_06125	602	Aspergillus terreus (strain	Amidase domain-containing protein	4:Protein predicted	41.36	0.00242855	1	0.999	23	0	2	102	0	5	1.04666e+06	0	233007
tr|A0A5M3YU74|A0A5M3YU74_ASPTE	A0A5M3YU74	A0A5M3YU74_ASPTE	ATEIFO6365_0004077300	275	Aspergillus terreus	Cell wall serine-threonine-rich galactomannoprotein Mp1	4:Protein predicted	45.09	0.00239755	1	0.999	11	0	11	46	0	46	1.10886e+06	0	1.10886e+06			tr|Q0CNF3|Q0CNF3_ASPTN
sp|Q0CVX4|AGALD_ASPTN	Q0CVX4	AGALD_ASPTN	aglD	655	Aspergillus terreus (strain	Probable alpha-galactosidase D	3:Protein inferred from homology	54.2	0.00238522	1	0.999	30	11	30	109	37	109	1.04762e+06	406885	1.04762e+06	10C(57.0214),4C(57.0214),4C(57.0214), 9C(57.0214),4C(57.0214), 9C(57.0214),4M(15.9949),6C(57.0214),7M(15.9949)
tr|A0A1L9RIF0|A0A1L9RIF0_ASPWE	A0A1L9RIF0	A0A1L9RIF0_ASPWE	ASPWEDRAFT_182798	327	Aspergillus wentii DT	Beta-xylanase	3:Protein inferred from homology	12.23	0.00236695	0.9998	0.9974	4	0	0	54	0	0	19909006	0	0
tr|Q0CMX1|Q0CMX1_ASPTN	Q0CMX1	Q0CMX1_ASPTN	ATEG_04963	356	Aspergillus terreus (strain	Glycoside hydrolase family 3 N-terminal domain-containing protein	3:Protein inferred from homology	51.69	0.00233518	1	0.999	11	6	11	58	38	58	650410	598735	650410
tr|A0A1V6P3Z0|A0A1V6P3Z0_PENPO	A0A1V6P3Z0	A0A1V6P3Z0_PENPO	PENPOL_c001G10825	500	Penicillium polonicum	FAD-binding PCMH-type domain-containing protein	3:Protein inferred from homology	32.8	0.00232198	1	0.999	17	3	3	81	15	15	1.61875e+06	375549	375549
tr|A0A5M3ZDU7|A0A5M3ZDU7_ASPTE	A0A5M3ZDU7	A0A5M3ZDU7_ASPTE	ATEIFO6365_0013033600	294	Aspergillus terreus	UPF0047 domain protein	4:Protein predicted	57.14	0.00229136	1	0.999	13	8	13	47	26	47	519367	409690	519367	5M(15.9949)
tr|Q0C896|Q0C896_ASPTN	Q0C896	Q0C896_ASPTN	ATEG_10088	402	Aspergillus terreus (strain	Tyrosinase copper-binding domain-containing protein	4:Protein predicted	29.1	0.00221059	1	0.999	14	5	14	62	26	62	1233187	655325	1233187	11C(57.0214),11C(57.0214), 6M(15.9949),14C(57.0214),14C(57.0214),15C(57.0214),15C(57.0214),9C(57.0214)
tr|Q0CEA4|Q0CEA4_ASPTN	Q0CEA4	Q0CEA4_ASPTN	ATEG_07980	884	Aspergillus terreus (strain	Aminopeptidase	3:Protein inferred from homology	55.66	0.00214025	1	0.999	47	2	47	132	3	132	359985	50863.6	359985	10M(15.9949),11M(15.9949),12C(57.0214),1M(15.9949),4C(57.0214),5C(57.0214),5M(15.9949),7M(15.9949)
tr|A0A5M3YPJ9|A0A5M3YPJ9_ASPTE	A0A5M3YPJ9	A0A5M3YPJ9_ASPTE	ATEIFO6365_0001047100	568	Aspergillus terreus	Isoamyl alcohol oxidase	3:Protein inferred from homology	26.06	0.0021197	1	0.999	12	2	2	84	21	21	2.73028e+06	300435	300435	2M(15.9949),2M(15.9949)
tr|A0A5M3YXZ7|A0A5M3YXZ7_ASPTE	A0A5M3YXZ7	A0A5M3YXZ7_ASPTE	ATEIFO6365_0002006200	177	Aspergillus terreus	Hydrophobic surface binding protein A-domain-containing protein	4:Protein predicted	19.77	0.00210544	1	0.999	3	3	3	26	26	26	1.37029e+06	1.37029e+06	1.37029e+06
tr|A0A5M3YML2|A0A5M3YML2_ASPTE	A0A5M3YML2	A0A5M3YML2_ASPTE	ATEIFO6365_0001089600	751	Aspergillus terreus	Extracellular serine-rich protein	4:Protein predicted	44.47	0.0020994	1	0.999	17	0	17	110	0	110	2286538	0	2286538	10C(57.0214), 5C(57.0214),11M(15.9949),11M(15.9949),14M(15.9949),1M(15.9949), 21C(57.0214), 22C(57.0214),21C(57.0214), 22C(57.0214),2C(57.0214),2C(57.0214),2M(15.9949),3C(57.0214),6C(57.0214),6C(57.0214)		tr|Q0CXA9|Q0CXA9_ASPTN
tr|A0A5M3YYH0|A0A5M3YYH0_ASPTE	A0A5M3YYH0	A0A5M3YYH0_ASPTE	ATEIFO6365_0002047600	103	Aspergillus terreus	10 kDa heat shock protein, mitochondrial	3:Protein inferred from homology	48.54	0.00208736	1	0.999	6	0	6	15	0	15	331971	0	331971			tr|Q0CVA4|Q0CVA4_ASPTN
tr|A0A5M3Z693|A0A5M3Z693_ASPTE	A0A5M3Z693	A0A5M3Z693_ASPTE	ATEIFO6365_0008029000	324	Aspergillus terreus	Transaldolase	3:Protein inferred from homology	60.19	0.0020792	1	0.999	20	0	20	47	0	47	190706	0	190706	8C(57.0214)
sp|Q0C8V9|DPP5_ASPTN	Q0C8V9	DPP5_ASPTN	dpp5	723	Aspergillus terreus (strain	Probable dipeptidyl-peptidase 5	3:Protein inferred from homology	49.1	0.00206176	1	0.999	27	7	27	104	23	104	952798	394970	952798	4C(57.0214),4C(57.0214),7M(15.9949)
tr|Q0CCG2|Q0CCG2_ASPTN	Q0CCG2	Q0CCG2_ASPTN	ATEG_08622	604	Aspergillus terreus (strain	Endonuclease/exonuclease/phosphatase domain-containing protein	4:Protein predicted	48.18	0.00204082	1	0.999	20	4	19	86	28	83	1.22094e+06	561612	1.22094e+06	2M(15.9949),3M(15.9949),5M(15.9949)
tr|A2I7V1|A2I7V1_ASPVE	A2I7V1	A2I7V1_ASPVE	xynv10	329	Aspergillus versicolor	Beta-xylanase	3:Protein inferred from homology	18.54	0.00200403	1	0.999	5	1	1	46	9	9	3.83363e+06	2.78521e+06	2.78521e+06
sp|Q0C8B3|AXHA_ASPTN	Q0C8B3	AXHA_ASPTN	axhA	326	Aspergillus terreus (strain	Probable alpha-L-arabinofuranosidase axhA	3:Protein inferred from homology	50.31	0.00197851	1	0.999	9	2	8	45	6	44	2.55993e+06	24828.1	2.55993e+06	12C(57.0214),9M(15.9949)
tr|Q0CIS8|Q0CIS8_ASPTN	Q0CIS8	Q0CIS8_ASPTN	ATEG_06406	486	Aspergillus terreus (strain	Carboxypeptidase	3:Protein inferred from homology	31.89	0.00197597	1	0.999	11	10	11	67	62	67	755408	517858	755408	14M(15.9949), 15C(57.0214), 9C(57.0214),15C(57.0214), 9C(57.0214),16C(57.0214),1C(57.0214),3C(57.0214),3C(57.0214)
tr|Q0CEF4|Q0CEF4_ASPTN	Q0CEF4	Q0CEF4_ASPTN	ATEG_07930	283	Aspergillus terreus (strain	NmrA-like domain-containing protein	3:Protein inferred from homology	63.96	0.00197524	1	0.999	13	6	13	39	21	39	671539	107569	671539
tr|A0A5M3ZCN3|A0A5M3ZCN3_ASPTE	A0A5M3ZCN3	A0A5M3ZCN3_ASPTE	ATEIFO6365_0013034100	182	Aspergillus terreus	Cell wall protein	4:Protein predicted	21.43	0.00196884	1	0.999	5	4	5	25	24	25	1.4849e+06	1.4849e+06	1.4849e+06
tr|Q0D148|Q0D148_ASPTN	Q0D148	Q0D148_ASPTN	ATEG_00336	307	Aspergillus terreus (strain	glucan 1,3-beta-glucosidase	3:Protein inferred from homology	53.42	0.00196089	1	0.999	13	3	13	42	7	42	182086	97276.1	182086	7C(57.0214)
tr|A0A5M3YXZ6|A0A5M3YXZ6_ASPTE	A0A5M3YXZ6	A0A5M3YXZ6_ASPTE	ATEIFO6365_0011001900	212	Aspergillus terreus	Uncharacterized protein	4:Protein predicted	29.72	0.00196067	1	0.999	6	1	6	29	1	29	747098	11042.2	747098	1C(57.0214)
tr|Q0D146|Q0D146_ASPTN	Q0D146	Q0D146_ASPTN	ATEG_00338	184	Aspergillus terreus (strain	Uncharacterized protein	4:Protein predicted	59.24	0.00186955	1	0.999	10	1	10	24	8	24	516044	234418	516044	5M(15.9949),9M(15.9949),N-term(42.0106)
tr|Q0C8H2|Q0C8H2_ASPTN	Q0C8H2	Q0C8H2_ASPTN	ATEG_10012	556	Aspergillus terreus (strain	Extracellular serine carboxypeptidase	3:Protein inferred from homology	44.96	0.00183032	1	0.999	18	8	18	71	23	71	866867	229381	866867	11C(57.0214),11C(57.0214),14C(57.0214),14C(57.0214),7C(57.0214)
tr|Q0CLX1|Q0CLX1_ASPTN	Q0CLX1	Q0CLX1_ASPTN	ATEG_05313	882	Aspergillus terreus (strain	Aminopeptidase	3:Protein inferred from homology	51.7	0.00182009	1	0.999	44	1	44	112	1	112	444717	21677.8	444717	11M(15.9949),1C(57.0214),4C(57.0214),4C(57.0214),9M(15.9949)
tr|Q0CEL6|Q0CEL6_ASPTN	Q0CEL6	Q0CEL6_ASPTN	ATEG_07868	640	Aspergillus terreus (strain	non-reducing end alpha-L-arabinofuranosidase	3:Protein inferred from homology	30.94	0.00181404	1	0.999	16	3	16	81	9	81	735658	219616	735658	18M(15.9949),18M(15.9949),3M(15.9949)
tr|A0A9W9WJF6|A0A9W9WJF6_9EURO	A0A9W9WJF6	A0A9W9WJF6_9EURO	N7530_009931	730	Penicillium desertorum	Catalase	3:Protein inferred from homology	29.86	0.00180637	1	0.999	18	0	10	92	0	31	6.23012e+06	0	57204
tr|Q0CSA7|Q0CSA7_ASPTN	Q0CSA7	Q0CSA7_ASPTN	ATEG_03427	503	Aspergillus terreus (strain	Alpha-galactosidase	3:Protein inferred from homology	28.23	0.00179521	1	0.999	9	3	3	63	25	25	623808	506092	506092
sp|Q0CVK8|CYNS_ASPTN	Q0CVK8	CYNS_ASPTN	cyn1	154	Aspergillus terreus (strain	Cyanate hydratase	3:Protein inferred from homology	45.45	0.00176838	1	0.999	6	1	6	19	1	19	69607.9	13246.8	69607.9	N-term(42.0106)
tr|S7ZUP5|S7ZUP5_PENO1	S7ZUP5	S7ZUP5_PENO1	PDE_09399	154	Penicillium oxalicum (strain 114-2 / C	Superoxide dismutase [Cu-Zn]	3:Protein inferred from homology	51.3	0.00176838	1	0.9989	6	1	5	19	1	11	4.48551e+06	0	327235
tr|A0A5M3YTP9|A0A5M3YTP9_ASPTE	A0A5M3YTP9	A0A5M3YTP9_ASPTE	ATEIFO6365_0003064900	642	Aspergillus terreus	alpha-1,2-Mannosidase	3:Protein inferred from homology	38.16	0.00176374	1	0.999	23	1	1	79	7	7	722528	126512	126512
sp|Q0CDX2|FAEC_ASPTN	Q0CDX2	FAEC_ASPTN	faeC	270	Aspergillus terreus (strain	Probable feruloyl esterase C	3:Protein inferred from homology	61.48	0.00175183	1	0.999	8	4	8	33	17	33	363435	289749	363435	13C(57.0214),17C(57.0214),6C(57.0214),6C(57.0214)
tr|A0A4S3J6V1|A0A4S3J6V1_9EURO	A0A4S3J6V1	A0A4S3J6V1_9EURO	ATNIH1004_005069	460	Aspergillus tanneri	Glutamate dehydrogenase	3:Protein inferred from homology	31.52	0.00174491	1	0.9983	14	1	1	56	2	2	380131	30820.9	30820.9
tr|Q0CE26|Q0CE26_ASPTN	Q0CE26	Q0CE26_ASPTN	ATEG_08058	387	Aspergillus terreus (strain	FAD/NAD(P)-binding domain-containing protein	3:Protein inferred from homology	44.44	0.00174072	1	0.999	13	2	13	47	11	47	331947	168724	331947	11M(15.9949),2M(15.9949),4M(15.9949),5C(57.0214), 8C(57.0214)
sp|Q0CD12|KATG_ASPTN	Q0CD12	KATG_ASPTN	katG	737	Aspergillus terreus (strain	Catalase-peroxidase	3:Protein inferred from homology	46.95	0.00173087	1	0.999	32	1	32	89	1	89	548928	13062.1	548928	16M(15.9949),1M(15.9949)
tr|Q0CFW5|Q0CFW5_ASPTN	Q0CFW5	Q0CFW5_ASPTN	ATEG_07419	729	Aspergillus terreus (strain	Probable beta-glucosidase L	3:Protein inferred from homology	45.54	0.00173021	1	0.999	23	5	22	88	27	87	491743	249058	491743	13C(57.0214),13C(57.0214), 5M(15.9949),16M(15.9949),19C(57.0214),8C(57.0214)
tr|A0A5M3YWK3|A0A5M3YWK3_ASPTE	A0A5M3YWK3	A0A5M3YWK3_ASPTE	ATEIFO6365_0006021600	217	Aspergillus terreus	Uncharacterized protein	4:Protein predicted	14.75	0.00171734	1	0.999	2	1	2	26	15	26	2.98269e+06	2.17074e+06	2.98269e+06	11C(57.0214),11C(57.0214),11C(57.0214)
tr|A0A5M3ZDR1|A0A5M3ZDR1_ASPTE	A0A5M3ZDR1	A0A5M3ZDR1_ASPTE	ATEIFO6365_0016002900	262	Aspergillus terreus	Cellulose-binding GDSL lipase/acylhydrolase	4:Protein predicted	4.58	0.00169591	0.9999	0.9989	2	1	2	31	21	31	251487	7037.88	251487
sp|Q0CRP4|CUTI5_ASPTN	Q0CRP4	CUTI5_ASPTN	ATEG_03640	220	Aspergillus terreus (strain	Probable cutinase 5	3:Protein inferred from homology	22.27	0.00169392	1	0.999	4	0	3	26	0	15	957271	0	151499	14M(15.9949), 17C(57.0214),17C(57.0214),8M(15.9949)		tr|A0A5M3Z1V7|A0A5M3Z1V7_ASPTE
tr|A0A5M3Z5F4|A0A5M3Z5F4_ASPTE	A0A5M3Z5F4	A0A5M3Z5F4_ASPTE	ATEIFO6365_0005048900	248	Aspergillus terreus	Endo-beta-1,4-glucanase D	3:Protein inferred from homology	37.1	0.00167606	1	0.999	5	1	5	29	5	29	1.86455e+06	23384.6	1.86455e+06	20M(15.9949),23C(57.0214), 27C(57.0214)
tr|Q0CD48|Q0CD48_ASPTN	Q0CD48	Q0CD48_ASPTN	ATEG_08386	338	Aspergillus terreus (strain	Arabinosidase	4:Protein predicted	43.2	0.00165383	1	0.999	10	4	10	39	15	39	398973	302393	398973	31M(15.9949),5C(57.0214)
tr|Q0CKB8|Q0CKB8_ASPTN	Q0CKB8	Q0CKB8_ASPTN	ATEG_05866	286	Aspergillus terreus (strain	Lactoylglutathione lyase	3:Protein inferred from homology	68.88	0.00165383	1	0.999	16	1	10	33	1	21	176474	0	139855	1M(15.9949),1M(15.9949)
tr|Q0CYE2|Q0CYE2_ASPTN	Q0CYE2	Q0CYE2_ASPTN	ATEG_01292	561	Aspergillus terreus (strain	Beta-xylosidase C-terminal Concanavalin A-like domain-containing protein	3:Protein inferred from homology	36.36	0.00163516	1	0.999	17	9	17	64	35	64	735476	617044	735476	21M(15.9949),4M(15.9949),7C(57.0214),7M(15.9949),9M(15.9949)
tr|B6H0D9|B6H0D9_PENRW	B6H0D9	B6H0D9_PENRW	Pc12g06430	468	Penicillium rubens (strain ATCC 28089 / DSM 1075 /	Alpha-amylase	3:Protein inferred from homology	20.3	0.0016232	1	0.999	8	0	3	53	0	10	2.01163e+06	0	50763
tr|A0A5M3YMJ7|A0A5M3YMJ7_ASPTE	A0A5M3YMJ7	A0A5M3YMJ7_ASPTE	ATEIFO6365_0001080300	398	Aspergillus terreus	Epoxide hydrolase	3:Protein inferred from homology	44.72	0.00162059	1	0.999	15	10	15	45	27	45	354656	292475	354656	7C(57.0214),9C(57.0214),N-term(42.0106)
tr|Q0CRX3|Q0CRX3_ASPTN	Q0CRX3	Q0CRX3_ASPTN	ATEG_03561	353	Aspergillus terreus (strain	Uncharacterized protein	4:Protein predicted	23.8	0.00158355	1	0.999	4	2	4	39	16	39	1.46561e+06	719617	1.46561e+06	14M(15.9949),14M(15.9949), 1M(15.9949),19M(15.9949), 9C(57.0214),1M(15.9949),27C(57.0214), 3C(57.0214),9C(57.0214)
tr|A0A167TX47|A0A167TX47_PENCH	A0A167TX47	A0A167TX47_PENCH	EN45_072870	236	Penicillium chrysogenum	Glutathione S-transferase omega-1	4:Protein predicted	45.76	0.00157908	1	0.999	9	0	9	26	0	26	143975	0	143975			tr|B6HI28|B6HI28_PENRW
tr|A0A397H9V3|A0A397H9V3_9EURO	A0A397H9V3	A0A397H9V3_9EURO	CDV56_108388	227	Aspergillus thermomutatus	Endo-1,4-beta-xylanase	3:Protein inferred from homology	14.98	0.00157854	1	0.999	3	1	2	25	13	14	19084020	10401971	10425971
sp|Q0CTQ7|GANA_ASPTN	Q0CTQ7	GANA_ASPTN	galA	349	Aspergillus terreus (strain	Probable arabinogalactan endo-beta-1,4-galactanase A	3:Protein inferred from homology	48.14	0.00156063	1	0.999	10	1	10	38	4	38	536514	39569.7	536514	8C(57.0214)
tr|A0A5M3YSW0|A0A5M3YSW0_ASPTE	A0A5M3YSW0	A0A5M3YSW0_ASPTE	ATEIFO6365_0003087300	430	Aspergillus terreus	Aspartate aminotransferase	3:Protein inferred from homology	50	0.00153332	1	0.999	18	0	18	46	0	46	102317	0	102317	6M(15.9949),8C(57.0214)		tr|Q0CZI5|Q0CZI5_ASPTN
tr|Q0CWM9|Q0CWM9_ASPTN	Q0CWM9	Q0CWM9_ASPTN	ATEG_01905	409	Aspergillus terreus (strain	Alpha-galactosidase	3:Protein inferred from homology	39.61	0.00150691	1	0.999	11	2	11	43	3	43	489118	35611.8	489118	12C(57.0214),13C(57.0214)
tr|Q0CUR2|Q0CUR2_ASPTN	Q0CUR2	Q0CUR2_ASPTN	ATEG_02572	395	Aspergillus terreus (strain	Uroporphyrinogen decarboxylase	3:Protein inferred from homology	37.22	0.00148775	1	0.999	14	0	14	41	0	41	108257	0	108257
tr|A0A2I1BVM5|A0A2I1BVM5_ASPN1	A0A2I1BVM5	A0A2I1BVM5_ASPN1	P174DRAFT_445958	728	Aspergillus novofumigatus (strain IBT 16806)	Catalase	3:Protein inferred from homology	21.43	0.00147663	0.9993	0.9986	15	0	2	75	0	5	5509418	0	503186
tr|Q0CK09|Q0CK09_ASPTN	Q0CK09	Q0CK09_ASPTN	ATEG_05975	272	Aspergillus terreus (strain	CBM-cenC domain-containing protein	4:Protein predicted	24.26	0.00147547	1	0.999	6	6	6	28	28	28	731711	731711	731711	12C(57.0214),12C(57.0214),2C(57.0214), 7C(57.0214),2C(57.0214), 7C(57.0214),3C(57.0214), 8C(57.0214),3C(57.0214), 8C(57.0214)
sp|Q0C7P6|EGLC_ASPTN	Q0C7P6	EGLC_ASPTN	eglC	486	Aspergillus terreus (strain	Probable glucan endo-1,3-beta-glucosidase eglC	3:Protein inferred from homology	19.75	0.00147461	1	0.999	9	2	8	50	10	48	1191367	541254	1191367
tr|A0A5M3ZGM9|A0A5M3ZGM9_ASPTE	A0A5M3ZGM9	A0A5M3ZGM9_ASPTE	ATEIFO6365_0013039900	234	Aspergillus terreus	Endoglucanase I	3:Protein inferred from homology	29.49	0.00147007	1	0.999	6	0	6	24	0	24	1.44803e+06	0	1.44803e+06	8C(57.0214)		tr|Q0C8U0|Q0C8U0_ASPTN
tr|A0A167U7K8|A0A167U7K8_PENCH	A0A167U7K8	A0A167U7K8_PENCH	EN45_075930	952	Penicillium chrysogenum	Putative alpha/beta-glucosidase agdC	3:Protein inferred from homology	32.25	0.00144536	1	0.999	27	0	25	96	0	90	387827	0	387827	10C(57.0214), 5C(57.0214),5C(57.0214),7M(15.9949)		tr|B6HNB7|B6HNB7_PENRW
tr|Q0C881|Q0C881_ASPTN	Q0C881	Q0C881_ASPTN	ATEG_10103	607	Aspergillus terreus (strain	alpha-amylase	3:Protein inferred from homology	28.83	0.0014404	1	0.999	14	3	12	61	4	49	1.37417e+06	93138.3	1124827	13M(15.9949),13M(15.9949),8C(57.0214)
tr|A0A9W9VDH8|A0A9W9VDH8_9EURO	A0A9W9VDH8	A0A9W9VDH8_9EURO	N7496_005391	728	Penicillium cataractarum	Catalase	3:Protein inferred from homology	15.11	0.00143726	0.9999	0.999	10	0	1	73	0	6	6.23012e+06	0	33703.3	6M(15.9949)
tr|Q0CC79|Q0CC79_ASPTN	Q0CC79	Q0CC79_ASPTN	ATEG_08705	471	Aspergillus terreus (strain	Glucanase	3:Protein inferred from homology	28.66	0.00139984	1	0.999	9	0	8	46	0	43	952158	0	704815	12M(15.9949),13C(57.0214),13C(57.0214),15C(57.0214),15C(57.0214),15C(57.0214), 22M(15.9949),2C(57.0214),2C(57.0214)
tr|A0A5M3YS64|A0A5M3YS64_ASPTE	A0A5M3YS64	A0A5M3YS64_ASPTE	ATEIFO6365_0003010100	328	Aspergillus terreus	Xylosidase	3:Protein inferred from homology	49.09	0.00139836	1	0.999	14	2	14	32	4	32	137808	76625	137808	N-term(42.0106)
tr|Q0CMZ4|Q0CMZ4_ASPTN	Q0CMZ4	Q0CMZ4_ASPTN	ATEG_04940	412	Aspergillus terreus (strain	glycerophosphodiester phosphodiesterase	4:Protein predicted	45.39	0.00139157	1	0.999	13	3	13	40	13	40	187685	103343	187685	15M(15.9949),1C(57.0214),1C(57.0214),1C(57.0214), 2C(57.0214),20C(57.0214), 8C(57.0214),4C(57.0214),4C(57.0214),5C(57.0214),8C(57.0214)
tr|Q0CID8|Q0CID8_ASPTN	Q0CID8	Q0CID8_ASPTN	ATEG_06546	495	Aspergillus terreus (strain	Cerevisin	3:Protein inferred from homology	40.81	0.00138988	1	0.999	15	0	13	48	0	38	1.0461e+06	0	700992	18C(57.0214),18C(57.0214),1C(57.0214),28C(57.0214),7M(15.9949),7M(15.9949)
tr|A0A5M3YV38|A0A5M3YV38_ASPTE	A0A5M3YV38	A0A5M3YV38_ASPTE	ATEIFO6365_0002086000	354	Aspergillus terreus	Cysteine-rich secreted protein	4:Protein predicted	35.59	0.00137663	1	0.9979	11	2	2	34	2	2	1.03713e+06	195314	195314	1C(57.0214)
tr|Q0CJ78|Q0CJ78_ASPTN	Q0CJ78	Q0CJ78_ASPTN	ATEG_06256	230	Aspergillus terreus (strain	Uncharacterized protein	4:Protein predicted	21.74	0.001371	1	0.999	4	3	4	22	21	22	94660.9	79802	94660.9	13M(15.9949),8M(15.9949)
tr|Q0CGT2|Q0CGT2_ASPTN	Q0CGT2	Q0CGT2_ASPTN	ATEG_07110	565	Aspergillus terreus (strain	FAD-binding PCMH-type domain-containing protein	3:Protein inferred from homology	36.28	0.00134453	1	0.999	16	7	15	53	22	49	432748	317919	426133	11C(57.0214), 21C(57.0214),1C(57.0214), 7C(57.0214),9M(15.9949)
tr|Q0CY16|Q0CY16_ASPTN	Q0CY16	Q0CY16_ASPTN	ATEG_01418	310	Aspergillus terreus (strain	6-phosphogluconate dehydrogenase NADP-binding domain-containing protein	3:Protein inferred from homology	49.68	0.00134085	1	0.999	12	0	12	29	0	29	234257	0	234257	11M(15.9949),5C(57.0214),5M(15.9949),5M(15.9949)
tr|A0A5M3Z8N3|A0A5M3Z8N3_ASPTE	A0A5M3Z8N3	A0A5M3Z8N3_ASPTE	ATEIFO6365_0009055800	311	Aspergillus terreus	NmrA-like family protein	4:Protein predicted	22.83	0.00133653	1	0.999	8	1	1	29	11	11	732775	129479	129479	3M(15.9949),9M(15.9949)
tr|Q0C7T1|Q0C7T1_ASPTN	Q0C7T1	Q0C7T1_ASPTN	ATEG_10253	638	Aspergillus terreus (strain	Uncharacterized protein	3:Protein inferred from homology	18.5	0.00132548	1	0.999	12	5	12	59	32	59	785884	481513	785884	10M(15.9949),2C(57.0214),3C(57.0214),3C(57.0214)
sp|B8N106|ORYZ_ASPFN	B8N106	ORYZ_ASPFN	alp1	403	Aspergillus flavus (strain ATCC 200026 / F	Alkaline protease 1	1:Experimental evidence at protein level	9.68	0.00131595	0.9999	0.999	2	0	1	37	0	1	4959431	0	0			sp|P12547|ORYZ_ASPOR, tr|A0A172PYV5|A0A172PYV5_ASPOZ, tr|A0A2P2HRF4|A0A2P2HRF4_ASPFA, tr|A0A364MNR1|A0A364MNR1_ASPFL, tr|A0A5N6H9F6|A0A5N6H9F6_ASPFL, tr|A0A5N6UG67|A0A5N6UG67_ASPTM, tr|A0A7G5IYH7|A0A7G5IYH7_ASPFN, tr|I8A6W5|I8A6W5_ASPO3, tr|Q9UVU3|Q9UVU3_ASPFL
tr|Q0CIG1|Q0CIG1_ASPTN	Q0CIG1	Q0CIG1_ASPTN	ATEG_06523	305	Aspergillus terreus (strain	NmrA-like domain-containing protein	3:Protein inferred from homology	38.03	0.00131583	1	0.999	11	1	11	28	1	28	119379	10662.6	119379
tr|Q0CYZ5|Q0CYZ5_ASPTN	Q0CYZ5	Q0CYZ5_ASPTN	ATEG_01089	461	Aspergillus terreus (strain	Glycoside hydrolase family 39 protein	4:Protein predicted	35.79	0.00130584	1	0.999	10	2	10	42	13	42	417863	52477.4	417863
tr|A0A5M3ZI30|A0A5M3ZI30_ASPTE	A0A5M3ZI30	A0A5M3ZI30_ASPTE	ATEIFO6365_0016015000	145	Aspergillus terreus	Cytidine deaminase	3:Protein inferred from homology	50.34	0.00128504	1	0.999	4	1	4	13	5	13	113842	27027.7	113842	15C(57.0214), 18C(57.0214),28C(57.0214), 4C(57.0214),5C(57.0214)
sp|A1CX14|XYNC_NEOFI	A1CX14	XYNC_NEOFI	xlnC	314	Neosartorya fischeri (strain ATCC 1020 / DSM 3700 / CBS 544.65 / F	Probable endo-1,4-beta-xylanase C	2:Experimental evidence at transcript level	20.06	0.00127812	0.9999	0.999	6	0	1	28	0	1	8.36781e+06	0	0
tr|Q0CZK5|Q0CZK5_ASPTN	Q0CZK5	Q0CZK5_ASPTN	ATEG_00879	292	Aspergillus terreus (strain	NPP1 domain protein	4:Protein predicted	40.75	0.00127624	1	0.999	12	1	12	26	4	26	131388	19850.6	131388	12C(57.0214),3C(57.0214)
tr|Q0CUE9|Q0CUE9_ASPTN	Q0CUE9	Q0CUE9_ASPTN	ATEG_02685	271	Aspergillus terreus (strain	HpcH/HpaI aldolase/citrate lyase domain-containing protein	4:Protein predicted	68.63	0.00126936	1	0.999	12	1	12	24	1	24	104106	7952.29	104106	14C(57.0214),5M(15.9949),6C(57.0214),N-term(42.0106)
tr|A0A5M3Z3T3|A0A5M3Z3T3_ASPTE	A0A5M3Z3T3	A0A5M3Z3T3_ASPTE	ATEIFO6365_0010005300	351	Aspergillus terreus	Endo-beta-1,4-glucanase D	3:Protein inferred from homology	27.07	0.00126589	1	0.999	4	0	4	31	0	31	693083	0	693083	21C(57.0214),23C(57.0214), 27C(57.0214),23C(57.0214), 27C(57.0214)		tr|Q0CQ24|Q0CQ24_ASPTN
tr|A0A167WBD6|A0A167WBD6_PENCH	A0A167WBD6	A0A167WBD6_PENCH	EN45_015860	408	Penicillium chrysogenum	Putative 6-phosphogluconolactonase	3:Protein inferred from homology	48.53	0.00126469	1	0.999	13	0	13	36	0	36	210519	0	210519	4C(57.0214),4C(57.0214)		tr|B6HUV0|B6HUV0_PENRW
tr|A0A5M3Z857|A0A5M3Z857_ASPTE	A0A5M3Z857	A0A5M3Z857_ASPTE	ATEIFO6365_0007025100	318	Aspergillus terreus	Lactoylglutathione lyase	3:Protein inferred from homology	57.86	0.00126204	1	0.9986	15	1	2	28	1	2	176474	1853.41	16031.3
tr|A0A100IIS3|A0A100IIS3_ASPNG	A0A100IIS3	A0A100IIS3_ASPNG	ABL_04655	103	Aspergillus niger	Heat shock protein	3:Protein inferred from homology	21.36	0.00125241	0.9999	0.999	2	0	0	9	0	0	230006	0	0			tr|A0A1L9MZT7|A0A1L9MZT7_ASPTC, tr|A0A1L9V0K5|A0A1L9V0K5_ASPBC, tr|A0A1M3T2W4|A0A1M3T2W4_ASPLC, tr|A0A317UW92|A0A317UW92_ASPEC, tr|A0A318Z1X2|A0A318Z1X2_ASPNB, tr|A0A319AZE0|A0A319AZE0_ASPVC, tr|A0A319B4F9|A0A319B4F9_ASPLB, tr|A0A370BJV0|A0A370BJV0_ASPNG, tr|A0A3F3QCD9|A0A3F3QCD9_9EURO, tr|A0A401KL93|A0A401KL93_ASPAW, tr|A0A7R8A4N0|A0A7R8A4N0_ASPKA, tr|A0A8G1R3P5|A0A8G1R3P5_9EURO, tr|A0A8H3SW55|A…
sp|Q0CEF3|BGLL_ASPTN	Q0CEF3	BGLL_ASPTN	bglL	736	Aspergillus terreus (strain	Probable beta-glucosidase L	3:Protein inferred from homology	42.39	0.00124636	1	0.999	23	4	19	64	4	51	540019	48795.2	508473	2C(57.0214),31C(57.0214)
tr|A0A5M3Z2T0|A0A5M3Z2T0_ASPTE	A0A5M3Z2T0	A0A5M3Z2T0_ASPTE	ATEIFO6365_0014009900	462	Aspergillus terreus	Citrate synthase	3:Protein inferred from homology	34.63	0.00124097	1	0.999	16	0	16	40	0	40	312167	0	312167	2M(15.9949),5M(15.9949)		tr|Q0CGS3|Q0CGS3_ASPTN
tr|A0A0S7DVE8|A0A0S7DVE8_9EURO	A0A0S7DVE8	A0A0S7DVE8_9EURO	ALT_008181	774	Aspergillus lentulus	5-methyltetrahydropteroyltriglutamate--homocysteine S-methyltransferase	3:Protein inferred from homology	22.09	0.00124073	0	0.9891	15	0	0	67	0	0	1.14734e+06	0	0			tr|A0A8H4DNQ9|A0A8H4DNQ9_9EURO, tr|A0A8H4MA18|A0A8H4MA18_9EURO, tr|A1CXP1|A1CXP1_NEOFI
sp|Q0CTS9|P20D1_ASPTN	Q0CTS9	P20D1_ASPTN	ATEG_02905	433	Aspergillus terreus (strain	Probable carboxypeptidase ATEG_02905	3:Protein inferred from homology	34.64	0.00122478	1	0.999	12	5	12	37	16	37	491267	238527	491267
tr|A0A0G4PFB5|A0A0G4PFB5_PENC3	A0A0G4PFB5	A0A0G4PFB5_PENC3	PCAMFM013_S013g000256	730	Penicillium camemberti (strain FM 013)	Catalase	3:Protein inferred from homology	14.79	0.00121734	0	0.999	11	0	0	62	0	0	3960160	0	0			tr|A0A1V6QQ42|A0A1V6QQ42_9EURO
tr|A0A5M3Z1J3|A0A5M3Z1J3_ASPTE	A0A5M3Z1J3	A0A5M3Z1J3_ASPTE	ATEIFO6365_0006073300	248	Aspergillus terreus	Rhamnogalacturonan acetylesterase	3:Protein inferred from homology	32.66	0.0012137	1	0.999	4	0	4	21	0	21	628847	0	628847	12C(57.0214),4C(57.0214)		tr|Q0CS23|Q0CS23_ASPTN
tr|A0A5M3ZH23|A0A5M3ZH23_ASPTE	A0A5M3ZH23	A0A5M3ZH23_ASPTE	ATEIFO6365_0016003600	496	Aspergillus terreus	Probable glucan endo-1,3-beta-glucosidase eglC	3:Protein inferred from homology	17.94	0.0012137	1	0.999	8	1	1	42	2	2	1.11797e+06	57124.1	57124.1
tr|B6HCK9|B6HCK9_PENRW	B6HCK9	B6HCK9_PENRW	abnx	378	Penicillium rubens (strain ATCC 28089 / DSM 1075 /	Exo-arabinanase abnx-Penicillium chrysogenum	4:Protein predicted	35.71	0.00121339	1	0.999	10	0	9	32	0	21	302344	0	267662	3C(57.0214)		tr|Q7ZA77|Q7ZA77_PENCH
tr|Q0C932|Q0C932_ASPTN	Q0C932	Q0C932_ASPTN	ATEG_09802	568	Aspergillus terreus (strain	Endoglucanase B	3:Protein inferred from homology	27.46	0.00121125	1	0.999	10	4	10	48	19	48	254123	215827	254123	11C(57.0214)
tr|Q0CDX3|Q0CDX3_ASPTN	Q0CDX3	Q0CDX3_ASPTN	ATEG_08111	605	Aspergillus terreus (strain	alpha-L-fucosidase	3:Protein inferred from homology	29.75	0.00120825	1	0.999	14	2	14	51	9	51	901334	298667	901334	23C(57.0214), 30C(57.0214),2M(15.9949)
tr|Q0C8B2|Q0C8B2_ASPTN	Q0C8B2	Q0C8B2_ASPTN	ATEG_10072	454	Aspergillus terreus (strain	CBM6 domain-containing protein	3:Protein inferred from homology	30.84	0.00119969	1	0.999	11	4	11	38	19	38	519825	496629	519825	17M(15.9949),4M(15.9949),8C(57.0214)
sp|Q0CEU4|LP9A_ASPTN	Q0CEU4	LP9A_ASPTN	eglD	360	Aspergillus terreus (strain	AA9 family lytic polysaccharide monooxygenase A	3:Protein inferred from homology	35.83	0.00119443	1	0.999	10	0	10	30	0	30	339036	0	339036	10C(57.0214),4C(57.0214)		tr|A0A5M3Z8H4|A0A5M3Z8H4_ASPTE
tr|A0A318ZB75|A0A318ZB75_9EURO	A0A318ZB75	A0A318ZB75_9EURO	BP01DRAFT_298200	721	Aspergillus saccharolyticus J	Catalase	3:Protein inferred from homology	14.84	0.00119278	0.9999	0.9987	12	1	1	60	2	2	2.92976e+06	8537.73	8537.73
sp|Q0CVH2|AGALC_ASPTN	Q0CVH2	AGALC_ASPTN	aglC	747	Aspergillus terreus (strain	Probable alpha-galactosidase C	3:Protein inferred from homology	38.96	0.00118963	1	0.999	17	3	17	62	7	62	554061	178787	554061	10M(15.9949),15M(15.9949),9C(57.0214)
tr|A0A9W4P5F7|A0A9W4P5F7_9EURO	A0A9W4P5F7	A0A9W4P5F7_9EURO	PEGY_LOCUS3767	952	Penicillium egyptiacum	Alpha-glucosidase	3:Protein inferred from homology	19.75	0.00118941	1	0.999	21	0	0	79	0	0	387827	0	0
tr|A0A1V6UG34|A0A1V6UG34_9EURO	A0A1V6UG34	A0A1V6UG34_9EURO	PENCOP_c010G04068	314	Penicillium coprophilum	Beta-xylanase	3:Protein inferred from homology	13.38	0.00118682	0.9999	0.999	5	0	0	26	0	0	7.17283e+06	0	0
tr|A0A3F3Q0W9|A0A3F3Q0W9_9EURO	A0A3F3Q0W9	A0A3F3Q0W9_9EURO	BDQ94DRAFT_171063	281	Aspergillus welwitschiae	feruloyl esterase	3:Protein inferred from homology	9.25	0.00117318	0.9998	0.999	3	0	3	23	0	23	38706.2	0	38706.2
tr|A0A1V6QJ27|A0A1V6QJ27_9EURO	A0A1V6QJ27	A0A1V6QJ27_9EURO	PENSOL_c066G06054	455	Penicillium solitum	Alpha-amylase	3:Protein inferred from homology	18.02	0.00116556	1	0.9988	6	0	2	37	0	3	1.52692e+06	0	16462.8	21C(57.0214)		tr|A0A8H4WKX0|A0A8H4WKX0_9EURO
tr|Q0C7K8|Q0C7K8_ASPTN	Q0C7K8	Q0C7K8_ASPTN	ATEG_10326	540	Aspergillus terreus (strain	Carboxypeptidase M14B	3:Protein inferred from homology	39.63	0.00114135	1	0.999	14	3	14	43	13	43	747826	228120	747826	3M(15.9949),7M(15.9949)
tr|A0A1L9PQF0|A0A1L9PQF0_ASPVE	A0A1L9PQF0	A0A1L9PQF0_ASPVE	ASPVEDRAFT_30168	774	Aspergillus versicolor CBS 583.65	5-methyltetrahydropteroyltriglutamate--homocysteine S-methyltransferase	3:Protein inferred from homology	24.03	0.00112962	0.9992	0.9986	22	1	2	61	1	5	1.24892e+06	0	36894.5
tr|A0A5M3YP01|A0A5M3YP01_ASPTE	A0A5M3YP01	A0A5M3YP01_ASPTE	ATEIFO6365_0004035000	384	Aspergillus terreus	Beta-lactamase	4:Protein predicted	49.22	0.00111978	1	0.999	12	12	12	30	30	30	143614	143614	143614	3M(15.9949),4M(15.9949),7C(57.0214), N-term(42.0106)
tr|A0A5M3ZBU2|A0A5M3ZBU2_ASPTE	A0A5M3ZBU2	A0A5M3ZBU2_ASPTE	ATEIFO6365_0012007000	782	Aspergillus terreus	chitinase	3:Protein inferred from homology	14.19	0.00111806	1	0.999	9	0	9	61	0	61	961290	0	961290	10M(15.9949),12M(15.9949),15C(57.0214), 5C(57.0214),15C(57.0214), 5C(57.0214),15C(57.0214), 5C(57.0214)		tr|Q0CE50|Q0CE50_ASPTN
tr|A0A5M3Z373|A0A5M3Z373_ASPTE	A0A5M3Z373	A0A5M3Z373_ASPTE	ATEIFO6365_0014020500	168	Aspergillus terreus	Allergen Asp F3	3:Protein inferred from homology	41.67	0.00110912	1	0.999	7	0	7	13	0	13	186171	0	186171	14C(57.0214)		tr|Q0CGH0|Q0CGH0_ASPTN
tr|A0A5M3YW70|A0A5M3YW70_ASPTE	A0A5M3YW70	A0A5M3YW70_ASPTE	ATEIFO6365_0006018400	181	Aspergillus terreus	Uncharacterized protein	4:Protein predicted	23.2	0.00110864	1	0.999	3	0	3	14	0	14	101874	0	101874	3M(15.9949),3M(15.9949)		tr|Q0CTM0|Q0CTM0_ASPTN
sp|Q0CR35|EXGA_ASPTN	Q0CR35	EXGA_ASPTN	exgA	416	Aspergillus terreus (strain	Probable glucan 1,3-beta-glucosidase A	3:Protein inferred from homology	37.26	0.00110255	1	0.999	11	5	11	32	12	32	96114.4	87073.3	96114.4	10M(15.9949),22C(57.0214),3C(57.0214)
tr|A0A5M3ZBG9|A0A5M3ZBG9_ASPTE	A0A5M3ZBG9	A0A5M3ZBG9_ASPTE	ATEIFO6365_0009010100	248	Aspergillus terreus	Chitin binding domain protein	3:Protein inferred from homology	33.87	0.00109811	1	0.999	6	0	6	19	0	19	102536	0	102536	13C(57.0214), 19C(57.0214), 25C(57.0214), 5C(57.0214),2C(57.0214),4C(57.0214),6C(57.0214)		tr|Q0CFN7|Q0CFN7_ASPTN
tr|A0A5M3Z2P1|A0A5M3Z2P1_ASPTE	A0A5M3Z2P1	A0A5M3Z2P1_ASPTE	ATEIFO6365_0014010600	209	Aspergillus terreus	IgE-binding protein	4:Protein predicted	16.27	0.00109728	1	0.999	3	0	3	16	0	16	319767	0	319767	10M(15.9949),2C(57.0214),2C(57.0214), 8M(15.9949)		tr|Q0CGR7|Q0CGR7_ASPTN
tr|A0A5M3YLQ2|A0A5M3YLQ2_ASPTE	A0A5M3YLQ2	A0A5M3YLQ2_ASPTE	ATEIFO6365_0001049200	580	Aspergillus terreus	Xylosidase: arabinofuranosidase	3:Protein inferred from homology	22.76	0.00108734	1	0.999	10	3	3	44	24	24	459959	284032	284032
tr|A0A5M3ZBR7|A0A5M3ZBR7_ASPTE	A0A5M3ZBR7	A0A5M3ZBR7_ASPTE	ATEIFO6365_0013002700	172	Aspergillus terreus	Peptidyl-prolyl cis-trans isomerase	3:Protein inferred from homology	38.95	0.00108332	1	0.999	6	0	6	13	0	13	108945	0	108945	10C(57.0214),9C(57.0214)		tr|Q0C9W6|Q0C9W6_ASPTN
tr|Q0CZJ3|Q0CZJ3_ASPTN	Q0CZJ3	Q0CZJ3_ASPTN	ATEG_00891	372	Aspergillus terreus (strain	BNR/Asp-box repeat domain protein	4:Protein predicted	28.76	0.00107884	1	0.999	9	4	9	28	13	28	453890	259568	453890
tr|A0A5M3Z2V1|A0A5M3Z2V1_ASPTE	A0A5M3Z2V1	A0A5M3Z2V1_ASPTE	ATEIFO6365_0011033300	227	Aspergillus terreus	Superoxide dismutase	3:Protein inferred from homology	53.3	0.00107341	1	0.999	7	0	7	17	0	17	283611	0	283611			tr|Q0CQW4|Q0CQW4_ASPTN
tr|A0A5M3YXT1|A0A5M3YXT1_ASPTE	A0A5M3YXT1	A0A5M3YXT1_ASPTE	ATEIFO6365_0003094100	147	Aspergillus terreus	Uncharacterized protein	4:Protein predicted	20.41	0.00107255	1	0.999	2	2	2	11	11	11	326512	326512	326512
tr|A0A167PKK8|A0A167PKK8_PENCH	A0A167PKK8	A0A167PKK8_PENCH	EN45_105200	631	Penicillium chrysogenum	Glucoamylase	3:Protein inferred from homology	36.93	0.00106761	1	0.999	16	0	16	47	0	47	502696	0	502696	18C(57.0214), 26C(57.0214),5M(15.9949)		tr|B6H6W4|B6H6W4_PENRW
tr|Q0CN20|Q0CN20_ASPTN	Q0CN20	Q0CN20_ASPTN	ATEG_04914	426	Aspergillus terreus (strain	Jacalin-type lectin domain-containing protein	4:Protein predicted	26.76	0.00104302	1	0.999	6	1	6	31	5	31	376453	17740	376453	12C(57.0214), 4C(57.0214),2C(57.0214),2C(57.0214)
sp|Q0CI67|BGLF_ASPTN	Q0CI67	BGLF_ASPTN	bglF	867	Aspergillus terreus (strain	Probable beta-glucosidase F	3:Protein inferred from homology	43.83	0.00104151	1	0.999	25	3	25	63	7	63	207901	76350.7	207901	16C(57.0214),1M(15.9949),3C(57.0214), 9C(57.0214),7C(57.0214)
tr|A0A5M3YW17|A0A5M3YW17_ASPTE	A0A5M3YW17	A0A5M3YW17_ASPTE	ATEIFO6365_0003027400	800	Aspergillus terreus	Alpha-1,2-mannosidase family protein	4:Protein predicted	34.75	0.00103916	1	0.999	22	4	22	58	8	58	187536	43966.8	187536	12C(57.0214),8C(57.0214)
tr|Q0CMJ9|Q0CMJ9_ASPTN	Q0CMJ9	Q0CMJ9_ASPTN	ATEG_05085	221	Aspergillus terreus (strain	Elongation factor 1-gamma	3:Protein inferred from homology	59.28	0.0010377	1	0.999	9	5	9	16	9	16	100154	58864.9	100154
tr|A0A5M3YUM7|A0A5M3YUM7_ASPTE	A0A5M3YUM7	A0A5M3YUM7_ASPTE	ATEIFO6365_0002050200	249	Aspergillus terreus	Putative MFS sugar transporter	4:Protein predicted	36.55	0.00103613	1	0.999	5	0	5	18	0	18	250646	0	250646	14M(15.9949),14M(15.9949), 15M(15.9949)		tr|Q0CV78|Q0CV78_ASPTN
sp|Q0CCD0|MANA1_ASPTN	Q0CCD0	MANA1_ASPTN	manA-1	388	Aspergillus terreus (strain	Probable mannan endo-1,4-beta-mannosidase A-1	3:Protein inferred from homology	22.94	0.00103435	1	0.999	5	2	5	28	5	28	752835	100069	752835	1C(57.0214), 4C(57.0214)
tr|Q0D0T6|Q0D0T6_ASPTN	Q0D0T6	Q0D0T6_ASPTN	ATEG_00448	402	Aspergillus terreus (strain	Endo-beta-1,4-glucanase D	3:Protein inferred from homology	16.67	0.00103399	1	0.999	6	1	6	29	3	29	412730	94572	412730	21C(57.0214),21C(57.0214),21C(57.0214),9C(57.0214)
tr|Q0CPW5|Q0CPW5_ASPTN	Q0CPW5	Q0CPW5_ASPTN	ATEG_04269	278	Aspergillus terreus (strain	Nitronate monooxygenase domain-containing protein	4:Protein predicted	30.22	0.00103116	1	0.999	7	4	7	20	8	20	51972.4	26510	51972.4	7C(57.0214)
sp|Q0CEE5|ABFB_ASPTN	Q0CEE5	ABFB_ASPTN	abfB	506	Aspergillus terreus (strain	Probable alpha-L-arabinofuranosidase B	3:Protein inferred from homology	23.52	0.00101975	1	0.999	10	2	10	36	10	36	588734	59090.1	588734	8C(57.0214),9C(57.0214),9C(57.0214)
tr|Q0CK20|Q0CK20_ASPTN	Q0CK20	Q0CK20_ASPTN	ATEG_05964	385	Aspergillus terreus (strain	6-phosphogluconolactonase	3:Protein inferred from homology	44.94	0.00100518	1	0.999	10	1	10	27	4	27	336115	47806.8	336115
tr|Q0CXJ6|Q0CXJ6_ASPTN	Q0CXJ6	Q0CXJ6_ASPTN	ATEG_01588	328	Aspergillus terreus (strain	AB hydrolase-1 domain-containing protein	3:Protein inferred from homology	35.37	0.00100507	1	0.999	8	2	3	23	4	5	164210	38984.3	52964.5	9M(15.9949)
tr|Q0D128|Q0D128_ASPTN	Q0D128	Q0D128_ASPTN	ATEG_00356	186	Aspergillus terreus (strain	Uncharacterized protein	4:Protein predicted	32.8	0.00100178	1	0.999	4	1	4	13	2	13	136383	59178.1	136383
tr|A0A161ZL21|A0A161ZL21_PENCH	A0A161ZL21	A0A161ZL21_PENCH	EN45_032450	316	Penicillium chrysogenum	glucan 1,3-beta-glucosidase	3:Protein inferred from homology	37.66	0.00099788	1	0.999	8	0	8	22	0	22	139767	0	139767			tr|B6H4G0|B6H4G0_PENRW
tr|Q0CFV0|Q0CFV0_ASPTN	Q0CFV0	Q0CFV0_ASPTN	ATEG_07434	115	Aspergillus terreus (strain	Antifungal protein	4:Protein predicted	30.43	0.000997091	1	0.999	4	3	4	8	6	8	266041	240546	266041	10C(57.0214), 2C(57.0214),13C(57.0214), 5C(57.0214),13C(57.0214), 5C(57.0214),2C(57.0214),5C(57.0214)
tr|A0A0S2N073|A0A0S2N073_PENOX	A0A0S2N073	A0A0S2N073_PENOX	CBHI	537	Penicillium oxalicum	Glucanase	2:Experimental evidence at transcript level	6.52	0.000987575	0.9944	0.999	5	0	0	37	0	0	12027224	0	0			tr|B2LSE2|B2LSE2_PENOX, tr|B3GS64|B3GS64_PENOX, tr|C9EI49|C9EI49_PENDC, tr|F6L7A1|F6L7A1_PENOX, tr|S7ZRD6|S7ZRD6_PENO1, tr|U3N6C8|U3N6C8_PENOX
tr|Q0C7R4|Q0C7R4_ASPTN	Q0C7R4	Q0C7R4_ASPTN	ATEG_10270	247	Aspergillus terreus (strain	Carbohydrate esterase family 16 protein	4:Protein predicted	30.77	0.000986494	1	0.999	6	5	5	17	7	7	315255	81656	81656
tr|Q0CK00|Q0CK00_ASPTN	Q0CK00	Q0CK00_ASPTN	ATEG_05984	292	Aspergillus terreus (strain	D-xylose reductase [NAD(P)H]	4:Protein predicted	30.48	0.000981725	1	0.999	8	3	8	20	9	20	95913.2	53586.1	95913.2
tr|A0A5M3ZD34|A0A5M3ZD34_ASPTE	A0A5M3ZD34	A0A5M3ZD34_ASPTE	ATEIFO6365_0015010400	541	Aspergillus terreus	DUF1237 domain protein	4:Protein predicted	33.27	0.000980273	1	0.999	11	1	1	37	5	5	264878	35865.6	35865.6
tr|Q0CW98|Q0CW98_ASPTN	Q0CW98	Q0CW98_ASPTN	ATEG_02036	1143	Aspergillus terreus (strain	linoleate 8R-lipoxygenase	2:Experimental evidence at transcript level	37.36	0.000978117	1	0.999	36	3	36	78	5	78	110454	34456	110454	6M(15.9949)
tr|Q0CZ53|Q0CZ53_ASPTN	Q0CZ53	Q0CZ53_ASPTN	ATEG_01031	641	Aspergillus terreus (strain	Beta-galactosidase	3:Protein inferred from homology	19.97	0.000961508	1	0.999	12	4	12	43	17	43	422125	422125	422125	11C(57.0214),1M(15.9949),2M(15.9949)
tr|Q0C8T8|Q0C8T8_ASPTN	Q0C8T8	Q0C8T8_ASPTN	ATEG_09896	150	Aspergillus terreus (strain	Uncharacterized protein	4:Protein predicted	29.33	0.000955545	1	0.999	4	4	4	10	10	10	77341.3	77341.3	77341.3	2C(57.0214)
sp|Q0CI21|FAEB2_ASPTN	Q0CI21	FAEB2_ASPTN	faeB-2	527	Aspergillus terreus (strain	Probable feruloyl esterase B-2	3:Protein inferred from homology	21.44	0.000951919	1	0.999	8	2	8	35	11	35	314625	45458.1	314625	1M(15.9949),6C(57.0214),7M(15.9949)
sp|P9WEW3|PCH13_PENRB	P9WEW3	PCH13_PENRB		398	Penicillium rubens	Subtilisin-like serine protease Pen ch 13	1:Experimental evidence at protein level	31.66	0.000936338	1	0.999	7	0	7	26	0	26	605647	0	605647			sp|P9WEW4|PCH13_PENCH, tr|B6HHN9|B6HHN9_PENRW
tr|A0A9W9S7L9|A0A9W9S7L9_9EURO	A0A9W9S7L9	A0A9W9S7L9_9EURO	N7517_005346	768	Penicillium concentricum	5-methyltetrahydropteroyltriglutamate--homocysteine S-methyltransferase	3:Protein inferred from homology	20.18	0.00093315	1	0.9981	14	1	1	50	2	2	1.24892e+06	45173.3	45173.3
tr|Q0C8D5|Q0C8D5_ASPTN	Q0C8D5	Q0C8D5_ASPTN	ATEG_10049	541	Aspergillus terreus (strain	Meiotically up-regulated gene 157 protein	4:Protein predicted	32.35	0.000927285	1	0.999	11	1	11	35	3	35	275923	58085.2	275923
tr|A0A5M3ZHH8|A0A5M3ZHH8_ASPTE	A0A5M3ZHH8	A0A5M3ZHH8_ASPTE	ATEIFO6365_0016007900	559	Aspergillus terreus	Carboxypeptidase M14B	3:Protein inferred from homology	32.56	0.000923067	1	0.999	12	2	2	36	9	9	784482	267938	267938
sp|A2QFV7|XYNC_ASPNC	A2QFV7	XYNC_ASPNC	xlnC	327	Aspergillus niger (strain ATCC MYA-4892 / CBS 513.88 / F	Probable endo-1,4-beta-xylanase C	1:Experimental evidence at protein level	10.7	0.000920479	1	0.999	4	0	0	21	0	0	7465615	0	0			tr|A0A060IU57|A0A060IU57_ASPNG, tr|E9NSU0|E9NSU0_ASPUS, tr|G3Y866|G3Y866_ASPNA, tr|U6C0R7|U6C0R7_ASPNG
tr|Q0CX12|Q0CX12_ASPTN	Q0CX12	Q0CX12_ASPTN	ATEG_01772	500	Aspergillus terreus (strain	FAD-binding PCMH-type domain-containing protein	3:Protein inferred from homology	23	0.000917324	1	0.999	9	1	9	32	5	32	168404	9694.74	168404	1M(15.9949),7M(15.9949),8M(15.9949)
tr|A0A5M3YKZ8|A0A5M3YKZ8_ASPTE	A0A5M3YKZ8	A0A5M3YKZ8_ASPTE	ATEIFO6365_0001004300	628	Aspergillus terreus	Hydrolase	3:Protein inferred from homology	18.15	0.000912941	1	0.999	12	4	4	40	14	14	487240	419108	419108
tr|A0A1B0UHJ4|A0A1B0UHJ4_ASPTE	A0A1B0UHJ4	A0A1B0UHJ4_ASPTE	PT	424	Aspergillus terreus	Aromatic prenyltransferase	1:Experimental evidence at protein level	27.12	0.000912726	1	0.999	12	0	12	27	0	27	120010	0	120010	4M(15.9949)		tr|Q0CMT5|Q0CMT5_ASPTN
tr|A0A5M3YL73|A0A5M3YL73_ASPTE	A0A5M3YL73	A0A5M3YL73_ASPTE	ATEIFO6365_0001031600	430	Aspergillus terreus	Extracellular GDSL-like lipase/acylhydrolase	4:Protein predicted	27.67	0.00089999	1	0.999	11	7	11	27	19	27	290638	189105	290638	2C(57.0214)
tr|Q0CEY4|Q0CEY4_ASPTN	Q0CEY4	Q0CEY4_ASPTN	ATEG_07750	96	Aspergillus terreus (strain	Uncharacterized protein	4:Protein predicted	62.5	0.000895824	1	0.999	2	0	2	6	0	6	45427.4	0	45427.4	17C(57.0214), 2C(57.0214), 6C(57.0214),31C(57.0214)
tr|A0A3M2T2T7|A0A3M2T2T7_9EURO	A0A3M2T2T7	A0A3M2T2T7_9EURO	PHISP_05212	209	Aspergillus sp. HF37	Cutinase	3:Protein inferred from homology	11.48	0.000891538	0.9996	0.9949	3	1	1	13	3	3	1179192	11077	11077	4C(57.0214)
tr|A0A1V6SHI3|A0A1V6SHI3_9EURO	A0A1V6SHI3	A0A1V6SHI3_9EURO	PENFLA_c047G01250	627	Penicillium flavigenum	alpha-amylase	3:Protein inferred from homology	24.88	0.000891538	1	0.999	10	2	2	39	4	4	645835	168960	168960
tr|A0A5M3Z953|A0A5M3Z953_ASPTE	A0A5M3Z953	A0A5M3Z953_ASPTE	ATEIFO6365_0010010600	386	Aspergillus terreus	alanine--glyoxylate transaminase	3:Protein inferred from homology	21.24	0.000891182	1	0.999	7	0	7	24	0	24	137687	0	137687			tr|Q0CCL4|Q0CCL4_ASPTN
tr|Q0CX80|Q0CX80_ASPTN	Q0CX80	Q0CX80_ASPTN	ATEG_01704	391	Aspergillus terreus (strain	pectinesterase	3:Protein inferred from homology	32.48	0.000879786	1	0.999	8	1	7	24	3	22	892285	368429	892285	29C(57.0214),2C(57.0214),3M(15.9949),6C(57.0214)
tr|A0A5M3Z852|A0A5M3Z852_ASPTE	A0A5M3Z852	A0A5M3Z852_ASPTE	ATEIFO6365_0009035800	197	Aspergillus terreus	E set-domain-containing protein	3:Protein inferred from homology	25.89	0.000873087	1	0.999	5	0	5	12	0	12	65581.7	0	65581.7	10M(15.9949), 11M(15.9949),11M(15.9949),11M(15.9949), 12M(15.9949),7M(15.9949)		tr|Q0CF02|Q0CF02_ASPTN
tr|A0A0F7TUZ3|A0A0F7TUZ3_PENBI	A0A0F7TUZ3	A0A0F7TUZ3_PENBI	PMG11_09042	230	Penicillium brasilianum	Superoxide dismutase [Cu-Zn]	3:Protein inferred from homology	14.35	0.000872454	1	0.999	3	0	1	14	0	1	4.80264e+06	0	0			tr|A0A1S9RJY4|A0A1S9RJY4_PENBI
sp|Q0CBM7|FAEA_ASPTN	Q0CBM7	FAEA_ASPTN	faeA	281	Aspergillus terreus (strain	Probable feruloyl esterase A	3:Protein inferred from homology	27.05	0.000867132	1	0.999	7	0	5	17	0	8	68829	0	57212.9	16C(57.0214)		tr|A0A068FNL1|A0A068FNL1_ASPTE
tr|A1D1F9|A1D1F9_NEOFI	A1D1F9	A1D1F9_NEOFI	NFIA_009310	381	Neosartorya fischeri (strain ATCC 1020 / DSM 3700 / CBS 544.65 / F	Starch binding domain protein	3:Protein inferred from homology	18.9	0.000865258	1	0.999	6	1	1	23	7	7	700469	40181.8	40181.8	15C(57.0214), 1C(57.0214), 21C(57.0214), 9C(57.0214),15C(57.0214), 1C(57.0214), 21C(57.0214), 9C(57.0214)
tr|A0A5M3YQ03|A0A5M3YQ03_ASPTE	A0A5M3YQ03	A0A5M3YQ03_ASPTE	ATEIFO6365_0004069400	812	Aspergillus terreus	Avicelase III	3:Protein inferred from homology	24.75	0.000864933	1	0.999	15	0	1	49	0	8	663619	0	37954.3
tr|A0A5M3Z0D0|A0A5M3Z0D0_ASPTE	A0A5M3Z0D0	A0A5M3Z0D0_ASPTE	ATEIFO6365_0006031500	315	Aspergillus terreus	ADP/ATP translocase	3:Protein inferred from homology	33.65	0.000864541	1	0.999	10	0	6	19	0	13	116982	0	116083	9M(15.9949)		tr|Q0CT97|Q0CT97_ASPTN
tr|A0A5M3Z2S1|A0A5M3Z2S1_ASPTE	A0A5M3Z2S1	A0A5M3Z2S1_ASPTE	ATEIFO6365_0014008900	565	Aspergillus terreus	FAD/FMN-containing isoamyl alcohol oxidase MreA	3:Protein inferred from homology	22.65	0.000862528	1	0.999	10	1	1	34	3	3	405603	33712.7	33712.7
tr|A0A0F8UAI7|A0A0F8UAI7_9EURO	A0A0F8UAI7	A0A0F8UAI7_9EURO	AOCH_005095	316	Aspergillus ochraceoroseus	Guanine nucleotide-binding protein	3:Protein inferred from homology	25.63	0.000861805	0.9819	0.9988	8	0	1	19	0	1	251526	0	32602.2			tr|A0A0F8UJN2|A0A0F8UJN2_9EURO, tr|A0A2T5LQ87|A0A2T5LQ87_9EURO, tr|A0A7R7XTZ3|A0A7R7XTZ3_9EURO, tr|G5EB28|G5EB28_EMENI, tr|Q9HGV7|Q9HGV7_EMEND
sp|Q0CGP0|PGLRX_ASPTN	Q0CGP0	PGLRX_ASPTN	pgaX	434	Aspergillus terreus (strain	Probable exopolygalacturonase X	3:Protein inferred from homology	17.05	0.00085867	1	0.999	8	1	8	26	3	26	518922	32989.8	518922
tr|A0A5M3ZDM7|A0A5M3ZDM7_ASPTE	A0A5M3ZDM7	A0A5M3ZDM7_ASPTE	ATEIFO6365_0013026600	234	Aspergillus terreus	D-lactate dehydratase	3:Protein inferred from homology	12.82	0.000857541	1	0.9989	3	0	3	14	0	14	107068	0	107068	1M(15.9949)		tr|Q0C981|Q0C981_ASPTN
tr|Q0CRQ0|Q0CRQ0_ASPTN	Q0CRQ0	Q0CRQ0_ASPTN	ATEG_03634	319	Aspergillus terreus (strain	NAD-dependent epimerase/dehydratase domain-containing protein	4:Protein predicted	47.65	0.0008537	1	0.999	10	2	10	19	2	19	118039	31866.9	118039
sp|Q0CUL0|XYL1_ASPTN	Q0CUL0	XYL1_ASPTN	xyl1	320	Aspergillus terreus (strain	Probable NAD(P)H-dependent D-xylose reductase xyl1	3:Protein inferred from homology	35	0.000851033	1	0.999	8	0	8	19	0	19	77594.5	0	77594.5	15C(57.0214),6C(57.0214),6C(57.0214)		tr|A0A5M3YX55|A0A5M3YX55_ASPTE
tr|A0A9W9WGI7|A0A9W9WGI7_9EURO	A0A9W9WGI7	A0A9W9WGI7_9EURO	N7530_010825	626	Penicillium desertorum	alpha-amylase	3:Protein inferred from homology	28.75	0.000847169	1	0.999	9	1	9	37	2	37	610524	33028.4	610524	10M(15.9949),13M(15.9949),9C(57.0214)
tr|Q0CNM6|Q0CNM6_ASPTN	Q0CNM6	Q0CNM6_ASPTN	ATEG_04708	846	Aspergillus terreus (strain	CBM1 domain-containing protein	3:Protein inferred from homology	26.6	0.000847115	1	0.999	17	3	16	50	9	48	718602	403759	718602	10M(15.9949),11C(57.0214), 1C(57.0214)
tr|Q0CP11|Q0CP11_ASPTN	Q0CP11	Q0CP11_ASPTN	ATEG_04573	512	Aspergillus terreus (strain	Dolichol-phosphate mannosyltransferase	4:Protein predicted	28.32	0.000839835	1	0.999	10	4	10	30	14	30	306654	223319	306654	9M(15.9949)
tr|A0A5M3YWT1|A0A5M3YWT1_ASPTE	A0A5M3YWT1	A0A5M3YWT1_ASPTE	ATEIFO6365_0003081200	327	Aspergillus terreus	Autophagy-related protein 27	3:Protein inferred from homology	29.05	0.000832815	1	0.999	7	0	7	19	0	19	138350	0	138350	7C(57.0214)		tr|Q0CZQ7|Q0CZQ7_ASPTN
tr|A0A0A2KXX3|A0A0A2KXX3_PENIT	A0A0A2KXX3	A0A0A2KXX3_PENIT	PITC_056480	293	Penicillium italicum	Spermidine/spermine synthases family	3:Protein inferred from homology	13.65	0.000831618	1	0.9985	4	0	0	17	0	0	920281	0	0			tr|A0A0G4P8M3|A0A0G4P8M3_PENC3, tr|A0A117NRH1|A0A117NRH1_PENFR, tr|A0A1V6R264|A0A1V6R264_9EURO, tr|A0A8H4SJM8|A0A8H4SJM8_9EURO, tr|A0A9W9X0R1|A0A9W9X0R1_9EURO, tr|B6H5C0|B6H5C0_PENRW
tr|A0A5M3YTI8|A0A5M3YTI8_ASPTE	A0A5M3YTI8	A0A5M3YTI8_ASPTE	ATEIFO6365_0004054300	328	Aspergillus terreus	DUF1749-domain-containing protein	4:Protein predicted	27.13	0.000830276	1	0.999	8	1	2	19	1	3	268190	17364.2	140229
tr|Q0C979|Q0C979_ASPTN	Q0C979	Q0C979_ASPTN	ATEG_09755	156	Aspergillus terreus (strain	DUF1524 domain-containing protein	4:Protein predicted	17.95	0.000826914	0.9999	0.9989	2	1	1	9	1	1	47398.4	23159.4	23159.4
tr|A0A5M3Z752|A0A5M3Z752_ASPTE	A0A5M3Z752	A0A5M3Z752_ASPTE	ATEIFO6365_0008008800	717	Aspergillus terreus	Metallopeptidase MepB	3:Protein inferred from homology	23.99	0.00081961	1	0.999	18	0	18	41	0	41	230534	0	230534			tr|Q0CIZ3|Q0CIZ3_ASPTN
tr|A0A1F5LQQ6|A0A1F5LQQ6_9EURO	A0A1F5LQQ6	A0A1F5LQQ6_9EURO	PENARI_c004G02608	316	Penicillium arizonense	Uncharacterized protein	3:Protein inferred from homology	22.15	0.000816447	0.9798	0.999	7	0	7	18	0	18	232728	0	232728	7C(57.0214),N-term(42.0106)		tr|A0A1V6PCE4|A0A1V6PCE4_PENDC, tr|A0A1V6QPK5|A0A1V6QPK5_9EURO, tr|A0A1V6TD03|A0A1V6TD03_9EURO, tr|A0A9W9EJ56|A0A9W9EJ56_9EURO, tr|A0A9W9I9L7|A0A9W9I9L7_9EURO, tr|A0A9W9J517|A0A9W9J517_9EURO, tr|A0A9W9KKM2|A0A9W9KKM2_9EURO, tr|A0A9W9NQW7|A0A9W9NQW7_PENCI, tr|A0A9W9PPQ3|A0A9W9PPQ3_9EURO
tr|Q0C7E4|Q0C7E4_ASPTN	Q0C7E4	Q0C7E4_ASPTN	ATEG_10390	123	Aspergillus terreus (strain	Cytidine deaminase	3:Protein inferred from homology	48.78	0.000815709	0.9999	0.999	3	1	1	7	2	2	96127.5	45717.2	45717.2	N-term(42.0106)
tr|A0A9W9WT76|A0A9W9WT76_9EURO	A0A9W9WT76	A0A9W9WT76_9EURO	N7530_007082	529	Penicillium desertorum	Glucanase	3:Protein inferred from homology	12.29	0.000812846	0.9998	0.999	6	1	2	30	6	7	9284946	0	4828.67	1C(57.0214), 6C(57.0214),3C(57.0214)
tr|A0A9P3EXU0|A0A9P3EXU0_9EURO	A0A9P3EXU0	A0A9P3EXU0_9EURO	Asppvi_011361	582	Aspergillus pseudoviridinutans	Amidase domain-containing protein	4:Protein predicted	11.51	0.000812706	0.9999	0.9943	7	0	1	33	0	1	716176	0	7704.06	1M(15.9949)
tr|Q0CI46|Q0CI46_ASPTN	Q0CI46	Q0CI46_ASPTN	ATEG_06638	232	Aspergillus terreus (strain	Uncharacterized protein	4:Protein predicted	20.69	0.000803152	1	0.999	3	2	2	13	8	8	59541.1	39388.9	39388.9
tr|A0A167PKL4|A0A167PKL4_PENCH	A0A167PKL4	A0A167PKL4_PENCH	EN45_105210	627	Penicillium chrysogenum	alpha-amylase	3:Protein inferred from homology	22.17	0.000800098	1	0.9988	8	0	1	35	0	4	648282	0	140408			tr|B6H6W6|B6H6W6_PENRW
tr|A0A5M3Z8M2|A0A5M3Z8M2_ASPTE	A0A5M3Z8M2	A0A5M3Z8M2_ASPTE	ATEIFO6365_0009054800	235	Aspergillus terreus	NPP1 domain protein	3:Protein inferred from homology	24.26	0.000792899	1	0.999	5	0	5	13	0	13	82664.4	0	82664.4			tr|Q0CEG3|Q0CEG3_ASPTN
tr|Q6PLK0|Q6PLK0_PENCH	Q6PLK0	Q6PLK0_PENCH		398	Penicillium chrysogenum	Alkaline serine protease	3:Protein inferred from homology	24.37	0.000792286	1	0.999	6	0	0	22	0	0	605647	0	0
tr|Q0CUE4|Q0CUE4_ASPTN	Q0CUE4	Q0CUE4_ASPTN	ATEG_02690	308	Aspergillus terreus (strain	NmrA-like domain-containing protein	4:Protein predicted	27.6	0.000791117	1	0.999	7	3	7	17	8	17	106166	84082.2	106166
tr|A0A5M3ZD13|A0A5M3ZD13_ASPTE	A0A5M3ZD13	A0A5M3ZD13_ASPTE	ATEIFO6365_0010027000	363	Aspergillus terreus	Aspartate-semialdehyde dehydrogenase	4:Protein predicted	27.82	0.000789707	1	0.999	9	0	9	20	0	20	60450.1	0	60450.1
tr|A0A4S3J1C2|A0A4S3J1C2_9EURO	A0A4S3J1C2	A0A4S3J1C2_9EURO	GLR1	472	Aspergillus tanneri	Glutathione reductase	3:Protein inferred from homology	18.43	0.00078954	0.9999	0.9971	7	1	1	26	1	1	507988	0	0
tr|Q0C7I9|Q0C7I9_ASPTN	Q0C7I9	Q0C7I9_ASPTN	ATEG_10345	563	Aspergillus terreus (strain	Carboxylic ester hydrolase	3:Protein inferred from homology	29.31	0.000789216	1	0.999	11	3	11	31	8	31	291224	237625	291224
tr|A0A5M3Z811|A0A5M3Z811_ASPTE	A0A5M3Z811	A0A5M3Z811_ASPTE	ATEIFO6365_0008038800	274	Aspergillus terreus	Feruloyl esterase C	3:Protein inferred from homology	23.36	0.000784663	1	0.999	3	0	3	15	0	15	164308	0	164308	13C(57.0214)		tr|Q0CI40|Q0CI40_ASPTN
tr|A0A1S9DYR8|A0A1S9DYR8_ASPOZ	A0A1S9DYR8	A0A1S9DYR8_ASPOZ	OAory_01027960	882	Aspergillus oryzae	Aminopeptidase	3:Protein inferred from homology	19.95	0.000780037	0.9755	0.9989	18	0	1	48	0	2	312982	0	19126.3			tr|A0A2P2HHB1|A0A2P2HHB1_ASPFA, tr|A0A3M7JKM5|A0A3M7JKM5_ASPFL, tr|A0A5N6D411|A0A5N6D411_ASPPA, tr|A0A5N6F2K2|A0A5N6F2K2_9EURO, tr|A0A5N6H0G6|A0A5N6H0G6_ASPFL, tr|A0A5N6J9Z6|A0A5N6J9Z6_9EURO, tr|A0A5N6SJN1|A0A5N6SJN1_ASPPS, tr|A0A5N6UYE2|A0A5N6UYE2_ASPTM, tr|A0A5N6WH79|A0A5N6WH79_9EURO, tr|A0A5N6X1S0|A0A5N6X1S0_9EURO, tr|A0A5N6YI71|A0A5N6YI71_9EURO, tr|A0A5N7A8K4|A0A5N7A8K4_9EURO, tr|B8N9B4|B8N9B…
tr|A0A5M3Z081|A0A5M3Z081_ASPTE	A0A5M3Z081	A0A5M3Z081_ASPTE	ATEIFO6365_0005005300	424	Aspergillus terreus	Putative dimethylallyl tryptophan synthase	3:Protein inferred from homology	29.72	0.000777507	0.9999	0.999	12	1	1	23	1	1	120010	20276.8	20276.8
tr|Q0CQT5|Q0CQT5_ASPTN	Q0CQT5	Q0CQT5_ASPTN	ATEG_03949	352	Aspergillus terreus (strain	fructose-bisphosphatase	3:Protein inferred from homology	37.5	0.000773666	1	0.999	10	1	10	19	2	19	198765	34656.2	198765	5C(57.0214),5C(57.0214)
tr|A0A5M3Z1U6|A0A5M3Z1U6_ASPTE	A0A5M3Z1U6	A0A5M3Z1U6_ASPTE	ATEIFO6365_0005083900	519	Aspergillus terreus	Protein disulfide-isomerase	3:Protein inferred from homology	35.07	0.000773274	1	0.999	13	0	13	28	0	28	103671	0	103671	10C(57.0214), 3C(57.0214)		tr|Q0CL25|Q0CL25_ASPTN
tr|A0A1E3BB36|A0A1E3BB36_ASPCR	A0A1E3BB36	A0A1E3BB36_ASPCR	SI65_07291	464	Aspergillus cristatus	1,3-beta-glucanosyltransferase	3:Protein inferred from homology	21.55	0.000772262	0.9944	0.999	6	0	2	25	0	8	1.10442e+06	0	611421	13C(57.0214)
tr|A0A5M3Z9V0|A0A5M3Z9V0_ASPTE	A0A5M3Z9V0	A0A5M3Z9V0_ASPTE	ATEIFO6365_0008027400	130	Aspergillus terreus	Uncharacterized protein	4:Protein predicted	60	0.000771787	1	0.999	4	0	4	7	0	7	43325.8	0	43325.8	11C(57.0214),11C(57.0214),1C(57.0214),9C(57.0214)		tr|Q0CIF9|Q0CIF9_ASPTN
tr|A0A1L9U3G5|A0A1L9U3G5_ASPBC	A0A1L9U3G5	A0A1L9U3G5_ASPBC	ASPBRDRAFT_138561	412	Aspergillus brasiliensis (strain CBS 101740 / IMI 381727 / IBT 21946)	Epoxide hydrolase N-terminal domain-containing protein	3:Protein inferred from homology	15.78	0.000765364	1	0.999	5	2	5	22	16	22	326274	120364	326274	1M(15.9949)
sp|Q0CPK2|AGALA_ASPTN	Q0CPK2	AGALA_ASPTN	aglA	529	Aspergillus terreus (strain	Probable alpha-galactosidase A	3:Protein inferred from homology	20.23	0.000758656	1	0.999	11	7	11	28	18	28	157328	91684.4	157328	4C(57.0214)
sp|Q0C7H7|PGXB_ASPTN	Q0C7H7	PGXB_ASPTN	pgxB	435	Aspergillus terreus (strain	Probable exopolygalacturonase B	3:Protein inferred from homology	16.32	0.000757846	1	0.999	8	0	8	23	0	23	600294	0	600294			tr|A0A5M3ZDZ3|A0A5M3ZDZ3_ASPTE
tr|A0A5M3ZD48|A0A5M3ZD48_ASPTE	A0A5M3ZD48	A0A5M3ZD48_ASPTE	ATEIFO6365_0015011200	454	Aspergillus terreus	Carbohydrate-binding module family 6 protein	3:Protein inferred from homology	23.35	0.000757701	1	0.999	8	1	1	24	5	5	328452	30406.2	30406.2
tr|A0A397H2U3|A0A397H2U3_9EURO	A0A397H2U3	A0A397H2U3_9EURO	CDV56_107280	417	Aspergillus thermomutatus	Beta-xylanase	3:Protein inferred from homology	8.87	0.000756187	0.9999	0.999	3	0	1	22	0	6	1774679	0	411128			tr|A0A8E0UZG2|A0A8E0UZG2_9EURO, tr|A0A8H3N3U8|A0A8H3N3U8_9EURO, tr|A0A8H6V5B2|A0A8H6V5B2_9EURO
tr|A0A507QLS9|A0A507QLS9_MONPU	A0A507QLS9	A0A507QLS9_MONPU	MPDQ_001829	231	Monascus purpureus	Fumarylacetoacetase-like C-terminal domain-containing protein	3:Protein inferred from homology	13.85	0.000744581	0.9959	0.9988	3	1	3	12	8	12	54738.3	13218.3	54738.3
tr|Q0CHV8|Q0CHV8_ASPTN	Q0CHV8	Q0CHV8_ASPTN	ATEG_06726	868	Aspergillus terreus (strain	1,3-beta-glucanosyltransferase	3:Protein inferred from homology	20.05	0.00074308	1	0.999	14	2	14	45	9	45	589994	80091.2	589994	10C(57.0214),12C(57.0214),16C(57.0214),18C(57.0214),25C(57.0214),4C(57.0214),4C(57.0214),5C(57.0214),7C(57.0214),7M(15.9949),9C(57.0214)
tr|A0A5M3YVB0|A0A5M3YVB0_ASPTE	A0A5M3YVB0	A0A5M3YVB0_ASPTE	ATEIFO6365_0002091800	271	Aspergillus terreus	Dienelactone hydrolase family protein	4:Protein predicted	22.14	0.00074046	1	0.999	5	1	5	14	2	14	71341.1	39619	71341.1
tr|A0A2H3I331|A0A2H3I331_9EURO	A0A2H3I331	A0A2H3I331_9EURO	PENO1_087010	524	Penicillium occitanis	Alpha-galactosidase	3:Protein inferred from homology	8.21	0.000738542	1	0.9987	2	1	1	27	6	6	1.93103e+06	82723.6	82723.6
tr|A0A5M3YUW7|A0A5M3YUW7_ASPTE	A0A5M3YUW7	A0A5M3YUW7_ASPTE	ATEIFO6365_0002060200	334	Aspergillus terreus	Aldehyde reductase 1	4:Protein predicted	41.62	0.000729533	1	0.999	9	0	9	17	0	17	147548	0	147548	13C(57.0214)		tr|Q0CUY0|Q0CUY0_ASPTN
tr|A0A9W9HXS1|A0A9W9HXS1_9EURO	A0A9W9HXS1	A0A9W9HXS1_9EURO	N7482_006391	531	Penicillium canariense	Glucanase	3:Protein inferred from homology	5.46	0.000728806	1	0.9979	4	0	2	27	0	9	5994273	0	2.66067e+06
tr|A0A5M3Z6N1|A0A5M3Z6N1_ASPTE	A0A5M3Z6N1	A0A5M3Z6N1_ASPTE	ATEIFO6365_0002070400	354	Aspergillus terreus	Putative oxidoreductase	4:Protein predicted	16.95	0.000728806	1	0.999	5	2	2	18	6	6	61461	40294.5	40294.5
tr|A0A5M3ZBR5|A0A5M3ZBR5_ASPTE	A0A5M3ZBR5	A0A5M3ZBR5_ASPTE	ATEIFO6365_0009020100	197	Aspergillus terreus	Cytochrome c oxidase polypeptide 5, mitochondrial	4:Protein predicted	32.99	0.000727573	1	0.999	6	0	6	10	0	10	33309.8	0	33309.8
tr|Q0CTK8|Q0CTK8_ASPTN	Q0CTK8	Q0CTK8_ASPTN	ATEG_02976	756	Aspergillus terreus (strain	Neutral ceramidase	3:Protein inferred from homology	24.21	0.000720451	1	0.999	15	1	15	38	4	38	139377	7377.25	139377	2C(57.0214)
tr|A0A5M3Z5U9|A0A5M3Z5U9_ASPTE	A0A5M3Z5U9	A0A5M3Z5U9_ASPTE	ATEIFO6365_0008010700	340	Aspergillus terreus	Malate dehydrogenase	3:Protein inferred from homology	36.47	0.000716659	1	0.999	8	0	8	17	0	17	90958.1	0	90958.1	5C(57.0214)		tr|Q0CIX6|Q0CIX6_ASPTN
sp|Q0CN46|EIF3B_ASPTN	Q0CN46	EIF3B_ASPTN	prt1	742	Aspergillus terreus (strain	Eukaryotic translation initiation factor 3 subunit B	3:Protein inferred from homology	18.06	0.000714727	1	0.999	10	0	10	37	0	37	82663.8	0	82663.8	2M(15.9949)		tr|A0A5M3YQJ7|A0A5M3YQJ7_ASPTE
tr|Q0CDV8|Q0CDV8_ASPTN	Q0CDV8	Q0CDV8_ASPTN	ATEG_08126	569	Aspergillus terreus (strain	Purine nucleoside permease	4:Protein predicted	18.8	0.000705323	1	0.999	6	1	6	28	6	28	543550	93721.6	543550	13C(57.0214),2C(57.0214)
tr|Q0CER7|Q0CER7_ASPTN	Q0CER7	Q0CER7_ASPTN	ATEG_07817	326	Aspergillus terreus (strain	Endo-arabinase	3:Protein inferred from homology	27.3	0.000703469	1	0.999	6	0	5	16	0	14	158074	0	140557	7C(57.0214)
tr|A0A8H3NL11|A0A8H3NL11_9EURO	A0A8H3NL11	A0A8H3NL11_9EURO	IFM46972_04649	633	Aspergillus udagawae	Glucoamylase	3:Protein inferred from homology	4.58	0.000701941	0.9986	0.9955	4	0	0	31	0	0	4290335	0	0
tr|A0A167UH68|A0A167UH68_PENCH	A0A167UH68	A0A167UH68_PENCH	EN45_078690	266	Penicillium chrysogenum	Superoxide dismutase [Cu-Zn]	3:Protein inferred from homology	7.14	0.000700494	1	0.999	2	0	0	13	0	0	4.80264e+06	0	0			tr|B6HLS0|B6HLS0_PENRW
tr|A0A8J8VXC3|A0A8J8VXC3_9EURO	A0A8J8VXC3	A0A8J8VXC3_9EURO	PECM_001213	389	Penicillium ucsense	Alpha-L-arabinofuranosidase	3:Protein inferred from homology	7.71	0.000700078	1	0.9942	2	0	1	19	0	4	5465898	0	0	12C(57.0214),12C(57.0214), 7M(15.9949),12C(57.0214), 7M(15.9949)
tr|A0A5M3ZH79|A0A5M3ZH79_ASPTE	A0A5M3ZH79	A0A5M3ZH79_ASPTE	ATEIFO6365_0016010200	563	Aspergillus terreus	Carboxylic ester hydrolase	3:Protein inferred from homology	24.33	0.000687382	1	0.999	9	1	1	27	4	4	138190	36665.6	36665.6
tr|A0A5M3YYN5|A0A5M3YYN5_ASPTE	A0A5M3YYN5	A0A5M3YYN5_ASPTE	ATEIFO6365_0006039700	564	Aspergillus terreus	Calnexin	3:Protein inferred from homology	20.39	0.000686163	1	0.999	9	0	9	27	0	27	100589	0	100589	14M(15.9949), 1C(57.0214), 7C(57.0214),1C(57.0214), 7C(57.0214)		tr|Q0CT18|Q0CT18_ASPTN
tr|A0A5M3Z5A5|A0A5M3Z5A5_ASPTE	A0A5M3Z5A5	A0A5M3Z5A5_ASPTE	ATEIFO6365_0007046200	230	Aspergillus terreus	Endo-beta-1,4-glucanase D	3:Protein inferred from homology	22.61	0.0006855	1	0.999	3	0	3	11	0	11	103983	0	103983			tr|Q0CJQ7|Q0CJQ7_ASPTN
tr|A0A2I1C6V4|A0A2I1C6V4_ASPN1	A0A2I1C6V4	A0A2I1C6V4_ASPN1	P174DRAFT_230120	528	Aspergillus novofumigatus (strain IBT 16806)	Rhamnogalacturonate lyase	3:Protein inferred from homology	9.47	0.000678654	0.9855	0.999	3	0	1	25	0	1	458644	0	30716.4
tr|A1CCD3|A1CCD3_ASPCL	A1CCD3	A1CCD3_ASPCL	ACLA_061520	339	Aspergillus clavatus (strain ATCC 1007 / CBS 513.65 / DSM 816 /	Feruloyl esterase C	3:Protein inferred from homology	13.86	0.000676492	1	0.999	2	1	1	16	10	10	1.04746e+06	34697.2	34697.2	13C(57.0214),13C(57.0214)
tr|A0A1E3BQ14|A0A1E3BQ14_ASPCR	A0A1E3BQ14	A0A1E3BQ14_ASPCR	SI65_00641	955	Aspergillus cristatus	Aminopeptidase	3:Protein inferred from homology	16.23	0.000675385	0.9901	0.9989	17	0	1	45	0	1	312241	0	78966.2			tr|A0A7R7VEH9|A0A7R7VEH9_ASPCH
tr|Q0CPH5|Q0CPH5_ASPTN	Q0CPH5	Q0CPH5_ASPTN	ATEG_04409	553	Aspergillus terreus (strain	Glucose-6-phosphate isomerase	3:Protein inferred from homology	39.06	0.000673893	1	0.999	13	1	13	26	2	26	147244	31612.6	147244	2M(15.9949),8M(15.9949)
tr|A0A5M3YQ68|A0A5M3YQ68_ASPTE	A0A5M3YQ68	A0A5M3YQ68_ASPTE	ATEIFO6365_0001068200	277	Aspergillus terreus	Triosephosphate isomerase	3:Protein inferred from homology	25.27	0.000672676	1	0.999	5	2	5	13	7	13	72879.5	17152.6	72879.5
tr|A0A167TWF4|A0A167TWF4_PENCH	A0A167TWF4	A0A167TWF4_PENCH	EN45_072660	583	Penicillium chrysogenum	Putative amidase	4:Protein predicted	8.58	0.000663801	1	0.999	7	0	7	27	0	27	508693	0	508693	9M(15.9949)		tr|B6HHM1|B6HHM1_PENRW
tr|Q0D196|Q0D196_ASPTN	Q0D196	Q0D196_ASPTN	ATEG_00288	501	Aspergillus terreus (strain	Purple acid phosphatase	3:Protein inferred from homology	28.74	0.00065801	1	0.999	9	6	9	23	17	23	171376	106017	171376	23C(57.0214), 26C(57.0214),2C(57.0214)
tr|A0A017SCJ4|A0A017SCJ4_ASPRC	A0A017SCJ4	A0A017SCJ4_ASPRC	EURHEDRAFT_412997	398	Aspergillus ruber (strain CBS 135680)	chitinase	3:Protein inferred from homology	16.33	0.000648234	0.995	0.999	3	0	1	18	0	4	517119	0	252317			tr|A0A1E3BE69|A0A1E3BE69_ASPCR, tr|A0A1L9VNS6|A0A1L9VNS6_ASPGL, tr|A0A7R7ZLP3|A0A7R7ZLP3_ASPCH
tr|Q0CWJ2|Q0CWJ2_ASPTN	Q0CWJ2	Q0CWJ2_ASPTN	ATEG_01942	333	Aspergillus terreus (strain	Late embryogenesis abundant protein LEA-2 subgroup domain-containing protein	4:Protein predicted	23.42	0.000645639	1	0.999	6	1	6	15	4	15	185774	33367.2	185774	2M(15.9949),9M(15.9949)
tr|Q0CS16|Q0CS16_ASPTN	Q0CS16	Q0CS16_ASPTN	ATEG_03518	673	Aspergillus terreus (strain	Amine oxidase	3:Protein inferred from homology	19.32	0.000638923	1	0.999	10	1	10	30	3	30	103621	8000.26	103621
tr|Q0C9Q3|Q0C9Q3_ASPTN	Q0C9Q3	Q0C9Q3_ASPTN	ATEG_09581	607	Aspergillus terreus (strain	Alkaline phosphatase	3:Protein inferred from homology	29.16	0.000637555	1	0.999	11	1	8	27	1	18	123768	6926.11	75362.2	8C(57.0214)
tr|Q0CVX1|Q0CVX1_ASPTN	Q0CVX1	Q0CVX1_ASPTN	ATEG_02163	248	Aspergillus terreus (strain	DUF427 domain-containing protein	4:Protein predicted	24.19	0.000635746	1	0.999	6	1	6	11	4	11	61644	7524.18	61644	4C(57.0214),N-term(42.0106)
tr|A0A5M3YWS1|A0A5M3YWS1_ASPTE	A0A5M3YWS1	A0A5M3YWS1_ASPTE	ATEIFO6365_0006039800	609	Aspergillus terreus	Methylmalonate-semialdehyde dehydrogenase	4:Protein predicted	23.97	0.000635461	1	0.999	12	0	12	27	0	27	121181	0	121181			tr|Q0CT17|Q0CT17_ASPTN
tr|A0A5M3ZBD1|A0A5M3ZBD1_ASPTE	A0A5M3ZBD1	A0A5M3ZBD1_ASPTE	ATEIFO6365_0012024700	204	Aspergillus terreus	SGNH hydrolase	4:Protein predicted	22.06	0.000632346	1	0.999	4	2	4	9	6	9	45293.1	16610.5	45293.1
tr|A0A5M3Z6D6|A0A5M3Z6D6_ASPTE	A0A5M3Z6D6	A0A5M3Z6D6_ASPTE	ATEIFO6365_0007044500	319	Aspergillus terreus	Xylanase D	3:Protein inferred from homology	26.65	0.000629042	1	0.999	6	1	6	14	1	14	187480	6517.41	187480
tr|Q0CR99|Q0CR99_ASPTN	Q0CR99	Q0CR99_ASPTN	ATEG_03785	916	Aspergillus terreus (strain	glucan endo-1,3-beta-D-glucosidase	3:Protein inferred from homology	24.24	0.000625903	1	0.999	16	4	16	40	18	40	209356	110168	209356
sp|Q0CJ49|PLYD_ASPTN	Q0CJ49	PLYD_ASPTN	plyD	253	Aspergillus terreus (strain	Probable pectate lyase D	3:Protein inferred from homology	11.46	0.000623182	1	0.9989	3	0	3	11	0	11	345492	0	345492	2C(57.0214), 5C(57.0214)		tr|A0A5M3Z948|A0A5M3Z948_ASPTE
tr|Q0CXR4|Q0CXR4_ASPTN	Q0CXR4	Q0CXR4_ASPTN	ATEG_01520	301	Aspergillus terreus (strain	Uricase	3:Protein inferred from homology	29.9	0.000619041	1	0.999	8	1	8	13	1	13	48543.9	18818.4	48543.9
tr|A0A5M3Z0M0|A0A5M3Z0M0_ASPTE	A0A5M3Z0M0	A0A5M3Z0M0_ASPTE	ATEIFO6365_0011030500	325	Aspergillus terreus	D-xylose reductase [NAD(P)H]	4:Protein predicted	23.08	0.000617429	1	0.999	6	0	6	14	0	14	106954	0	106954			tr|Q0CQZ2|Q0CQZ2_ASPTN
tr|A0A0F8URB3|A0A0F8URB3_9EURO	A0A0F8URB3	A0A0F8URB3_9EURO	AOCH_005882	93	Aspergillus ochraceoroseus	NADH dehydrogenase [ubiquinone] 1 beta subcomplex subunit 7	3:Protein inferred from homology	22.58	0.000616481	0.9999	0.9989	2	0	2	4	0	4	29764.7	0	29764.7	3C(57.0214)		tr|A0A0F8WDP0|A0A0F8WDP0_9EURO, tr|A0A0U4ZCP7|A0A0U4ZCP7_ASPCI, tr|A0A1F5LBG1|A0A1F5LBG1_9EURO, tr|A0A1L9PED3|A0A1L9PED3_ASPVE, tr|A0A1L9TMA3|A0A1L9TMA3_9EURO, tr|A0A1L9X955|A0A1L9X955_ASPA1, tr|A0A1R3S010|A0A1R3S010_ASPC5, tr|A0A1V6QKK0|A0A1V6QKK0_9EURO, tr|A0A229WLU0|A0A229WLU0_ASPFM, tr|A0A2I1BTR3|A0A2I1BTR3_ASPN1, tr|A0A2T5LYZ3|A0A2T5LYZ3_9EURO, tr|A0A2V5HIU9|A0A2V5HIU9_ASPV1, tr|A0A2V5I2L4|A…
tr|A0A0F0IFU0|A0A0F0IFU0_ASPPU	A0A0F0IFU0	A0A0F0IFU0_ASPPU	P875_00021823	70	Aspergillus parasiticus (strain ATCC 56775 /	Uncharacterized protein	4:Protein predicted	27.14	0.000614279	1	0.9972	2	0	2	3	0	3	27401.1	0	27401.1			tr|A0A0F8U914|A0A0F8U914_9EURO, tr|A0A0F8UTF7|A0A0F8UTF7_9EURO, tr|A0A0L1IKR0|A0A0L1IKR0_ASPNO, tr|A0A167Q9D3|A0A167Q9D3_PENCH, tr|A0A1F8A8X9|A0A1F8A8X9_9EURO, tr|A0A1L9PS78|A0A1L9PS78_ASPVE, tr|A0A1L9R9F2|A0A1L9R9F2_ASPWE, tr|A0A1L9SGI1|A0A1L9SGI1_9EURO, tr|A0A1L9TFD3|A0A1L9TFD3_9EURO, tr|A0A1L9WNJ3|A0A1L9WNJ3_ASPA1, tr|A0A1Q5UGG9|A0A1Q5UGG9_9EURO, tr|A0A1V6P0I8|A0A1V6P0I8_PENDC, tr|A0A1V6SGV2|A…
tr|A0A5M3ZAF9|A0A5M3ZAF9_ASPTE	A0A5M3ZAF9	A0A5M3ZAF9_ASPTE	ATEIFO6365_0010012400	429	Aspergillus terreus	chitinase	3:Protein inferred from homology	5.59	0.000601392	1	0.999	2	0	1	18	0	7	2.20395e+06	0	34885.9	13M(15.9949)		tr|A0A830J123|A0A830J123_9EURO, tr|A0A8H4DP37|A0A8H4DP37_9EURO, tr|A0A9P3F9U4|A0A9P3F9U4_ASPVI, tr|A1DAI0|A1DAI0_NEOFI, tr|Q0CCI4|Q0CCI4_ASPTN
sp|Q0CRF7|CBHA_ASPTN	Q0CRF7	CBHA_ASPTN	cbhA	453	Aspergillus terreus (strain	Probable 1,4-beta-D-glucan cellobiohydrolase A	3:Protein inferred from homology	10.82	0.000601171	0.9999	0.999	3	1	1	19	1	1	2836696	8286.83	8286.83	3C(57.0214)
tr|A0A5M3Z6W3|A0A5M3Z6W3_ASPTE	A0A5M3Z6W3	A0A5M3Z6W3_ASPTE	ATEIFO6365_0008036500	311	Aspergillus terreus	S-methyl-5'-thioadenosine phosphorylase	3:Protein inferred from homology	14.47	0.000599136	1	0.9989	4	0	4	13	0	13	59015.4	0	59015.4
tr|Q0D1R1|Q0D1R1_ASPTN	Q0D1R1	Q0D1R1_ASPTN	ATEG_00123	600	Aspergillus terreus (strain	Beta-hexosaminidase	3:Protein inferred from homology	21.17	0.000597216	1	0.999	10	1	9	25	3	24	276908	15187.5	274751	2C(57.0214), 9C(57.0214)
tr|Q0CNW9|Q0CNW9_ASPTN	Q0CNW9	Q0CNW9_ASPTN	ATEG_04615	843	Aspergillus terreus (strain	Glutaminase	4:Protein predicted	18.39	0.000595091	1	0.999	15	2	15	35	8	35	92085.4	28189.7	92085.4
tr|A0A9W9HMH7|A0A9W9HMH7_9EURO	A0A9W9HMH7	A0A9W9HMH7_9EURO	N7482_010393	217	Penicillium canariense	Nitroreductase domain-containing protein	4:Protein predicted	15.21	0.000594464	0.9994	0.9886	3	0	1	9	0	1	450686	0	167105
tr|A0A5M3Z0Q1|A0A5M3Z0Q1_ASPTE	A0A5M3Z0Q1	A0A5M3Z0Q1_ASPTE	ATEIFO6365_0005028000	365	Aspergillus terreus	3-isopropylmalate dehydrogenase	3:Protein inferred from homology	26.03	0.000589035	1	0.999	7	0	7	15	0	15	78554.6	0	78554.6			tr|Q0CM68|Q0CM68_ASPTN
tr|Q0CJD4|Q0CJD4_ASPTN	Q0CJD4	Q0CJD4_ASPTN	ATEG_06200	614	Aspergillus terreus (strain	DUF1680-domain-containing protein	4:Protein predicted	14.5	0.000583599	1	0.999	7	1	7	25	3	25	117880	12390.5	117880
tr|A0A5M3YXZ5|A0A5M3YXZ5_ASPTE	A0A5M3YXZ5	A0A5M3YXZ5_ASPTE	ATEIFO6365_0002033500	590	Aspergillus terreus	Carboxylesterase family protein	4:Protein predicted	19.15	0.000583045	1	0.999	11	2	11	24	4	24	183299	107453	183299	5C(57.0214)
tr|Q0D0B8|Q0D0B8_ASPTN	Q0D0B8	Q0D0B8_ASPTN	ATEG_00616	959	Aspergillus terreus (strain	beta-galactosidase	3:Protein inferred from homology	24.19	0.000582893	1	0.999	18	4	17	39	8	38	180346	122159	162370
tr|Q0CGI8|Q0CGI8_ASPTN	Q0CGI8	Q0CGI8_ASPTN	ATEG_07204	369	Aspergillus terreus (strain	Alpha/beta hydrolase fold-3 domain-containing protein	4:Protein predicted	32.52	0.00058265	1	0.999	9	3	9	15	6	15	127424	99373.2	127424	14C(57.0214)
tr|Q0CL85|Q0CL85_ASPTN	Q0CL85	Q0CL85_ASPTN	ATEG_05549	394	Aspergillus terreus (strain	Protein ecm33	4:Protein predicted	21.57	0.000582058	1	0.999	8	0	7	16	0	13	108168	0	108168
tr|A0A5M3ZBC0|A0A5M3ZBC0_ASPTE	A0A5M3ZBC0	A0A5M3ZBC0_ASPTE	ATEIFO6365_0012031100	148	Aspergillus terreus	SsDNA binding protein	4:Protein predicted	25	0.000581075	1	0.999	3	0	3	6	0	6	30322.5	0	30322.5			tr|Q0CD97|Q0CD97_ASPTN
tr|Q0CF78|Q0CF78_ASPTN	Q0CF78	Q0CF78_ASPTN	ATEG_07656	249	Aspergillus terreus (strain	Pyridoxamine 5'-phosphate oxidase Alr4036 family FMN-binding domain-containing protein	4:Protein predicted	24.1	0.00057563	1	0.999	4	1	4	10	2	10	38599.1	10247.6	38599.1
tr|A0A5M3YP40|A0A5M3YP40_ASPTE	A0A5M3YP40	A0A5M3YP40_ASPTE	ATEIFO6365_0004039000	175	Aspergillus terreus	Ricin B lectin	4:Protein predicted	26.86	0.000573327	1	0.999	2	1	2	7	1	7	59480.9	10560	59480.9
tr|A0A0A2KIU5|A0A0A2KIU5_PENEN	A0A0A2KIU5	A0A0A2KIU5_PENEN	PEX2_054250	400	Penicillium expansum	Beta-xylanase	3:Protein inferred from homology	8.25	0.000573327	0.9998	0.999	3	0	2	16	0	3	1.32394e+06	0	45095.9			tr|A0A167RMH2|A0A167RMH2_PENCH, tr|B6HPJ6|B6HPJ6_PENRW
tr|B6GW09|B6GW09_PENRW	B6GW09	B6GW09_PENRW	Pc06g00650	325	Penicillium rubens (strain ATCC 28089 / DSM 1075 /	Pc06g00650 protein	3:Protein inferred from homology	15.08	0.000573327	1	0.999	6	0	6	13	0	13	109536	0	109536			tr|L0N6Q8|L0N6Q8_PENCH
tr|A0A5M3YQ09|A0A5M3YQ09_ASPTE	A0A5M3YQ09	A0A5M3YQ09_ASPTE	ATEIFO6365_0001004700	377	Aspergillus terreus	Endo-beta-1,4-glucanase D	3:Protein inferred from homology	8.49	0.000570286	1	0.999	3	0	3	15	0	15	110729	0	110729	1C(57.0214), 8C(57.0214),1C(57.0214), 8C(57.0214)		tr|Q0CZ49|Q0CZ49_ASPTN
tr|Q0CIN2|Q0CIN2_ASPTN	Q0CIN2	Q0CIN2_ASPTN	ATEG_06452	151	Aspergillus terreus (strain	SH3b domain-containing protein	4:Protein predicted	41.06	0.00056953	1	0.999	4	1	4	6	1	6	45099.4	5971.15	45099.4	11C(57.0214),23C(57.0214),2C(57.0214),4C(57.0214), 9C(57.0214)
tr|A0A5M3YY94|A0A5M3YY94_ASPTE	A0A5M3YY94	A0A5M3YY94_ASPTE	ATEIFO6365_0011011800	454	Aspergillus terreus	Glucanase	3:Protein inferred from homology	5.07	0.000568276	1	0.999	2	0	1	18	0	4	2828409	0	16228.4
tr|Q0CS08|Q0CS08_ASPTN	Q0CS08	Q0CS08_ASPTN	ATEG_03526	783	Aspergillus terreus (strain	Fe2OG dioxygenase domain-containing protein	4:Protein predicted	16.48	0.000567469	1	0.999	9	4	9	31	15	31	171160	128264	171160
sp|Q0CPB0|KYNU1_ASPTN	Q0CPB0	KYNU1_ASPTN	bna5-1	483	Aspergillus terreus (strain	Kynureninase 1	3:Protein inferred from homology	18.84	0.000563831	1	0.999	7	1	7	19	2	19	43136	13351.5	43136
sp|Q0CJP9|AGUA_ASPTN	Q0CJP9	AGUA_ASPTN	aguA	841	Aspergillus terreus (strain	Probable alpha-glucuronidase A	3:Protein inferred from homology	21.05	0.00056242	1	0.999	14	2	14	33	6	33	153583	42026.3	153583
sp|Q0CB82|BXLB_ASPTN	Q0CB82	BXLB_ASPTN	bxlB	765	Aspergillus terreus (strain	Probable exo-1,4-beta-xylosidase bxlB	3:Protein inferred from homology	29.67	0.000562086	1	0.999	15	6	15	30	10	30	124978	55786.7	124978	4C(57.0214)
tr|A0A5M3ZAC9|A0A5M3ZAC9_ASPTE	A0A5M3ZAC9	A0A5M3ZAC9_ASPTE	ATEIFO6365_0008046400	1049	Aspergillus terreus	1,3-beta-glucanosyltransferase	3:Protein inferred from homology	13.06	0.00056021	1	0.999	13	0	1	41	0	5	589994	0	24287.5	12C(57.0214)
tr|A0A5M3YN61|A0A5M3YN61_ASPTE	A0A5M3YN61	A0A5M3YN61_ASPTE	ATEIFO6365_0002079800	983	Aspergillus terreus	Uncharacterized protein	4:Protein predicted	18.11	0.00055408	1	0.999	14	1	1	38	4	4	78044.5	5032.77	5032.77
tr|Q0CS10|Q0CS10_ASPTN	Q0CS10	Q0CS10_ASPTN	ATEG_03524	389	Aspergillus terreus (strain	Lysophospholipase	3:Protein inferred from homology	5.66	0.000552693	1	0.999	3	1	3	15	1	15	464446	32502.9	464446	3M(15.9949)
tr|Q0CSH4|Q0CSH4_ASPTN	Q0CSH4	Q0CSH4_ASPTN	ATEG_03360	290	Aspergillus terreus (strain	CN hydrolase domain-containing protein	4:Protein predicted	27.93	0.000543672	1	0.999	6	1	6	11	2	11	60376.1	21057.5	60376.1	N-term(42.0106)
tr|A0A0G4PR90|A0A0G4PR90_PENC3	A0A0G4PR90	A0A0G4PR90_PENC3	PCAMFM013_S029g000052	952	Penicillium camemberti (strain FM 013)	Glycoside hydrolase, family 31	3:Protein inferred from homology	12.71	0.000542011	1	0.9989	12	1	1	36	5	5	331362	10573.4	10573.4
tr|A0A0A2K2K5|A0A0A2K2K5_PENEN	A0A0A2K2K5	A0A0A2K2K5_PENEN	PEX2_014580	318	Penicillium expansum	Lactoylglutathione lyase	3:Protein inferred from homology	16.98	0.000540875	1	0.999	6	0	6	12	0	12	132171	0	132171	16C(57.0214)		tr|A0A167QUB1|A0A167QUB1_PENCH, tr|A0A1V6RY81|A0A1V6RY81_9EURO, tr|A0A1V6TRD3|A0A1V6TRD3_9EURO, tr|A0A9W9MBR3|A0A9W9MBR3_9EURO, tr|A0A9X0BQM7|A0A9X0BQM7_9EURO, tr|B6GZZ1|B6GZZ1_PENRW, tr|W6QEL7|W6QEL7_PENRF
tr|Q0CLB5|Q0CLB5_ASPTN	Q0CLB5	Q0CLB5_ASPTN	ATEG_05519	239	Aspergillus terreus (strain	Endoglucanase A	3:Protein inferred from homology	12.55	0.000539743	1	0.999	2	1	2	9	6	9	111171	86882.6	111171
tr|A0A4S3JSF6|A0A4S3JSF6_9EURO	A0A4S3JSF6	A0A4S3JSF6_9EURO	ATNIH1004_004698	985	Aspergillus tanneri	alpha-glucosidase	3:Protein inferred from homology	4.87	0.000538404	1	0.9988	4	1	1	37	4	4	982948	0	0
tr|A0A5M3YRN8|A0A5M3YRN8_ASPTE	A0A5M3YRN8	A0A5M3YRN8_ASPTE	ATEIFO6365_0001078900	213	Aspergillus terreus	Sulfhydryl oxidase	4:Protein predicted	19.25	0.000538335	1	0.999	4	0	4	8	0	8	57663.8	0	57663.8	4C(57.0214), 7C(57.0214)		tr|Q0CXK7|Q0CXK7_ASPTN
tr|A0A1V6NEB9|A0A1V6NEB9_PENPO	A0A1V6NEB9	A0A1V6NEB9_PENPO	PENPOL_c010G07572	640	Penicillium polonicum	Glucoamylase	3:Protein inferred from homology	11.09	0.000537494	0.9997	0.9979	7	0	0	24	0	0	406778	0	0
tr|Q0CD21|Q0CD21_ASPTN	Q0CD21	Q0CD21_ASPTN	ATEG_08413	214	Aspergillus terreus (strain	Uncharacterized protein	4:Protein predicted	26.64	0.00053582	1	0.999	4	2	4	8	5	8	30165.2	17530.5	30165.2	N-term(42.0106)
tr|A0A5M3Z878|A0A5M3Z878_ASPTE	A0A5M3Z878	A0A5M3Z878_ASPTE	ATEIFO6365_0008046800	758	Aspergillus terreus	Putative sugar hydrolase	3:Protein inferred from homology	15.7	0.000529458	1	0.999	11	1	11	28	1	28	52604.8	5156.6	52604.8
tr|A0A169X5V7|A0A169X5V7_PENCH	A0A169X5V7	A0A169X5V7_PENCH	EN45_005850	190	Penicillium chrysogenum	Putative secreted protein	4:Protein predicted	16.84	0.000528065	1	0.999	2	0	2	7	0	7	16600.5	0	16600.5	11C(57.0214)		tr|A0A1V6THU2|A0A1V6THU2_9EURO, tr|A0A9W4K6I4|A0A9W4K6I4_9EURO, tr|A0A9W9WDZ0|A0A9W9WDZ0_9EURO, tr|B6HTT3|B6HTT3_PENRW
tr|Q0CSM3|Q0CSM3_ASPTN	Q0CSM3	Q0CSM3_ASPTN	ATEG_03311	245	Aspergillus terreus (strain	Dienelactone hydrolase domain-containing protein	4:Protein predicted	15.1	0.000526525	1	0.999	3	2	3	9	8	9	44127	31951.4	44127
tr|Q0CHI4|Q0CHI4_ASPTN	Q0CHI4	Q0CHI4_ASPTN	ATEG_06850	273	Aspergillus terreus (strain	Dienelactone hydrolase domain-containing protein	4:Protein predicted	16.48	0.000525025	1	0.999	3	1	3	10	1	10	18058.7	3086.59	18058.7
tr|A0A5M3Z2B7|A0A5M3Z2B7_ASPTE	A0A5M3Z2B7	A0A5M3Z2B7_ASPTE	ATEIFO6365_0005052700	410	Aspergillus terreus	EEF1-gamma-domain-containing protein	3:Protein inferred from homology	15.85	0.000524385	1	0.999	5	0	5	15	0	15	61297.6	0	61297.6	4M(15.9949)		tr|Q0CH50|Q0CH50_ASPTN
tr|Q0CWB6|Q0CWB6_ASPTN	Q0CWB6	Q0CWB6_ASPTN	ATEG_02018	383	Aspergillus terreus (strain	Amidohydrolase-related domain-containing protein	3:Protein inferred from homology	23.5	0.000523928	1	0.999	6	1	6	14	5	14	39836	8029	39836	9C(57.0214)
tr|Q0C9B7|Q0C9B7_ASPTN	Q0C9B7	Q0C9B7_ASPTN	ATEG_09717	331	Aspergillus terreus (strain	Endonuclease	3:Protein inferred from homology	27.19	0.000519632	1	0.999	6	0	6	12	0	12	80542.4	0	80542.4
tr|A0A5M3Z583|A0A5M3Z583_ASPTE	A0A5M3Z583	A0A5M3Z583_ASPTE	ATEIFO6365_0007052700	222	Aspergillus terreus	N,O-diacetyl muramidase	3:Protein inferred from homology	21.62	0.000516511	1	0.999	2	0	2	8	0	8	111126	0	111126			tr|Q0CJJ5|Q0CJJ5_ASPTN
sp|Q0CSD3|CBPYA_ASPTN	Q0CSD3	CBPYA_ASPTN	cpyA	557	Aspergillus terreus (strain	Carboxypeptidase Y homolog A	3:Protein inferred from homology	23.88	0.000514656	1	0.999	10	0	9	20	0	17	140692	0	107304	10M(15.9949),3C(57.0214)
tr|A0A5M3Z6V9|A0A5M3Z6V9_ASPTE	A0A5M3Z6V9	A0A5M3Z6V9_ASPTE	ATEIFO6365_0008050000	195	Aspergillus terreus	Uncharacterized protein	4:Protein predicted	12.31	0.000514524	1	0.999	2	0	2	7	0	7	26098.1	0	26098.1			tr|Q0CHS3|Q0CHS3_ASPTN
tr|A0A2I2FC40|A0A2I2FC40_ASPCN	A0A2I2FC40	A0A2I2FC40_ASPCN	BDW47DRAFT_125627	976	Aspergillus candidus	alpha-glucosidase	3:Protein inferred from homology	5.94	0.000513997	0.9999	0.999	4	1	1	35	1	1	1.39948e+06	81906.2	81906.2
tr|Q0C9U7|Q0C9U7_ASPTN	Q0C9U7	Q0C9U7_ASPTN	ATEG_09537	531	Aspergillus terreus (strain	Carboxypeptidase	3:Protein inferred from homology	26.55	0.000512863	1	0.999	7	2	6	19	4	17	456088	10616.4	427064	13M(15.9949),4C(57.0214)
tr|A0A9W9NLT6|A0A9W9NLT6_PENCI	A0A9W9NLT6	A0A9W9NLT6_PENCI	N7469_008525	451	Penicillium citrinum	Glucanase	3:Protein inferred from homology	10.64	0.000508494	1	0.999	2	1	1	16	2	2	2871001	58820.4	58820.4	17C(57.0214),17C(57.0214), 28M(15.9949)
tr|A0A5M3Z740|A0A5M3Z740_ASPTE	A0A5M3Z740	A0A5M3Z740_ASPTE	ATEIFO6365_0009004600	1241	Aspergillus terreus	chitinase	3:Protein inferred from homology	21.92	0.000508187	1	0.999	21	3	21	44	4	44	288943	34644	288943	10C(57.0214),13C(57.0214), 14M(15.9949), 8C(57.0214),13C(57.0214), 8C(57.0214),1C(57.0214), 6C(57.0214), 7C(57.0214),5M(15.9949),6C(57.0214),7C(57.0214)
tr|A0A5N6U0M4|A0A5N6U0M4_9EURO	A0A5N6U0M4	A0A5N6U0M4_9EURO	BDV25DRAFT_151675	315	Aspergillus avenaceus	ADP/ATP translocase	3:Protein inferred from homology	23.17	0.000500524	0.9988	0.999	7	0	0	11	0	0	95829.9	0	0
tr|A0A0F8XCG9|A0A0F8XCG9_9EURO	A0A0F8XCG9	A0A0F8XCG9_9EURO	AOCH_000534	663	Aspergillus ochraceoroseus	Glucoamylase	3:Protein inferred from homology	3.47	0.000497229	1	0.999	3	0	0	23	0	0	4.05585e+06	0	0			tr|A0A2T5LWR0|A0A2T5LWR0_9EURO
tr|A0A5N6TF31|A0A5N6TF31_9EURO	A0A5N6TF31	A0A5N6TF31_9EURO	BDV25DRAFT_165827	985	Aspergillus avenaceus	alpha-glucosidase	3:Protein inferred from homology	4.67	0.000494749	0.9998	0.9979	3	1	1	34	2	2	977268	0	0
tr|A0A167UZG0|A0A167UZG0_PENCH	A0A167UZG0	A0A167UZG0_PENCH	EN45_084680	406	Penicillium chrysogenum	Glycosidase	3:Protein inferred from homology	18.72	0.000494248	1	0.999	7	0	7	14	0	14	100243	0	100243			tr|B6HI97|B6HI97_PENRW
tr|A0A167UH81|A0A167UH81_PENCH	A0A167UH81	A0A167UH81_PENCH	EN45_078700	320	Penicillium chrysogenum	Transaldolase	3:Protein inferred from homology	11.88	0.000492703	0.9996	0.9989	4	0	0	11	0	0	128613	0	0			tr|B6HLS1|B6HLS1_PENRW, tr|G8Z408|G8Z408_PENCH
tr|A0A1F5L8S9|A0A1F5L8S9_9EURO	A0A1F5L8S9	A0A1F5L8S9_9EURO	PENARI_c020G07374	234	Penicillium arizonense	Acetylxylan esterase	4:Protein predicted	9.4	0.000490023	1	0.999	2	0	1	8	0	4	295243	0	73231.2	2C(57.0214),2C(57.0214)
tr|A0A2I2GCP3|A0A2I2GCP3_9EURO	A0A2I2GCP3	A0A2I2GCP3_9EURO	P170DRAFT_381565	529	Aspergillus steynii IBT 23096	Rhamnogalacturonate lyase	3:Protein inferred from homology	20.79	0.000487707	1	0.9909	5	2	2	18	4	4	404510	0	0	23M(15.9949), 3C(57.0214)
tr|A0A0A2K7P5|A0A0A2K7P5_PENEN	A0A0A2K7P5	A0A0A2K7P5_PENEN	PEX2_033890	882	Penicillium expansum	Aminopeptidase	3:Protein inferred from homology	11.11	0.000487523	0.9971	0.9944	8	0	0	30	0	0	106176	0	0			tr|A0A0A2KW78|A0A0A2KW78_PENIT, tr|A0A0G4PNI9|A0A0G4PNI9_PENC3, tr|A0A0M9WAB6|A0A0M9WAB6_9EURO, tr|A0A167W8N9|A0A167W8N9_PENCH, tr|A0A1V6RAZ6|A0A1V6RAZ6_9EURO, tr|A0A1V6T769|A0A1V6T769_9EURO, tr|A0A1V6YKG6|A0A1V6YKG6_PENNA, tr|A0A8H4S7V6|A0A8H4S7V6_9EURO, tr|A0A9P5GFX7|A0A9P5GFX7_PENCR, tr|A0A9W4IKR7|A0A9W4IKR7_PENNA, tr|A0A9W4P7C7|A0A9W4P7C7_9EURO, tr|B6HPX5|B6HPX5_PENRW
tr|Q0CGP8|Q0CGP8_ASPTN	Q0CGP8	Q0CGP8_ASPTN	ATEG_07144	530	Aspergillus terreus (strain	Major facilitator superfamily (MFS) profile domain-containing protein	3:Protein inferred from homology	8.68	0.000486787	1	0.9989	7	0	7	18	0	18	166176	0	166176	N-term(42.0106)
tr|A0A5M3YU75|A0A5M3YU75_ASPTE	A0A5M3YU75	A0A5M3YU75_ASPTE	ATEIFO6365_0003060700	1183	Aspergillus terreus	Beta-galactosidase	3:Protein inferred from homology	18.68	0.000484638	1	0.999	16	2	2	40	9	9	205139	100813	100813
tr|A0A1V6TVF9|A0A1V6TVF9_9EURO	A0A1V6TVF9	A0A1V6TVF9_9EURO	PENFLA_c003G06885	503	Penicillium flavigenum	FAD-binding PCMH-type domain-containing protein	3:Protein inferred from homology	17.89	0.000484422	0	0.999	6	0	1	17	0	5	56578.8	0	17492.6
tr|Q0D088|Q0D088_ASPTN	Q0D088	Q0D088_ASPTN	ATEG_00646	922	Aspergillus terreus (strain	Pectate lyase superfamily protein domain-containing protein	4:Protein predicted	19.96	0.000481918	1	0.999	14	3	14	31	10	31	141414	85819.1	141414	14C(57.0214),14C(57.0214), 9C(57.0214)
tr|Q0C7U2|Q0C7U2_ASPTN	Q0C7U2	Q0C7U2_ASPTN	ATEG_10242	628	Aspergillus terreus (strain	Glycoside hydrolase family 5 domain-containing protein	3:Protein inferred from homology	20.38	0.000479294	1	0.999	11	5	11	21	11	21	173984	127776	173984	11C(57.0214),15C(57.0214)
tr|A0A167PSU5|A0A167PSU5_PENCH	A0A167PSU5	A0A167PSU5_PENCH	EN45_108750	120	Penicillium chrysogenum	Uncharacterized protein	4:Protein predicted	30.83	0.000477773	1	0.999	3	0	3	4	0	4	73505.1	0	73505.1	12C(57.0214),14C(57.0214),1C(57.0214)		tr|B6H9H3|B6H9H3_PENRW
tr|Q0CPM9|Q0CPM9_ASPTN	Q0CPM9	Q0CPM9_ASPTN	ATEG_04355	1266	Aspergillus terreus (strain	Gylcosyl hydrolase 115 C-terminal domain-containing protein	4:Protein predicted	16.51	0.000475508	1	0.999	16	3	16	42	8	42	78044.5	42427.7	78044.5	7M(15.9949)
tr|Q0CJF2|Q0CJF2_ASPTN	Q0CJF2	Q0CJF2_ASPTN	ATEG_06182	302	Aspergillus terreus (strain	Aspergillopepsin-1	3:Protein inferred from homology	22.52	0.000474609	1	0.999	6	1	6	10	1	10	66714.6	34055.3	66714.6
tr|A0A5N6ZB58|A0A5N6ZB58_9EURO	A0A5N6ZB58	A0A5N6ZB58_9EURO	BDV28DRAFT_146705	454	Aspergillus coremiiformis	Glucanase	3:Protein inferred from homology	3.52	0.000473563	1	0.9985	2	1	1	15	1	1	2.81653e+06	4346.98	4346.98	10C(57.0214), 14C(57.0214)
sp|Q0CUG5|MANA2_ASPTN	Q0CUG5	MANA2_ASPTN	manA-2	396	Aspergillus terreus (strain	Probable mannan endo-1,4-beta-mannosidase A-2	3:Protein inferred from homology	6.82	0.000470534	1	0.9988	2	1	1	13	5	5	107262	39090.6	39090.6
tr|A0A167UEC6|A0A167UEC6_PENCH	A0A167UEC6	A0A167UEC6_PENCH	EN45_077820	153	Penicillium chrysogenum	Nucleoside diphosphate kinase	3:Protein inferred from homology	28.76	0.000468405	1	0.999	3	0	2	5	0	2	365331	0	14307.7	N-term(42.0106)		tr|A0A1V6TFC6|A0A1V6TFC6_9EURO, tr|A0A9W9WM30|A0A9W9WM30_9EURO, tr|B6HK84|B6HK84_PENRW
sp|Q0CS14|ABNA_ASPTN	Q0CS14	ABNA_ASPTN	abnA	338	Aspergillus terreus (strain	Probable arabinan endo-1,5-alpha-L-arabinosidase A	3:Protein inferred from homology	23.08	0.000466464	1	0.999	4	0	4	11	0	11	567946	0	567946	14C(57.0214), 15C(57.0214)		tr|A0A5M3Z1K7|A0A5M3Z1K7_ASPTE
tr|A0A5M3YTY1|A0A5M3YTY1_ASPTE	A0A5M3YTY1	A0A5M3YTY1_ASPTE	ATEIFO6365_0002024800	708	Aspergillus terreus	tripeptidyl-peptidase II	4:Protein predicted	16.81	0.000465626	1	0.999	9	1	9	23	3	23	162672	24087.1	162672	6M(15.9949),7C(57.0214),7C(57.0214), 9M(15.9949)
tr|A0A1L9WM33|A0A1L9WM33_ASPA1	A0A1L9WM33	A0A1L9WM33_ASPA1	ASPACDRAFT_46013	647	Aspergillus aculeatus (strain ATCC 16872 / CBS 172.66 / WB 5094)	Glucoamylase	3:Protein inferred from homology	5.26	0.000465219	1	0.999	3	0	1	21	0	7	3.78838e+06	0	134043
tr|A0A1V6SP75|A0A1V6SP75_9EURO	A0A1V6SP75	A0A1V6SP75_9EURO	PENFLA_c032G03598	155	Penicillium flavigenum	Uncharacterized protein	4:Protein predicted	16.77	0.000462361	1	0.999	3	0	3	5	0	5	255489	0	255489
tr|Q0D1J1|Q0D1J1_ASPTN	Q0D1J1	Q0D1J1_ASPTN	ATEG_00193	403	Aspergillus terreus (strain	Glucanase	3:Protein inferred from homology	8.68	0.000462361	1	0.9989	4	2	4	13	5	13	156809	35290.9	156809
tr|A0A5M3YZM6|A0A5M3YZM6_ASPTE	A0A5M3YZM6	A0A5M3YZM6_ASPTE	ATEIFO6365_0002065700	344	Aspergillus terreus	Endo-1,3(4)-beta-glucanase	4:Protein predicted	17.73	0.000458328	1	0.999	5	0	5	11	0	11	109940	0	109940	4C(57.0214),5C(57.0214)		tr|Q0CUS3|Q0CUS3_ASPTN
tr|A0A317UTR2|A0A317UTR2_ASPEC	A0A317UTR2	A0A317UTR2_ASPEC	BO83DRAFT_369834	219	Aspergillus eucalypticola (strain CBS 122712 / IBT 29274)	ferroxidase	3:Protein inferred from homology	18.72	0.000458138	1	0.9984	3	0	3	7	0	7	33283.4	0	33283.4			tr|A0A317WMF0|A0A317WMF0_9EURO
tr|A0A5M3Z028|A0A5M3Z028_ASPTE	A0A5M3Z028	A0A5M3Z028_ASPTE	ATEIFO6365_0005001200	220	Aspergillus terreus	Endo-1,4-beta-xylanase	3:Protein inferred from homology	15.45	0.000456056	1	0.999	2	0	2	7	0	7	149171	0	149171			tr|Q0CMZ1|Q0CMZ1_ASPTN
tr|A0A1V6YBQ4|A0A1V6YBQ4_PENNA	A0A1V6YBQ4	A0A1V6YBQ4_PENNA	PENNAL_c0025G05439	189	Penicillium nalgiovense	16 kDa allergen	4:Protein predicted	12.7	0.000455022	1	0.999	3	0	3	6	0	6	590449	0	590449	15C(57.0214), 4C(57.0214),16C(57.0214), 5C(57.0214)		tr|A0A5N5WI26|A0A5N5WI26_9EURO, tr|A0A9W4MSF1|A0A9W4MSF1_PENNA, tr|A0A9W9L3B9|A0A9W9L3B9_9EURO, tr|A0A9W9T114|A0A9W9T114_9EURO, tr|B0L0W9|B0L0W9_PENCH
tr|A0A1F5LPN5|A0A1F5LPN5_9EURO	A0A1F5LPN5	A0A1F5LPN5_9EURO	PENARI_c005G05025	473	Penicillium arizonense	Glutathione reductase	3:Protein inferred from homology	16.07	0.000454541	0.9873	0.998	5	0	1	15	0	1	452566	0	0	N-term(42.0106)		tr|A0A1V6PT52|A0A1V6PT52_9EURO
sp|P55303|CATR_ASPNG	P55303	CATR_ASPNG	catR	730	Aspergillus niger	Catalase R	3:Protein inferred from homology	4.52	0.000451593	1	0.999	4	0	0	23	0	0	1.26821e+06	0	0			tr|A0A117DVZ9|A0A117DVZ9_ASPNG, tr|A0A146FPM5|A0A146FPM5_ASPKA, tr|A0A1M3U1B6|A0A1M3U1B6_ASPLC, tr|A0A254TZH3|A0A254TZH3_ASPNG, tr|A0A317WGP0|A0A317WGP0_ASPEC, tr|A0A318ZY72|A0A318ZY72_ASPLB, tr|A0A319BU79|A0A319BU79_ASPVC, tr|A0A370C0F7|A0A370C0F7_ASPNG, tr|A0A370PWC8|A0A370PWC8_ASPPH, tr|A0A3F3Q1T9|A0A3F3Q1T9_9EURO, tr|A0A401L5U3|A0A401L5U3_ASPAW, tr|A0A8G1R5A9|A0A8G1R5A9_9EURO, tr|A2Q7T0|A2Q7T…
tr|A0A5N7BHF8|A0A5N7BHF8_9EURO	A0A5N7BHF8	A0A5N7BHF8_9EURO	BDV26DRAFT_101750	540	Aspergillus bertholletiae	Carboxypeptidase M14B	3:Protein inferred from homology	9.63	0.00045123	1	0.999	5	1	1	17	4	4	933577	406554	406554
tr|A0A5M3Z1G3|A0A5M3Z1G3_ASPTE	A0A5M3Z1G3	A0A5M3Z1G3_ASPTE	ATEIFO6365_0006041200	351	Aspergillus terreus	Thioredoxin reductase	3:Protein inferred from homology	16.81	0.000449188	1	0.999	4	0	4	11	0	11	71646.5	0	71646.5	10C(57.0214)		tr|Q0CT03|Q0CT03_ASPTN
tr|A0A0A2IV87|A0A0A2IV87_PENEN	A0A0A2IV87	A0A0A2IV87_PENEN	PEX2_048700	640	Penicillium expansum	Glucoamylase	3:Protein inferred from homology	7.34	0.000447912	0.9879	0.9973	6	0	0	20	0	0	333659	0	0
tr|Q0CKS9|Q0CKS9_ASPTN	Q0CKS9	Q0CKS9_ASPTN	ATEG_05705	515	Aspergillus terreus (strain	Dihydrolipoyl dehydrogenase	3:Protein inferred from homology	19.03	0.000445303	1	0.999	9	1	9	16	2	16	59120.6	10098.4	59120.6	10C(57.0214), 5C(57.0214)
tr|A0A5M3ZFJ9|A0A5M3ZFJ9_ASPTE	A0A5M3ZFJ9	A0A5M3ZFJ9_ASPTE	ATEIFO6365_0013026200	226	Aspergillus terreus	CIA30 family protein	3:Protein inferred from homology	11.06	0.000443948	1	0.999	2	2	2	7	7	7	37565.4	37565.4	37565.4
tr|A0A9X0BS34|A0A9X0BS34_9EURO	A0A9X0BS34	A0A9X0BS34_9EURO	N7530_005710	389	Penicillium desertorum	CBM20 domain-containing protein	3:Protein inferred from homology	15.94	0.000442155	1	0.999	7	0	7	12	0	12	231945	0	231945	4C(57.0214),6C(57.0214)
tr|A0A5M3YVA3|A0A5M3YVA3_ASPTE	A0A5M3YVA3	A0A5M3YVA3_ASPTE	ATEIFO6365_0003011400	130	Aspergillus terreus	Glyoxalase family protein	4:Protein predicted	19.23	0.000441021	1	0.999	2	0	2	4	0	4	31077.7	0	31077.7			tr|Q0D1S6|Q0D1S6_ASPTN
tr|Q0CFU0|Q0CFU0_ASPTN	Q0CFU0	Q0CFU0_ASPTN	ATEG_07444	1431	Aspergillus terreus (strain	chitinase	3:Protein inferred from homology	17.82	0.000440713	1	0.999	19	1	1	44	4	4	288943	31411	31411
tr|Q0CHM4|Q0CHM4_ASPTN	Q0CHM4	Q0CHM4_ASPTN	ATEG_06810	1176	Aspergillus terreus (strain	Dipeptidyl peptidase	4:Protein predicted	16.84	0.000438771	1	0.999	16	0	16	36	0	36	117588	0	117588
tr|A0A1V6XHR3|A0A1V6XHR3_PENNA	A0A1V6XHR3	A0A1V6XHR3_PENNA	PENNAL_c0075G02686	425	Penicillium nalgiovense	mannan endo-1,4-beta-mannosidase	3:Protein inferred from homology	7.53	0.000438427	1	0.999	2	0	2	13	0	13	91044.1	0	91044.1			tr|A0A9W4H9G4|A0A9W4H9G4_PENNA
tr|A0A5M3ZDZ0|A0A5M3ZDZ0_ASPTE	A0A5M3ZDZ0	A0A5M3ZDZ0_ASPTE	ATEIFO6365_0015009100	297	Aspergillus terreus	Endonuclease/exonuclease/phosphatase family protein	4:Protein predicted	21.21	0.000434339	1	0.999	5	0	5	9	0	9	44328.6	0	44328.6			tr|Q0C8C3|Q0C8C3_ASPTN
tr|A0A5M3YYK0|A0A5M3YYK0_ASPTE	A0A5M3YYK0	A0A5M3YYK0_ASPTE	ATEIFO6365_0011006400	331	Aspergillus terreus	cellulase	3:Protein inferred from homology	9.37	0.000433027	1	0.999	3	0	3	10	0	10	53832.9	0	53832.9	14C(57.0214)		tr|Q0CRK7|Q0CRK7_ASPTN
tr|Q0CLC4|Q0CLC4_ASPTN	Q0CLC4	Q0CLC4_ASPTN	ATEG_05510	466	Aspergillus terreus (strain	Peptidase A1 domain-containing protein	3:Protein inferred from homology	13.95	0.000430611	1	0.999	6	2	6	14	5	14	165356	73954.9	165356	5C(57.0214)
tr|A0A397HZQ6|A0A397HZQ6_9EURO	A0A397HZQ6	A0A397HZQ6_9EURO	CDV56_103798	666	Aspergillus thermomutatus	Succinate dehydrogenase assembly factor 2, mitochondrial	3:Protein inferred from homology	11.41	0.000430426	0.9747	0.999	7	0	1	20	0	3	229958	0	14687.7
tr|Q0C8E7|Q0C8E7_ASPTN	Q0C8E7	Q0C8E7_ASPTN	ATEG_10037	267	Aspergillus terreus (strain	Defective in cullin neddylation protein	4:Protein predicted	22.1	0.000429459	1	0.999	6	0	6	8	0	8	137572	0	137572	6C(57.0214)
tr|A0A167TYE4|A0A167TYE4_PENCH	A0A167TYE4	A0A167TYE4_PENCH	EN45_073250	167	Penicillium chrysogenum	IDI-2	4:Protein predicted	22.75	0.000429137	1	0.999	3	0	3	5	0	5	20079.9	0	20079.9	14C(57.0214), 1C(57.0214), 7C(57.0214),2C(57.0214), 9C(57.0214)		tr|B6HIJ5|B6HIJ5_PENRW
tr|A0A3M2TFA2|A0A3M2TFA2_9EURO	A0A3M2TFA2	A0A3M2TFA2_9EURO	PHISP_00685	771	Aspergillus sp. HF37	5-methyltetrahydropteroyltriglutamate--homocysteine S-methyltransferase	3:Protein inferred from homology	6.74	0.000427579	1	0.9989	4	1	1	23	9	9	1.00896e+06	435487	435487	10M(15.9949)
tr|Q0CGS6|Q0CGS6_ASPTN	Q0CGS6	Q0CGS6_ASPTN	ATEG_07116	537	Aspergillus terreus (strain	Alpha/beta hydrolase fold-3 domain-containing protein	4:Protein predicted	12.66	0.000427059	1	0.999	5	2	5	16	6	16	92516.3	65653.2	92516.3
tr|A0A5M3YRK7|A0A5M3YRK7_ASPTE	A0A5M3YRK7	A0A5M3YRK7_ASPTE	ATEIFO6365_0001075900	471	Aspergillus terreus	Serine hydroxymethyltransferase	3:Protein inferred from homology	8.28	0.000426039	1	0.999	4	0	4	14	0	14	31264	0	31264			tr|Q0CXN6|Q0CXN6_ASPTN
tr|A0A5M3ZAD6|A0A5M3ZAD6_ASPTE	A0A5M3ZAD6	A0A5M3ZAD6_ASPTE	ATEIFO6365_0012002200	473	Aspergillus terreus	Citrate synthase	3:Protein inferred from homology	12.05	0.000424238	1	0.9989	6	0	6	14	0	14	90096.4	0	90096.4			tr|A0A8H6U9X1|A0A8H6U9X1_9EURO, tr|Q0CE94|Q0CE94_ASPTN
tr|A0A1V6TCU3|A0A1V6TCU3_9EURO	A0A1V6TCU3	A0A1V6TCU3_9EURO	PENFLA_c010G01970	445	Penicillium flavigenum	chitinase	3:Protein inferred from homology	17.98	0.000418722	1	0.999	7	0	2	13	0	3	68510.8	0	51546.4
tr|A0A5M3Z928|A0A5M3Z928_ASPTE	A0A5M3Z928	A0A5M3Z928_ASPTE	ATEIFO6365_0008001400	514	Aspergillus terreus	Glycosyl hydrolase family 43 protein	3:Protein inferred from homology	9.92	0.000418283	1	0.9989	3	1	2	15	4	5	371566	221650	229520	13C(57.0214)
tr|A0A5M3Z174|A0A5M3Z174_ASPTE	A0A5M3Z174	A0A5M3Z174_ASPTE	ATEIFO6365_0005040400	315	Aspergillus terreus	Calcium homeostasis protein Regucalcin	3:Protein inferred from homology	11.43	0.000409519	1	0.9978	4	0	4	9	0	9	48117.5	0	48117.5			tr|Q0CLU8|Q0CLU8_ASPTN
tr|A0A9P8SXW7|A0A9P8SXW7_ASPFM	A0A9P8SXW7	A0A9P8SXW7_ASPFM	KXV57_003092	631	Aspergillus fumigatus	Glucoamylase	3:Protein inferred from homology	6.66	0.00040887	0.9998	0.996	4	0	1	18	0	1	4.40538e+06	0	0			tr|B0XSV7|B0XSV7_ASPFC, tr|Q4WIT7|Q4WIT7_ASPFU
tr|Q0CVP6|Q0CVP6_ASPTN	Q0CVP6	Q0CVP6_ASPTN	ATEG_02238	707	Aspergillus terreus (strain	Cholinesterase	3:Protein inferred from homology	17.4	0.000405465	1	0.999	9	2	2	20	3	3	108811	36123.4	36123.4	20C(57.0214)
tr|A0A9W9G472|A0A9W9G472_9EURO	A0A9W9G472	A0A9W9G472_9EURO	NUU61_001495	427	Penicillium alfredii	chitinase	3:Protein inferred from homology	8.9	0.000402806	0.9999	0.9984	2	1	1	12	1	1	2.21161e+06	42549.9	42549.9	3M(15.9949)
tr|Q0CTV1|Q0CTV1_ASPTN	Q0CTV1	Q0CTV1_ASPTN	ATEG_02883	357	Aspergillus terreus (strain	N-acetylglucosaminylphosphatidylinositol deacetylase	3:Protein inferred from homology	19.61	0.00040149	1	0.999	4	1	4	10	3	10	125522	58163.4	125522	3C(57.0214), 9C(57.0214)
tr|Q0CUG8|Q0CUG8_ASPTN	Q0CUG8	Q0CUG8_ASPTN	ATEG_02666	679	Aspergillus terreus (strain	Carboxylic ester hydrolase	3:Protein inferred from homology	11.05	0.000401076	1	0.999	6	1	6	19	1	19	43501.7	5098.64	43501.7	14C(57.0214)
tr|A0A5M3Z588|A0A5M3Z588_ASPTE	A0A5M3Z588	A0A5M3Z588_ASPTE	ATEIFO6365_0007056600	395	Aspergillus terreus	Aspergillopepsin-1	3:Protein inferred from homology	15.7	0.000399152	0.9709	0.999	6	0	1	11	0	2	72596.3	0	39936.9
tr|A0A167WZ56|A0A167WZ56_PENCH	A0A167WZ56	A0A167WZ56_PENCH	EN45_023820	503	Penicillium chrysogenum	6-hydroxy-D-nicotine oxidase	3:Protein inferred from homology	17.3	0.000398935	1	0.999	6	0	6	14	0	14	50097.5	0	50097.5	1M(15.9949)
tr|A0A0F7TIM5|A0A0F7TIM5_PENBI	A0A0F7TIM5	A0A0F7TIM5_PENBI	PRD1	719	Penicillium brasilianum	Putative Metallopeptidase	3:Protein inferred from homology	9.74	0.000398698	1	0.999	7	1	1	20	5	5	78754.3	24400.9	24400.9
tr|A0A2I2G6R9|A0A2I2G6R9_9EURO	A0A2I2G6R9	A0A2I2G6R9_9EURO	P170DRAFT_438147	146	Aspergillus steynii IBT 23096	Cytidine deaminase	3:Protein inferred from homology	29.45	0.00039269	0.9995	0.9909	2	1	1	4	1	1	43767	0	0	28C(57.0214), 4C(57.0214)
tr|A0A5M3YR58|A0A5M3YR58_ASPTE	A0A5M3YR58	A0A5M3YR58_ASPTE	ATEIFO6365_0003027300	477	Aspergillus terreus	Aminomethyltransferase	3:Protein inferred from homology	14.26	0.000390632	1	0.9989	6	0	6	13	0	13	44951.9	0	44951.9			tr|Q0D1B3|Q0D1B3_ASPTN
tr|A0A5M3YWK7|A0A5M3YWK7_ASPTE	A0A5M3YWK7	A0A5M3YWK7_ASPTE	ATEIFO6365_0006032800	441	Aspergillus terreus	Acid phosphatase PHOa	4:Protein predicted	9.75	0.000390019	1	0.999	4	4	4	12	12	12	215939	215939	215939
sp|Q0CMU3|PGLR1_ASPTN	Q0CMU3	PGLR1_ASPTN	pgaI	368	Aspergillus terreus (strain	Probable endopolygalacturonase I	3:Protein inferred from homology	25.54	0.000389489	1	0.999	7	1	7	10	1	10	84149.5	15914.4	84149.5	13C(57.0214), 8C(57.0214)
tr|A0A5M3Z4X5|A0A5M3Z4X5_ASPTE	A0A5M3Z4X5	A0A5M3Z4X5_ASPTE	ATEIFO6365_0005039100	634	Aspergillus terreus	Lysophospholipase	3:Protein inferred from homology	13.41	0.000384328	1	0.999	6	0	6	17	0	17	292804	0	292804			tr|Q0CLV7|Q0CLV7_ASPTN
tr|Q0CNM4|Q0CNM4_ASPTN	Q0CNM4	Q0CNM4_ASPTN	ATEG_04710	227	Aspergillus terreus (strain	SGNH hydrolase-type esterase domain-containing protein	4:Protein predicted	12.33	0.000378851	0.9999	0.9988	3	1	1	6	1	1	30046.9	7524.48	7524.48
sp|Q0D1P4|TERF_ASPTN	Q0D1P4	TERF_ASPTN	terF	459	Aspergillus terreus (strain	Kelch-like protein terF	1:Experimental evidence at protein level	14.38	0.000374724	1	0.999	4	1	4	12	6	12	44709.5	7989.63	44709.5
tr|A0A8H4EFJ2|A0A8H4EFJ2_9EURO	A0A8H4EFJ2	A0A8H4EFJ2_9EURO	CNMCM6457_001376	506	Aspergillus fumigatiaffinis	Alpha-L-arabinofuranosidase	3:Protein inferred from homology	11.07	0.000368244	0.9999	0.9978	4	0	1	13	0	2	426722	0	3779.32			tr|A0A8H4GU37|A0A8H4GU37_9EURO
tr|A0A3D8R055|A0A3D8R055_9EURO	A0A3D8R055	A0A3D8R055_9EURO	DSM5745_09251	393	Aspergillus mulundensis	Pectate lyase	3:Protein inferred from homology	11.45	0.000364712	0.9999	0.999	3	0	2	10	0	8	228924	0	204524
tr|A0A8J8WG45|A0A8J8WG45_9EURO	A0A8J8WG45	A0A8J8WG45_9EURO	PECM_000629	472	Penicillium ucsense	Glutathione reductase	3:Protein inferred from homology	16.1	0.000364403	0.9998	0.9974	5	1	1	12	1	1	123345	0	0	N-term(42.0106)
tr|Q0CPF6|Q0CPF6_ASPTN	Q0CPF6	Q0CPF6_ASPTN	ATEG_04428	197	Aspergillus terreus (strain	Uncharacterized protein	4:Protein predicted	26.4	0.000363786	1	0.999	4	1	4	5	2	5	87370.2	20968.6	87370.2	13C(57.0214), 5C(57.0214), 8C(57.0214),17C(57.0214),5C(57.0214), 8C(57.0214)
tr|A0A5M3YQ97|A0A5M3YQ97_ASPTE	A0A5M3YQ97	A0A5M3YQ97_ASPTE	ATEIFO6365_0004069600	394	Aspergillus terreus	GDSL-like lipase/acylhydrolase domain protein	4:Protein predicted	12.69	0.000363786	1	0.9988	5	2	5	10	2	10	93206.4	57578.1	93206.4
tr|A0A0A2KX27|A0A0A2KX27_PENIT	A0A0A2KX27	A0A0A2KX27_PENIT	PITC_077440	158	Penicillium italicum	Cytochrome c oxidase subunit 6, mitochondrial	3:Protein inferred from homology	22.78	0.000362865	1	0.9986	4	0	4	4	0	4	36264.4	0	36264.4			tr|A0A0L1IQM2|A0A0L1IQM2_ASPNO, tr|A0A0U5CNG1|A0A0U5CNG1_ASPCI, tr|A0A1F8ACQ8|A0A1F8ACQ8_9EURO, tr|A0A1S9DRY6|A0A1S9DRY6_ASPOZ, tr|A0A1V6UNH5|A0A1V6UNH5_9EURO, tr|A0A2G7G3A5|A0A2G7G3A5_9EURO, tr|A0A2P2HM57|A0A2P2HM57_ASPFA, tr|A0A317X1D8|A0A317X1D8_9EURO, tr|A0A319DJ63|A0A319DJ63_9EURO, tr|A0A3D8T342|A0A3D8T342_9EURO, tr|A0A3M7JGW7|A0A3M7JGW7_ASPFL, tr|A0A5M3YP08|A0A5M3YP08_ASPTE, tr|A0A5N5WY73|A…
tr|A0A5M3ZA92|A0A5M3ZA92_ASPTE	A0A5M3ZA92	A0A5M3ZA92_ASPTE	ATEIFO6365_0010003300	358	Aspergillus terreus	Metal-dependent protein hydrolase	3:Protein inferred from homology	6.42	0.000360331	1	0.9982	2	0	2	9	0	9	17846.8	0	17846.8			tr|Q0CCR4|Q0CCR4_ASPTN
tr|A0A167SLP9|A0A167SLP9_PENCH	A0A167SLP9	A0A167SLP9_PENCH	EN45_058880	122	Penicillium chrysogenum	Ecp2 effector protein domain-containing protein	4:Protein predicted	12.3	0.000352455	1	0.999	2	0	2	3	0	3	64295.7	0	64295.7	13C(57.0214),13C(57.0214)		tr|A0A1V6TDW1|A0A1V6TDW1_9EURO, tr|B6HET2|B6HET2_PENRW
tr|Q0CXD4|Q0CXD4_ASPTN	Q0CXD4	Q0CXD4_ASPTN	ATEG_01650	1060	Aspergillus terreus (strain	alpha-mannosidase	3:Protein inferred from homology	13.11	0.000351569	1	0.999	12	0	12	26	0	26	48754.6	0	48754.6
tr|Q0C914|Q0C914_ASPTN	Q0C914	Q0C914_ASPTN	ATEG_09820	1062	Aspergillus terreus (strain	A-pheromone processing metallopeptidase Ste23	3:Protein inferred from homology	10.64	0.000350906	1	0.999	9	1	9	26	2	26	67234.4	5843.44	67234.4
tr|A0A5M3YRQ7|A0A5M3YRQ7_ASPTE	A0A5M3YRQ7	A0A5M3YRQ7_ASPTE	ATEIFO6365_0004081900	532	Aspergillus terreus	1,3-beta-glucanosyltransferase	3:Protein inferred from homology	10.9	0.000350247	1	0.999	5	0	5	13	0	13	340945	0	340945	2M(15.9949)		tr|Q0CNB1|Q0CNB1_ASPTN
tr|A0A167T6I6|A0A167T6I6_PENCH	A0A167T6I6	A0A167T6I6_PENCH	EN45_064980	493	Penicillium chrysogenum	Peptide hydrolase	3:Protein inferred from homology	18.46	0.000348881	1	0.999	7	0	7	12	0	12	33076.1	0	33076.1			tr|B6HHG9|B6HHG9_PENRW
tr|A0A5M3YN93|A0A5M3YN93_ASPTE	A0A5M3YN93	A0A5M3YN93_ASPTE	ATEIFO6365_0002084800	411	Aspergillus terreus	Aspartate transaminase	3:Protein inferred from homology	8.76	0.000348739	1	0.999	3	0	3	10	0	10	22975.9	0	22975.9
tr|Q0CP06|Q0CP06_ASPTN	Q0CP06	Q0CP06_ASPTN	ATEG_04578	124	Aspergillus terreus (strain	Nuclear transport factor 2	4:Protein predicted	24.19	0.000346771	1	0.9915	2	1	2	3	1	3	35372.4	2142.29	35372.4	N-term(42.0106)
tr|A0A1V6SJH5|A0A1V6SJH5_9EURO	A0A1V6SJH5	A0A1V6SJH5_9EURO	PENFLA_c040G03715	331	Penicillium flavigenum	Endo-arabinase	3:Protein inferred from homology	25.08	0.000346421	1	0.999	6	0	6	8	0	8	77987.3	0	77987.3	12C(57.0214), 14C(57.0214),7C(57.0214)
tr|A0A167QUL5|A0A167QUL5_PENCH	A0A167QUL5	A0A167QUL5_PENCH	EN45_093710	170	Penicillium chrysogenum	DUF1993 domain-containing protein	4:Protein predicted	25.88	0.000337251	1	0.9989	3	0	3	4	0	4	25290.9	0	25290.9	N-term(42.0106)		tr|B6H072|B6H072_PENRW
tr|Q0CE00|Q0CE00_ASPTN	Q0CE00	Q0CE00_ASPTN	ATEG_08084	427	Aspergillus terreus (strain	HypA-like protein	4:Protein predicted	14.99	0.000335672	1	0.999	5	3	5	10	8	10	50881.4	50881.4	50881.4
tr|A0A5M3YLD5|A0A5M3YLD5_ASPTE	A0A5M3YLD5	A0A5M3YLD5_ASPTE	ATEIFO6365_0001041000	642	Aspergillus terreus	Carnitine acetyl transferase	3:Protein inferred from homology	12.31	0.000334887	1	0.999	6	0	6	15	0	15	78156	0	78156			tr|Q0CYM5|Q0CYM5_ASPTN
tr|A0A167VVU9|A0A167VVU9_PENCH	A0A167VVU9	A0A167VVU9_PENCH	EN45_010810	561	Penicillium chrysogenum	Putative FAD-linked oxidoreductase	3:Protein inferred from homology	15.15	0.000332141	1	0.999	6	0	6	13	0	13	164327	0	164327			tr|B6HRI4|B6HRI4_PENRW
tr|A0A1F5L2U3|A0A1F5L2U3_9EURO	A0A1F5L2U3	A0A1F5L2U3_9EURO	PENARI_c042G10467	741	Penicillium arizonense	Probable beta-glucosidase L	3:Protein inferred from homology	11.61	0.000328831	0.9999	0.999	6	1	1	17	3	3	258619	25167.6	25167.6
sp|Q0CF74|AZPB3_ASPTN	Q0CF74	AZPB3_ASPTN	ATEG_07660	481	Aspergillus terreus (strain	FAD-linked oxidoreductase ATEG_07660	1:Experimental evidence at protein level	17.05	0.000327786	1	0.999	6	0	6	11	0	11	105199	0	105199			tr|A0A5M3ZBI3|A0A5M3ZBI3_ASPTE
tr|Q0CKM5|Q0CKM5_ASPTN	Q0CKM5	Q0CKM5_ASPTN	ATEG_05759	175	Aspergillus terreus (strain	GPI anchored protein	4:Protein predicted	13.71	0.000327616	1	0.9976	2	1	2	4	3	4	10955.3	6419.84	10955.3
tr|A0A167TM59|A0A167TM59_PENCH	A0A167TM59	A0A167TM59_PENCH	EN45_069940	307	Penicillium chrysogenum	Mono-and diacylglycerol lipase	4:Protein predicted	12.05	0.000326815	1	0.999	3	0	3	7	0	7	51069.1	0	51069.1	3C(57.0214)		tr|B6HJD2|B6HJD2_PENRW
tr|A0A5M3YLT8|A0A5M3YLT8_ASPTE	A0A5M3YLT8	A0A5M3YLT8_ASPTE	ATEIFO6365_0001053200	220	Aspergillus terreus	Lactoylglutathione lyase	4:Protein predicted	18.18	0.000325754	1	0.9989	4	1	4	5	1	5	44755.2	13169.8	44755.2
tr|Q0CHS0|Q0CHS0_ASPTN	Q0CHS0	Q0CHS0_ASPTN	ATEG_06764	485	Aspergillus terreus (strain	Agmatinase	3:Protein inferred from homology	12.16	0.000325082	1	0.999	4	0	4	11	0	11	41453	0	41453
tr|Q0CCZ1|Q0CCZ1_ASPTN	Q0CCZ1	Q0CCZ1_ASPTN	ATEG_08443	309	Aspergillus terreus (strain	Cytochrome P450	4:Protein predicted	13.27	0.0003247	1	0.999	3	2	3	7	5	7	64749.9	32188.6	64749.9	15M(15.9949)
tr|Q0CWE4|Q0CWE4_ASPTN	Q0CWE4	Q0CWE4_ASPTN	ATEG_01990	709	Aspergillus terreus (strain	hydroxyacylglutathione hydrolase	3:Protein inferred from homology	7.33	0.000323457	1	0.999	4	1	4	16	2	16	34277	10171	34277
tr|A0A167XS66|A0A167XS66_PENCH	A0A167XS66	A0A167XS66_PENCH	EN45_033180	399	Penicillium chrysogenum	chitinase	3:Protein inferred from homology	14.29	0.000323305	1	0.999	5	0	4	9	0	5	343485	0	143175			tr|B6H434|B6H434_PENRW
tr|A0A162CSW8|A0A162CSW8_PENCH	A0A162CSW8	A0A162CSW8_PENCH	EN45_102950	488	Penicillium chrysogenum	glucan 1,4-alpha-glucosidase	3:Protein inferred from homology	17.83	0.000323084	1	0.999	7	0	7	11	0	11	89101.3	0	89101.3	11C(57.0214), 3C(57.0214)		tr|B6HPB5|B6HPB5_PENRW
tr|A0A9W9WSW7|A0A9W9WSW7_9EURO	A0A9W9WSW7	A0A9W9WSW7_9EURO	N7530_007053	445	Penicillium desertorum	chitinase	3:Protein inferred from homology	11.46	0.000322094	1	0.999	5	0	5	10	0	10	46800.6	0	46800.6	7C(57.0214)
tr|A1CYB0|A1CYB0_NEOFI	A1CYB0	A1CYB0_NEOFI	NFIA_032960	627	Neosartorya fischeri (strain ATCC 1020 / DSM 3700 / CBS 544.65 / F	Glucoamylase	3:Protein inferred from homology	2.07	0.000320039	0.9999	0.9982	2	0	0	14	0	0	3654334	0	0
tr|A0A0S7DPU7|A0A0S7DPU7_9EURO	A0A0S7DPU7	A0A0S7DPU7_9EURO	ALT_001627	630	Aspergillus lentulus	alpha-amylase	3:Protein inferred from homology	6.03	0.000318515	0.9995	0.9945	3	0	1	14	0	2	651761	0	8748.78			tr|A0A2I1CK10|A0A2I1CK10_ASPN1, tr|A0A8H4E3K4|A0A8H4E3K4_9EURO, tr|A0A8H4I9M6|A0A8H4I9M6_ASPFM, tr|A1CYB1|A1CYB1_NEOFI, tr|B0XT27|B0XT27_ASPFC, tr|Q4WIT5|Q4WIT5_ASPFU
tr|A0A5M3YSH4|A0A5M3YSH4_ASPTE	A0A5M3YSH4	A0A5M3YSH4_ASPTE	ATEIFO6365_0003071400	497	Aspergillus terreus	Alpha-amylase	3:Protein inferred from homology	8.05	0.000317233	1	0.9989	3	0	2	11	0	4	340547	0	20165.7	12C(57.0214)		tr|Q0D010|Q0D010_ASPTN
tr|A0A0U5GBY1|A0A0U5GBY1_ASPCI	A0A0U5GBY1	A0A0U5GBY1_ASPCI	ASPCAL12387	412	Aspergillus calidoustus	Epoxide hydrolase N-terminal domain-containing protein	3:Protein inferred from homology	6.8	0.000313103	0.9999	0.999	3	1	1	9	6	6	237339	119836	119836
tr|A0A5M3YX21|A0A5M3YX21_ASPTE	A0A5M3YX21	A0A5M3YX21_ASPTE	ATEIFO6365_0006048800	504	Aspergillus terreus	D-arabinono-1,4-lactone oxidase	4:Protein predicted	17.46	0.000312827	1	0.999	6	0	6	11	0	11	96555.2	0	96555.2			tr|Q0CSS7|Q0CSS7_ASPTN
tr|A0A1F5LI38|A0A1F5LI38_9EURO	A0A1F5LI38	A0A1F5LI38_9EURO	PENARI_c009G03761	505	Penicillium arizonense	Alpha-L-arabinofuranosidase	3:Protein inferred from homology	5.54	0.000312208	0.9999	0.999	3	0	0	11	0	0	426722	0	0
tr|A0A5M3YY18|A0A5M3YY18_ASPTE	A0A5M3YY18	A0A5M3YY18_ASPTE	ATEIFO6365_0002028300	231	Aspergillus terreus	Uncharacterized protein	4:Protein predicted	11.69	0.000310242	1	0.999	3	0	3	5	0	5	24933.7	0	24933.7	3C(57.0214)		tr|Q0CVU6|Q0CVU6_ASPTN
tr|A0A167VBD6|A0A167VBD6_PENCH	A0A167VBD6	A0A167VBD6_PENCH	EN45_003660	324	Penicillium chrysogenum	pectate lyase	3:Protein inferred from homology	18.52	0.000309667	1	0.999	4	0	4	7	0	7	174985	0	174985			tr|B6HRM9|B6HRM9_PENRW
tr|A0A5M3YT60|A0A5M3YT60_ASPTE	A0A5M3YT60	A0A5M3YT60_ASPTE	ATEIFO6365_0003041800	326	Aspergillus terreus	Protein sey1	3:Protein inferred from homology	11.96	0.000307768	1	0.999	3	0	3	7	0	7	58169.8	0	58169.8			tr|Q0D0W6|Q0D0W6_ASPTN
tr|A0A1V6SH80|A0A1V6SH80_9EURO	A0A1V6SH80	A0A1V6SH80_9EURO	PENFLA_c049G10500	522	Penicillium flavigenum	glucan 1,4-alpha-glucosidase	3:Protein inferred from homology	16.67	0.00030204	1	0.999	7	0	0	11	0	0	89101.3	0	0
tr|A0A5M3Z814|A0A5M3Z814_ASPTE	A0A5M3Z814	A0A5M3Z814_ASPTE	ATEIFO6365_0009018400	380	Aspergillus terreus	pectin lyase	3:Protein inferred from homology	18.95	0.000301751	1	0.9989	5	0	4	8	0	6	47422.2	0	41543.6	2C(57.0214)		tr|Q0CFE1|Q0CFE1_ASPTN
tr|Q0CMS4|Q0CMS4_ASPTN	Q0CMS4	Q0CMS4_ASPTN	ATEG_05010	433	Aspergillus terreus (strain	Dipeptidase	3:Protein inferred from homology	17.55	0.000297918	1	0.999	5	2	5	9	5	9	70754.1	19855.4	70754.1	14C(57.0214)
tr|D2J4B9|D2J4B9_ASPTE	D2J4B9	D2J4B9_ASPTE		581	Aspergillus terreus	Heat shock protein 70 (Fragment)	2:Experimental evidence at transcript level	9.98	0.000296038	1	0.999	5	0	5	12	0	12	56953.1	0	56953.1			tr|G9BX80|G9BX80_ASPTE, tr|Q0C806|Q0C806_ASPTN
tr|Q0C805|Q0C805_ASPTN	Q0C805	Q0C805_ASPTN	ATEG_10179	436	Aspergillus terreus (strain	coproporphyrinogen oxidase	3:Protein inferred from homology	12.84	0.000295868	1	0.999	5	1	5	9	1	9	70229.6	12457.1	70229.6	7M(15.9949)
tr|A0A319AS13|A0A319AS13_ASPLB	A0A319AS13	A0A319AS13_ASPLB	BO96DRAFT_452029	583	Aspergillus lacticoffeatus (strain CBS 101883)	Amidase signature enzyme	4:Protein predicted	3.26	0.000295023	1	0.999	2	0	0	12	0	0	66914.8	0	0			tr|A0A370CB01|A0A370CB01_ASPNG, tr|A0A370PIX8|A0A370PIX8_ASPPH, tr|A0A3F3RKZ5|A0A3F3RKZ5_ASPNG, tr|A2QBI7|A2QBI7_ASPNC, tr|G3Y155|G3Y155_ASPNA
tr|A0A3D8R4S3|A0A3D8R4S3_9EURO	A0A3D8R4S3	A0A3D8R4S3_9EURO	DSM5745_08691	293	Aspergillus mulundensis	Class II aldolase/adducin N-terminal domain-containing protein	4:Protein predicted	8.87	0.000293512	1	0.999	3	0	3	6	0	6	44484.8	0	44484.8			tr|A0A5M3YPE7|A0A5M3YPE7_ASPTE, tr|A0A9W9PTG4|A0A9W9PTG4_9EURO, tr|Q0CB37|Q0CB37_ASPTN
tr|Q0CW40|Q0CW40_ASPTN	Q0CW40	Q0CW40_ASPTN	ATEG_02094	342	Aspergillus terreus (strain	Porphobilinogen deaminase	3:Protein inferred from homology	9.65	0.000293369	1	0.999	3	1	3	7	3	7	45841.8	21895	45841.8
tr|A0A167UAH6|A0A167UAH6_PENCH	A0A167UAH6	A0A167UAH6_PENCH	EN45_076730	294	Penicillium chrysogenum	Lipase	4:Protein predicted	11.56	0.000292514	1	0.999	3	0	3	6	0	6	27401.4	0	27401.4
tr|A0A4S3JWS9|A0A4S3JWS9_9EURO	A0A4S3JWS9	A0A4S3JWS9_9EURO	ATNIH1004_007664	395	Aspergillus tanneri	chitinase	3:Protein inferred from homology	13.16	0.000290292	0.9999	0.999	3	1	1	8	1	1	249520	0	0
sp|P9WEW5|PCH18_PENRB	P9WEW5	PCH18_PENRB		494	Penicillium rubens	Subtilisin-like serine protease Pen ch 18	1:Experimental evidence at protein level	3.24	0.000290145	1	0.999	2	0	2	10	0	10	640178	0	640178			sp|P9WEW6|PCH18_PENCH, sp|Q9P8G3|PEN18_PENRB, tr|B6HLS3|B6HLS3_PENRW
tr|Q0CMX9|Q0CMX9_ASPTN	Q0CMX9	Q0CMX9_ASPTN	ATEG_04955	347	Aspergillus terreus (strain	Peptidase A1 domain-containing protein	3:Protein inferred from homology	10.95	0.000289142	1	0.999	4	1	4	7	2	7	129852	74698.4	129852
tr|A0A135LIS6|A0A135LIS6_PENPA	A0A135LIS6	A0A135LIS6_PENPA	PGRI_027470	398	Penicillium patulum	chitinase	3:Protein inferred from homology	15.83	0.000288104	0.9999	0.9987	3	1	1	8	3	3	221711	0	0
tr|A0A8G1RHY5|A0A8G1RHY5_9EURO	A0A8G1RHY5	A0A8G1RHY5_9EURO	BO72DRAFT_414001	398	Aspergillus fijiensis CBS 313.89	Extracellular aspartic protease	3:Protein inferred from homology	12.81	0.000288104	0.9996	0.9928	3	1	1	8	1	1	159854	8673.09	8673.09	17C(57.0214), 22C(57.0214)
tr|A0A2I2G584|A0A2I2G584_9EURO	A0A2I2G584	A0A2I2G584_9EURO	P170DRAFT_437750	302	Aspergillus steynii IBT 23096	Uricase	3:Protein inferred from homology	9.6	0.000284765	0.9996	0.9956	2	1	1	6	5	5	22529.9	12743	12743
tr|A0A5M3YN25|A0A5M3YN25_ASPTE	A0A5M3YN25	A0A5M3YN25_ASPTE	ATEIFO6365_0002080500	1017	Aspergillus terreus	Gamma-glutamyltranspeptidase	4:Protein predicted	11.31	0.000281872	1	0.999	10	0	10	20	0	20	168807	0	168807	11C(57.0214)		tr|Q0CPM2|Q0CPM2_ASPTN
tr|A0A2G7FIY1|A0A2G7FIY1_9EURO	A0A2G7FIY1	A0A2G7FIY1_9EURO	AARAC_001626	412	Aspergillus arachidicola	Epoxide hydrolase N-terminal domain-containing protein	3:Protein inferred from homology	8.98	0.000278314	1	0.999	2	0	1	8	0	5	148208	0	27736.6			tr|A0A5N6YQU7|A0A5N6YQU7_9EURO
tr|A0A5M3YXX3|A0A5M3YXX3_ASPTE	A0A5M3YXX3	A0A5M3YXX3_ASPTE	ATEIFO6365_0006076200	309	Aspergillus terreus	Teichoic acid biosynthesis protein C	4:Protein predicted	12.62	0.000278314	1	0.999	3	2	3	6	4	6	46143.6	33397.1	46143.6
tr|A0A1V6YTB3|A0A1V6YTB3_PENNA	A0A1V6YTB3	A0A1V6YTB3_PENNA	PENNAL_c0011G02444	518	Penicillium nalgiovense	chitinase	3:Protein inferred from homology	9.85	0.000276702	1	0.999	5	0	0	10	0	0	46800.6	0	0
tr|A0A9W6ADG8|A0A9W6ADG8_ASPNG	A0A9W6ADG8	A0A9W6ADG8_ASPNG	AnigIFM63604_009299	313	Aspergillus niger	ADP/ATP translocase	3:Protein inferred from homology	12.46	0.000274757	0.9999	0.9988	4	0	0	6	0	0	49086.2	0	0
tr|A0A167WRU2|A0A167WRU2_PENCH	A0A167WRU2	A0A167WRU2_PENCH	EN45_021190	315	Penicillium chrysogenum	ADP/ATP translocase	3:Protein inferred from homology	12.06	0.000273013	1	0.9989	4	0	4	6	0	6	60262.1	0	60262.1			tr|B6HCW6|B6HCW6_PENRW
tr|A0A9W9S006|A0A9W9S006_9EURO	A0A9W9S006	A0A9W9S006_9EURO	N7509_014155	632	Penicillium cosmopolitanum	alpha-amylase	3:Protein inferred from homology	3.64	0.000272149	0.9998	0.9953	2	0	0	12	0	0	643012	0	0
tr|A0A100IBW1|A0A100IBW1_ASPNG	A0A100IBW1	A0A100IBW1_ASPNG	ABL_02643	266	Aspergillus niger	Defective in cullin neddylation protein	4:Protein predicted	11.65	0.000269421	1	0.999	3	0	2	5	0	4	73244.4	0	61998			tr|A0A1L9U665|A0A1L9U665_ASPBC, tr|A0A1M3TM47|A0A1M3TM47_ASPLC, tr|A0A254TVG2|A0A254TVG2_ASPNG, tr|A0A317VBU6|A0A317VBU6_ASPEC, tr|A0A318YA59|A0A318YA59_ASPNB, tr|A0A319CD88|A0A319CD88_ASPVC, tr|A0A370BVV6|A0A370BVV6_ASPNG, tr|A0A370PX36|A0A370PX36_ASPPH, tr|A0A3F3Q493|A0A3F3Q493_9EURO, tr|A0A401KVY1|A0A401KVY1_ASPAW, tr|A0A7R7W5N3|A0A7R7W5N3_ASPKA, tr|A0A8G1QUG3|A0A8G1QUG3_9EURO, tr|A0A8H3SQ52|A…
tr|A0A2I2GMW8|A0A2I2GMW8_9EURO	A0A2I2GMW8	A0A2I2GMW8_9EURO	P170DRAFT_431875	587	Aspergillus steynii IBT 23096	Amino acid transporter	4:Protein predicted	5.11	0.000268595	0.9994	0.999	3	0	2	11	0	9	73395.1	0	62624.6			tr|A0A318ZAP6|A0A318ZAP6_9EURO, tr|A0A5M3Z749|A0A5M3Z749_ASPTE, tr|A0A5N6VJM0|A0A5N6VJM0_9EURO, tr|Q0CPS4|Q0CPS4_ASPTN
tr|A0A5M3YQP7|A0A5M3YQP7_ASPTE	A0A5M3YQP7	A0A5M3YQP7_ASPTE	ATEIFO6365_0004091800	273	Aspergillus terreus	Integral membrane protein	4:Protein predicted	17.22	0.000262512	1	0.999	3	0	3	5	0	5	19702.4	0	19702.4	11C(57.0214), 7C(57.0214),6C(57.0214),6C(57.0214), 8C(57.0214)		tr|Q0CN14|Q0CN14_ASPTN
tr|A0A9W9H3W0|A0A9W9H3W0_9EURO	A0A9W9H3W0	A0A9W9H3W0_9EURO	N7476_009515	329	Penicillium atrosanguineum	Alpha-L-arabinofuranosidase	3:Protein inferred from homology	7.6	0.000261395	1	0.999	2	1	1	6	5	5	221342	161437	161437
tr|A0A9W4IR64|A0A9W4IR64_9EURO	A0A9W4IR64	A0A9W4IR64_9EURO	PSALAMII_LOCUS2528	608	Penicillium salamii	alpha-amylase	3:Protein inferred from homology	5.1	0.000259317	1	0.9988	2	0	1	11	0	4	756412	0	436030	8C(57.0214),8C(57.0214)		tr|A0A9W4IXK2|A0A9W4IXK2_9EURO, tr|A0A9W9KPC8|A0A9W9KPC8_9EURO
sp|Q0CXS6|MTLD_ASPTN	Q0CXS6	MTLD_ASPTN	mpdA	388	Aspergillus terreus (strain	Mannitol-1-phosphate 5-dehydrogenase	3:Protein inferred from homology	12.63	0.000258588	1	0.9989	4	0	4	7	0	7	47682	0	47682			tr|A0A5M3YM30|A0A5M3YM30_ASPTE
tr|A1CCU6|A1CCU6_ASPCL	A1CCU6	A1CCU6_ASPCL	ACLA_063200	501	Aspergillus clavatus (strain ATCC 1007 / CBS 513.65 / DSM 816 /	Peptide hydrolase	3:Protein inferred from homology	3.99	0.000257482	0.9999	0.999	3	0	0	9	0	0	977905	0	0
tr|A0A254TRW3|A0A254TRW3_ASPNG	A0A254TRW3	A0A254TRW3_ASPNG	CAN33_007130	447	Aspergillus niger	chitinase	3:Protein inferred from homology	7.16	0.000256522	0.9998	0.999	2	0	1	8	0	4	234348	0	211010			tr|A0A319AZ02|A0A319AZ02_ASPLB, tr|A0A370PPC6|A0A370PPC6_ASPPH, tr|A0A401KGL6|A0A401KGL6_ASPAW, tr|A0A9W6EB36|A0A9W6EB36_ASPNG, tr|G3Y3I7|G3Y3I7_ASPNA
tr|A0A2I2GKY3|A0A2I2GKY3_9EURO	A0A2I2GKY3	A0A2I2GKY3_9EURO	P170DRAFT_400845	392	Aspergillus steynii IBT 23096	Pectate lyase	3:Protein inferred from homology	9.44	0.00025595	1	0.999	3	0	2	7	0	5	164098	0	125478
tr|Q0CDH9|Q0CDH9_ASPTN	Q0CDH9	Q0CDH9_ASPTN	ATEG_08255	566	Aspergillus terreus (strain	Beta-galactosidase	3:Protein inferred from homology	7.24	0.000253236	1	0.999	4	1	4	10	1	10	43366.7	8536.18	43366.7	N-term(42.0106)
tr|A0A2I2FR88|A0A2I2FR88_9EURO	A0A2I2FR88	A0A2I2FR88_9EURO	P170DRAFT_369791	684	Aspergillus steynii IBT 23096	chitinase	3:Protein inferred from homology	4.82	0.000251459	1	0.999	2	1	1	12	5	5	442294	336701	336701
tr|A0A0M9WEQ1|A0A0M9WEQ1_9EURO	A0A0M9WEQ1	A0A0M9WEQ1_9EURO	ACN38_g7139	399	Penicillium nordicum	penicillopepsin	3:Protein inferred from homology	3.26	0.000251459	1	0.9989	2	0	0	7	0	0	151181	0	0			tr|A0A101MPQ6|A0A101MPQ6_PENFR
tr|Q0CUH7|Q0CUH7_ASPTN	Q0CUH7	Q0CUH7_ASPTN	ATEG_02657	570	Aspergillus terreus (strain	Glycoside hydrolase family 1 protein	3:Protein inferred from homology	10.35	0.000251459	0.9998	0.9968	5	0	1	10	0	1	33830.6	0	8325.89
tr|A0A2I1BUT8|A0A2I1BUT8_ASPN1	A0A2I1BUT8	A0A2I1BUT8_ASPN1	P174DRAFT_54377	459	Aspergillus novofumigatus (strain IBT 16806)	Probable glucan endo-1,3-beta-glucosidase eglC	3:Protein inferred from homology	7.84	0.000249816	1	0.9918	3	1	2	8	1	6	169888	4640.2	13134.5
tr|Q0CAS4|Q0CAS4_ASPTN	Q0CAS4	Q0CAS4_ASPTN	ATEG_09210	347	Aspergillus terreus (strain	Farnesyl pyrophosphate synthetase 1	3:Protein inferred from homology	14.7	0.000247836	1	0.999	4	1	4	6	3	6	26355.2	3105.13	26355.2
tr|Q0CFL8|Q0CFL8_ASPTN	Q0CFL8	Q0CFL8_ASPTN	ATEG_07516	527	Aspergillus terreus (strain	Glucose-methanol-choline oxidoreductase N-terminal domain-containing protein	3:Protein inferred from homology	12.71	0.000244779	1	0.999	5	1	5	9	2	9	45839.3	9460.11	45839.3
tr|A0A5M3Z1J8|A0A5M3Z1J8_ASPTE	A0A5M3Z1J8	A0A5M3Z1J8_ASPTE	ATEIFO6365_0005045200	532	Aspergillus terreus	Succinate-semialdehyde dehydrogenase	3:Protein inferred from homology	11.28	0.000242479	1	0.999	4	1	4	9	2	9	48294.1	23606.9	48294.1	5C(57.0214)
tr|A0A5M3ZBH2|A0A5M3ZBH2_ASPTE	A0A5M3ZBH2	A0A5M3ZBH2_ASPTE	ATEIFO6365_0009002000	297	Aspergillus terreus	Fumarylacetoacetate hydrolase family protein	3:Protein inferred from homology	9.76	0.000241299	1	0.999	2	0	2	5	0	5	22363.9	0	22363.9			tr|Q0CFW7|Q0CFW7_ASPTN
tr|A0A5N6DPG0|A0A5N6DPG0_ASPPA	A0A5N6DPG0	A0A5N6DPG0_ASPPA	BDV34DRAFT_223913	951	Aspergillus parasiticus	Glycosyl hydrolases family 31-domain-containing protein	1:Experimental evidence at protein level	8.62	0.000241147	0.9746	0.9986	7	0	1	16	0	3	212567	0	16312.7			tr|A0A5N6WX08|A0A5N6WX08_9EURO
tr|A0A5M3YXR9|A0A5M3YXR9_ASPTE	A0A5M3YXR9	A0A5M3YXR9_ASPTE	ATEIFO6365_0006073900	476	Aspergillus terreus	Histidine acid phosphatase	3:Protein inferred from homology	7.14	0.000240894	1	0.999	3	0	3	8	0	8	54666	0	54666			tr|Q0CS18|Q0CS18_ASPTN
tr|A0A5M3YYW9|A0A5M3YYW9_ASPTE	A0A5M3YYW9	A0A5M3YYW9_ASPTE	ATEIFO6365_0002054400	299	Aspergillus terreus	Gamma interferon inducible lysosomal thiol reductase	3:Protein inferred from homology	10.03	0.000239685	1	0.9988	3	1	3	5	2	5	45022.9	14358.6	45022.9	7C(57.0214)
tr|A0A167UAW4|A0A167UAW4_PENCH	A0A167UAW4	A0A167UAW4_PENCH	EN45_076830	539	Penicillium chrysogenum	Extracellular exo-inulinase inuE	3:Protein inferred from homology	8.16	0.00023933	1	0.999	4	0	4	9	0	9	285836	0	285836			tr|B6HIK8|B6HIK8_PENRW
tr|K7WQK7|K7WQK7_ASPNG	K7WQK7	K7WQK7_ASPNG		841	Aspergillus niger	beta-glucosidase (Fragment)	2:Experimental evidence at transcript level	7.25	0.000238602	1	0.999	6	0	0	14	0	0	317841	0	0
tr|Q0CM15|Q0CM15_ASPTN	Q0CM15	Q0CM15_ASPTN	ATEG_05269	1567	Aspergillus terreus (strain	dipeptidyl-peptidase IV	3:Protein inferred from homology	14.04	0.000237819	1	0.999	13	3	13	26	6	26	248579	64137.6	248579
tr|A0A5M3Z8W4|A0A5M3Z8W4_ASPTE	A0A5M3Z8W4	A0A5M3Z8W4_ASPTE	ATEIFO6365_0007030800	427	Aspergillus terreus	beta-aspartyl-peptidase	4:Protein predicted	7.49	0.00023497	1	0.999	2	1	2	7	6	7	36363.2	15858.5	36363.2	N-term(42.0106)
tr|A0A1Q5UJK8|A0A1Q5UJK8_9EURO	A0A1Q5UJK8	A0A1Q5UJK8_9EURO	PENSUB_1735	366	Penicillium subrubescens	Pectate lyase domain-containing protein	3:Protein inferred from homology	9.56	0.00023497	0.9999	0.999	2	0	1	6	0	4	187448	0	177113	15M(15.9949)		tr|A0A9W9V7L5|A0A9W9V7L5_9EURO
tr|A0A5M3YZB2|A0A5M3YZB2_ASPTE	A0A5M3YZB2	A0A5M3YZB2_ASPTE	ATEIFO6365_0006063500	305	Aspergillus terreus	Heme-binding peroxidase	3:Protein inferred from homology	11.15	0.00023497	1	0.9982	3	0	3	5	0	5	37682.8	0	37682.8			tr|Q0CSC8|Q0CSC8_ASPTN
tr|Q0CAH0|Q0CAH0_ASPTN	Q0CAH0	Q0CAH0_ASPTN	ATEG_09314	795	Aspergillus terreus (strain	beta-glucosidase	3:Protein inferred from homology	13.46	0.000234379	1	0.999	7	2	6	13	3	10	106237	36786.2	52845.2
tr|A0A1V6Z3F6|A0A1V6Z3F6_PENNA	A0A1V6Z3F6	A0A1V6Z3F6_PENNA	PENNAL_c0004G00507	307	Penicillium nalgiovense	Fungal lipase-like domain-containing protein	4:Protein predicted	5.86	0.000233439	1	0.999	2	0	0	5	0	0	35160.5	0	0			tr|A0A9W4HAH1|A0A9W4HAH1_PENNA
tr|A0A9X0BG19|A0A9X0BG19_9EURO	A0A9X0BG19	A0A9X0BG19_9EURO	N7530_011915	307	Penicillium desertorum	Mono-and diacylglycerol lipase	4:Protein predicted	5.86	0.000233439	1	0.999	2	0	0	5	0	0	35160.5	0	0
tr|A0A5M3YZF5|A0A5M3YZF5_ASPTE	A0A5M3YZF5	A0A5M3YZF5_ASPTE	ATEIFO6365_0002093300	618	Aspergillus terreus	Glycoside hydrolase	3:Protein inferred from homology	9.39	0.000231928	1	0.999	5	1	5	10	1	10	49411.6	23906.9	49411.6
sp|Q0CRC9|XGEA_ASPTN	Q0CRC9	XGEA_ASPTN	xgeA	250	Aspergillus terreus (strain	Probable xyloglucan-specific endo-beta-1,4-glucanase A	3:Protein inferred from homology	10.8	0.000229331	1	0.999	2	0	2	4	0	4	94196.2	0	94196.2			tr|A0A5M3YYB9|A0A5M3YYB9_ASPTE
tr|A0A1V6SQL5|A0A1V6SQL5_9EURO	A0A1V6SQL5	A0A1V6SQL5_9EURO	PENSTE_c025G06334	627	Penicillium steckii	alpha-amylase	3:Protein inferred from homology	4.15	0.000228599	1	0.999	2	1	1	10	3	3	371844	51462.1	51462.1
tr|A0A5M3Z634|A0A5M3Z634_ASPTE	A0A5M3Z634	A0A5M3Z634_ASPTE	ATEIFO6365_0008024900	316	Aspergillus terreus	Altered inheritance of mitochondria protein 6 homolog ARB_06966	3:Protein inferred from homology	8.54	0.000226791	1	0.999	2	1	2	5	1	5	28310.3	14320.2	28310.3
tr|A0A5M3ZCB8|A0A5M3ZCB8_ASPTE	A0A5M3ZCB8	A0A5M3ZCB8_ASPTE	ATEIFO6365_0013027800	443	Aspergillus terreus	NADH-dependent flavin oxidoreductase	4:Protein predicted	5.87	0.000226484	1	0.999	2	0	2	7	0	7	33659	0	33659			tr|Q0C959|Q0C959_ASPTN
tr|A0A2I1CZ60|A0A2I1CZ60_ASPC2	A0A2I1CZ60	A0A2I1CZ60_ASPC2	P168DRAFT_254927	511	Aspergillus campestris (strain IBT 28561)	Protein disulfide-isomerase	3:Protein inferred from homology	9.2	0.000224394	0.9999	0.9989	3	0	1	8	0	5	95883.7	0	18518.1			tr|A0A2I2F4L1|A0A2I2F4L1_ASPCN
sp|Q0CMF3|BGALB_ASPTN	Q0CMF3	BGALB_ASPTN	lacB	1022	Aspergillus terreus (strain	Probable beta-galactosidase B	3:Protein inferred from homology	9.3	0.000224394	1	0.9989	8	2	8	16	5	16	42203.7	32400.6	42203.7	7M(15.9949)
tr|A0A167YPL3|A0A167YPL3_PENCH	A0A167YPL3	A0A167YPL3_PENCH	EN45_045620	257	Penicillium chrysogenum	ribonuclease T2	3:Protein inferred from homology	9.73	0.000223085	1	0.999	2	0	2	4	0	4	27235	0	27235	10C(57.0214)		tr|B6GVY8|B6GVY8_PENRW
tr|Q0CBH2|Q0CBH2_ASPTN	Q0CBH2	Q0CBH2_ASPTN	ATEG_08962	322	Aspergillus terreus (strain	Aldose 1-epimerase	3:Protein inferred from homology	6.83	0.000222565	1	0.9988	2	0	2	5	0	5	28597.9	0	28597.9
tr|A0A5M3Z884|A0A5M3Z884_ASPTE	A0A5M3Z884	A0A5M3Z884_ASPTE	ATEIFO6365_0009041200	324	Aspergillus terreus	Putative arabinan-endo 1,5-alpha-L-arabinase	3:Protein inferred from homology	10.8	0.000221191	1	0.999	2	2	2	5	5	5	18996.5	18996.5	18996.5
tr|A0A0F7TI98|A0A0F7TI98_PENBI	A0A0F7TI98	A0A0F7TI98_PENBI	otaA	454	Penicillium brasilianum	Ornithine aminotransferase	3:Protein inferred from homology	4.41	0.000220996	1	0.9981	2	0	2	7	0	7	18273.4	0	18273.4			tr|A0A0S7DRI3|A0A0S7DRI3_9EURO, tr|A0A100IAP9|A0A100IAP9_ASPNG, tr|A0A146FKS4|A0A146FKS4_ASPKA, tr|A0A1L9MWC6|A0A1L9MWC6_ASPTC, tr|A0A1L9S162|A0A1L9S162_ASPWE, tr|A0A1L9T3A5|A0A1L9T3A5_9EURO, tr|A0A1L9UHF1|A0A1L9UHF1_ASPBC, tr|A0A1M3TKX9|A0A1M3TKX9_ASPLC, tr|A0A1Q5TJW0|A0A1Q5TJW0_9EURO, tr|A0A1R3RU60|A0A1R3RU60_ASPC5, tr|A0A1V6T7G5|A0A1V6T7G5_9EURO, tr|A0A229X398|A0A229X398_9EURO, tr|A0A229XWN7|A…
tr|A0A0F8X7I7|A0A0F8X7I7_9EURO	A0A0F8X7I7	A0A0F8X7I7_9EURO	AOCH_001375	329	Aspergillus ochraceoroseus	Phosphatidylinositol transporter	4:Protein predicted	7.9	0.000217829	1	0.9986	3	0	3	5	0	5	65246.3	0	65246.3			tr|A0A0F8XBU3|A0A0F8XBU3_9EURO, tr|A0A2T5LMA2|A0A2T5LMA2_9EURO, tr|A0A5M3YTB8|A0A5M3YTB8_ASPTE, tr|Q0CP71|Q0CP71_ASPTN
tr|Q0CD29|Q0CD29_ASPTN	Q0CD29	Q0CD29_ASPTN	ATEG_08405	533	Aspergillus terreus (strain	Beta-glucuronidase C-terminal domain-containing protein	4:Protein predicted	11.07	0.000215132	1	0.999	4	2	4	8	3	8	56614	25455	56614
tr|A0A167WW01|A0A167WW01_PENCH	A0A167WW01	A0A167WW01_PENCH	EN45_022680	600	Penicillium chrysogenum	Alkaline phosphatase	3:Protein inferred from homology	6.33	0.000214998	1	0.999	3	0	3	9	0	9	109145	0	109145	18C(57.0214)		tr|B6HBI3|B6HBI3_PENRW
tr|A0A5M3YMV6|A0A5M3YMV6_ASPTE	A0A5M3YMV6	A0A5M3YMV6_ASPTE	ATEIFO6365_0001030300	534	Aspergillus terreus	inositol-3-phosphate synthase	3:Protein inferred from homology	10.49	0.000214729	1	0.999	5	0	5	8	0	8	29148.2	0	29148.2			tr|Q0CDU7|Q0CDU7_ASPTN
tr|A1CNL1|A1CNL1_ASPCL	A1CNL1	A1CNL1_ASPCL	ACLA_019370	468	Aspergillus clavatus (strain ATCC 1007 / CBS 513.65 / DSM 816 /	Glycosidase	3:Protein inferred from homology	10.04	0.000214385	0.9999	0.999	2	1	1	7	1	1	589070	3385.97	3385.97
tr|A0A0M8P2H1|A0A0M8P2H1_9EURO	A0A0M8P2H1	A0A0M8P2H1_9EURO	ACN38_g6933	603	Penicillium nordicum	alpha-amylase	3:Protein inferred from homology	3.81	0.000213928	0.9999	0.999	2	0	0	9	0	0	423032	0	0
tr|A0A5M3Z3G6|A0A5M3Z3G6_ASPTE	A0A5M3Z3G6	A0A5M3Z3G6_ASPTE	ATEIFO6365_0001022300	670	Aspergillus terreus	Acetyl-coenzyme A synthetase	3:Protein inferred from homology	8.81	0.000213928	1	0.999	5	0	5	10	0	10	59791.7	0	59791.7			tr|Q0CQR4|Q0CQR4_ASPTN
tr|A0A1V6S0G4|A0A1V6S0G4_9EURO	A0A1V6S0G4	A0A1V6S0G4_9EURO	PENVUL_c013G03196	604	Penicillium vulpinum	Alkaline phosphatase	3:Protein inferred from homology	6.29	0.000213574	0.9999	0.9987	3	0	0	9	0	0	109145	0	0
tr|Q0CKS0|Q0CKS0_ASPTN	Q0CKS0	Q0CKS0_ASPTN	ATEG_05714	411	Aspergillus terreus (strain	Formamidase	4:Protein predicted	9.98	0.000209244	1	0.999	3	1	3	6	1	6	24299.8	3963.99	24299.8
tr|A0A5N6TZL5|A0A5N6TZL5_9EURO	A0A5N6TZL5	A0A5N6TZL5_9EURO	BDV25DRAFT_128486	550	Aspergillus avenaceus	Carboxypeptidase	3:Protein inferred from homology	4.91	0.000208483	0.9999	0.9987	3	1	1	8	3	3	113681	16390.7	16390.7
tr|A0A0S7E5E1|A0A0S7E5E1_9EURO	A0A0S7E5E1	A0A0S7E5E1_9EURO	ALT_009322	553	Aspergillus lentulus	Carboxypeptidase	3:Protein inferred from homology	4.7	0.000207352	0	0.9989	2	0	0	8	0	0	178673	0	0			tr|A0A2I1BZV1|A0A2I1BZV1_ASPN1, tr|A0A8H4E3N6|A0A8H4E3N6_9EURO, tr|A0A8H4GR06|A0A8H4GR06_9EURO, tr|B0YA52|B0YA52_ASPFC, tr|Q4WCK3|Q4WCK3_ASPFU, tr|Q4WL26|Q4WL26_ASPFU, tr|Q5VJH0|Q5VJH0_ASPFM
tr|A0A5M3YXS5|A0A5M3YXS5_ASPTE	A0A5M3YXS5	A0A5M3YXS5_ASPTE	ATEIFO6365_0002027500	277	Aspergillus terreus	Oxidoreductase	3:Protein inferred from homology	9.03	0.000206977	1	0.999	2	0	2	4	0	4	17057.2	0	17057.2			tr|Q0CVV5|Q0CVV5_ASPTN
tr|A0A5M3ZC48|A0A5M3ZC48_ASPTE	A0A5M3ZC48	A0A5M3ZC48_ASPTE	ATEIFO6365_0009036700	626	Aspergillus terreus	Flavocytochrome c	4:Protein predicted	8.63	0.000206068	0.9999	0.999	5	0	3	9	0	6	76178.8	0	68274.1			tr|Q0CEZ1|Q0CEZ1_ASPTN
tr|A0A1L9WMG7|A0A1L9WMG7_ASPA1	A0A1L9WMG7	A0A1L9WMG7_ASPA1	ASPACDRAFT_80796	419	Aspergillus aculeatus (strain ATCC 16872 / CBS 172.66 / WB 5094)	Formate dehydrogenase	3:Protein inferred from homology	5.73	0.000205248	1	0.999	2	0	2	6	0	6	34074.4	0	34074.4			tr|A0A229W3T8|A0A229W3T8_ASPFM, tr|A0A2V5HL62|A0A2V5HL62_ASPV1, tr|A0A2V5IND1|A0A2V5IND1_9EURO, tr|A0A318ZW06|A0A318ZW06_9EURO, tr|A0A319C996|A0A319C996_9EURO, tr|A0A395HKL7|A0A395HKL7_ASPHC, tr|A0A4S3JPA4|A0A4S3JPA4_9EURO, tr|A0A5M3Z846|A0A5M3Z846_ASPTE, tr|A0A5M9M8W5|A0A5M9M8W5_9EURO, tr|A0A8G1RUH7|A0A8G1RUH7_9EURO, tr|A0A8T8WY99|A0A8T8WY99_ASPJA, tr|A1CM42|A1CM42_ASPCL, tr|B0YCV9|B0YCV9_ASPFC,…
tr|Q0CG09|Q0CG09_ASPTN	Q0CG09	Q0CG09_ASPTN	ATEG_07383	908	Aspergillus terreus (strain	xylan 1,4-beta-xylosidase	3:Protein inferred from homology	7.16	0.000205211	1	0.999	5	3	5	13	5	13	55918.3	37797.5	55918.3	2C(57.0214)
tr|Q0CFQ5|Q0CFQ5_ASPTN	Q0CFQ5	Q0CFQ5_ASPTN	ATEG_07479	630	Aspergillus terreus (strain	Uncharacterized protein	3:Protein inferred from homology	10.32	0.00020476	1	0.999	5	2	5	9	2	9	34029.5	22245.6	34029.5
tr|A0A9W9L2H7|A0A9W9L2H7_9EURO	A0A9W9L2H7	A0A9W9L2H7_9EURO	N7515_004518	422	Penicillium bovifimosum	Aldose 1-epimerase	3:Protein inferred from homology	5.69	0.000203789	0.9998	0.9985	2	1	1	6	2	2	188463	123120	123120
tr|A0A5M3YNT2|A0A5M3YNT2_ASPTE	A0A5M3YNT2	A0A5M3YNT2_ASPTE	ATEIFO6365_0004018600	779	Aspergillus terreus	beta-glucosidase	3:Protein inferred from homology	9.76	0.000202394	0.9999	0.9989	5	1	1	11	2	2	84988.7	8270.96	8270.96
tr|A0A5M3Z1B5|A0A5M3Z1B5_ASPTE	A0A5M3Z1B5	A0A5M3Z1B5_ASPTE	ATEIFO6365_0005036200	709	Aspergillus terreus	Amino-acid permease inda1	4:Protein predicted	8.18	0.000202161	1	0.999	6	0	6	10	0	10	85561.7	0	85561.7			tr|Q0CLY8|Q0CLY8_ASPTN
tr|A0A167Q2Y1|A0A167Q2Y1_PENCH	A0A167Q2Y1	A0A167Q2Y1_PENCH	EN45_113440	284	Penicillium chrysogenum	Putative feruloyl esterase A	4:Protein predicted	12.68	0.000201876	1	0.999	3	0	3	4	0	4	40955.8	0	40955.8	12C(57.0214)		tr|B6H570|B6H570_PENRW
tr|A0A5M3YT62|A0A5M3YT62_ASPTE	A0A5M3YT62	A0A5M3YT62_ASPTE	ATEIFO6365_0004042300	214	Aspergillus terreus	Glutathione S-transferase	3:Protein inferred from homology	22.9	0.000200932	1	0.999	3	0	3	3	0	3	58552.2	0	58552.2			tr|Q0CB50|Q0CB50_ASPTN
tr|Q0CDX5|Q0CDX5_ASPTN	Q0CDX5	Q0CDX5_ASPTN	ATEG_08109	576	Aspergillus terreus (strain	Neutral protease 2	3:Protein inferred from homology	6.94	0.000199072	1	0.999	4	3	4	8	6	8	41540.9	37139.5	41540.9	3M(15.9949)
tr|A0A167XZ20|A0A167XZ20_PENCH	A0A167XZ20	A0A167XZ20_PENCH	EN45_035520	510	Penicillium chrysogenum	alpha-1,2-Mannosidase	3:Protein inferred from homology	5.69	0.00019673	0.9997	0.999	3	0	0	7	0	0	462815	0	0			tr|A0A1V6TBB1|A0A1V6TBB1_9EURO, tr|B6H9W4|B6H9W4_PENRW
tr|A0A5M3YV34|A0A5M3YV34_ASPTE	A0A5M3YV34	A0A5M3YV34_ASPTE	ATEIFO6365_0004092200	369	Aspergillus terreus	Branched-chain amino acid aminotransferase	3:Protein inferred from homology	8.67	0.000194217	1	0.999	2	0	2	5	0	5	25966.2	0	25966.2			tr|Q0CN11|Q0CN11_ASPTN
tr|A0A397HHM1|A0A397HHM1_9EURO	A0A397HHM1	A0A397HHM1_9EURO	CDV56_104840	739	Aspergillus thermomutatus	Probable beta-glucosidase L	3:Protein inferred from homology	7.71	0.000193954	0.9999	0.999	4	0	1	10	0	3	226845	0	20350.5
tr|A0A5M3Z8U2|A0A5M3Z8U2_ASPTE	A0A5M3Z8U2	A0A5M3Z8U2_ASPTE	ATEIFO6365_0009011700	594	Aspergillus terreus	Putative GMC oxidoreductase	3:Protein inferred from homology	11.62	0.000193039	0.9999	0.9971	5	1	1	8	1	1	45839.3	6754.79	6754.79
tr|Q0CWJ1|Q0CWJ1_ASPTN	Q0CWJ1	Q0CWJ1_ASPTN	ATEG_01943	375	Aspergillus terreus (strain	asparaginase	3:Protein inferred from homology	7.73	0.000191109	1	0.999	3	1	3	5	1	5	51932.6	2839.02	51932.6
tr|A0A1L9SK56|A0A1L9SK56_9EURO	A0A1L9SK56	A0A1L9SK56_9EURO	ASPZODRAFT_1733303	825	Penicilliopsis zonata CBS 506.65	beta-glucosidase	3:Protein inferred from homology	3.27	0.000191109	0.9999	0.9989	4	0	0	11	0	0	308499	0	0
sp|Q0CR95|PABP_ASPTN	Q0CR95	PABP_ASPTN	pab1	753	Aspergillus terreus (strain	Polyadenylate-binding protein, cytoplasmic and nuclear	3:Protein inferred from homology	7.7	0.000190348	1	0.999	4	0	4	10	0	10	242764	0	242764
tr|A0A395GRQ9|A0A395GRQ9_9EURO	A0A395GRQ9	A0A395GRQ9_9EURO	BO80DRAFT_164972	453	Aspergillus ibericus CBS 121593	Galactose mutarotase-like protein	3:Protein inferred from homology	3.53	0.000189843	0.9999	0.999	2	0	0	6	0	0	200730	0	0
tr|A0A0G4P5T4|A0A0G4P5T4_PENC3	A0A0G4P5T4	A0A0G4P5T4_PENC3	PCAMFM013_S006g000211	530	Penicillium camemberti (strain FM 013)	Sugar/inositol transporter	3:Protein inferred from homology	4.72	0.000189306	0.995	0.9989	4	0	0	7	0	0	125141	0	0			tr|A0A117NLK6|A0A117NLK6_PENFR, tr|A0A1V6NB97|A0A1V6NB97_PENPO, tr|A0A1V6QVF4|A0A1V6QVF4_9EURO, tr|A0A1V6U8I2|A0A1V6U8I2_9EURO, tr|A0A8H4SDN4|A0A8H4SDN4_9EURO, tr|A0A8H4WGV3|A0A8H4WGV3_9EURO, tr|A0A9W4P263|A0A9W4P263_9EURO, tr|W6QKJ5|W6QKJ5_PENRF
tr|A0A0F0IHJ6|A0A0F0IHJ6_ASPPU	A0A0F0IHJ6	A0A0F0IHJ6_ASPPU	P875_00117340	533	Aspergillus parasiticus (strain ATCC 56775 /	Carboxypeptidase	3:Protein inferred from homology	7.32	0.000188241	0.9846	0.999	3	0	1	7	0	2	248250	0	39842.8			tr|A0A0L1JH94|A0A0L1JH94_ASPNO, tr|A0A1F8A8M9|A0A1F8A8M9_9EURO, tr|A0A1L9X3P8|A0A1L9X3P8_ASPA1, tr|A0A1S9DF28|A0A1S9DF28_ASPOZ, tr|A0A2G7G6S9|A0A2G7G6S9_9EURO, tr|A0A2P2HPI2|A0A2P2HPI2_ASPFA, tr|A0A2V5HC56|A0A2V5HC56_ASPV1, tr|A0A2V5IRP3|A0A2V5IRP3_9EURO, tr|A0A318ZR40|A0A318ZR40_9EURO, tr|A0A319C9L8|A0A319C9L8_9EURO, tr|A0A3M7K2A6|A0A3M7K2A6_ASPFL, tr|A0A5N6DP29|A0A5N6DP29_ASPPA, tr|A0A5N6FAR8|A…
tr|A0A9W9J649|A0A9W9J649_9EURO	A0A9W9J649	A0A9W9J649_9EURO	N7472_007355	385	Penicillium cf. griseofulvum	Carbohydrate binding module family 20	3:Protein inferred from homology	9.09	0.000186145	1	0.9918	3	1	1	5	1	1	219231	10206	10206	6C(57.0214)
tr|A0A100IT61|A0A100IT61_ASPNG	A0A100IT61	A0A100IT61_ASPNG	ABL_09520	232	Aspergillus niger	Proteasome subunit beta	3:Protein inferred from homology	13.79	0.000185343	1	0.9986	2	0	2	3	0	3	20037.4	0	20037.4			tr|A0A146F3V3|A0A146F3V3_ASPKA, tr|A0A1L9NE44|A0A1L9NE44_ASPTC, tr|A0A1L9U500|A0A1L9U500_ASPBC, tr|A0A1L9XA31|A0A1L9XA31_ASPA1, tr|A0A1M3T1Q6|A0A1M3T1Q6_ASPLC, tr|A0A1R3RH93|A0A1R3RH93_ASPC5, tr|A0A254U5V5|A0A254U5V5_ASPNG, tr|A0A2V5H8E3|A0A2V5H8E3_ASPV1, tr|A0A2V5HUQ6|A0A2V5HUQ6_9EURO, tr|A0A317V0C8|A0A317V0C8_ASPEC, tr|A0A317VWG5|A0A317VWG5_9EURO, tr|A0A318Y8W7|A0A318Y8W7_ASPNB, tr|A0A319B9I2|A…
tr|A0A5N5XDC7|A0A5N5XDC7_9EURO	A0A5N5XDC7	A0A5N5XDC7_9EURO	BDV29DRAFT_201870	311	Aspergillus leporis	Beta-xylanase	3:Protein inferred from homology	6.43	0.00018435	0.9995	0.9987	2	1	1	4	3	3	6.45509e+06	30045.1	30045.1
tr|A0A9W9SGB0|A0A9W9SGB0_9EURO	A0A9W9SGB0	A0A9W9SGB0_9EURO	N7509_013600	315	Penicillium cosmopolitanum	P68 RBP/TagC-like beta propeller domain-containing protein	4:Protein predicted	9.84	0.000182009	0.9999	0.999	2	1	1	4	2	2	20009.6	7263.15	7263.15
sp|Q0CJ61|ATB_ASPTN	Q0CJ61	ATB_ASPTN	atB	476	Aspergillus terreus (strain	Efflux pump atB	3:Protein inferred from homology	6.09	0.00018067	1	0.999	3	0	3	6	0	6	71336.1	0	71336.1			tr|A0A5M3Z9Z4|A0A5M3Z9Z4_ASPTE
tr|Q0CYD9|Q0CYD9_ASPTN	Q0CYD9	Q0CYD9_ASPTN	ATEG_01295	476	Aspergillus terreus (strain	FAD-binding PCMH-type domain-containing protein	3:Protein inferred from homology	8.61	0.00018067	1	0.999	3	0	3	6	0	6	65149.9	0	65149.9
tr|Q0C966|Q0C966_ASPTN	Q0C966	Q0C966_ASPTN	ATEG_09768	796	Aspergillus terreus (strain	Uncharacterized protein	4:Protein predicted	8.04	0.000180065	1	0.999	4	3	4	10	8	10	27635.5	27635.5	27635.5
tr|A0A0U5GBY9|A0A0U5GBY9_ASPCI	A0A0U5GBY9	A0A0U5GBY9_ASPCI	ASPCAL11658	400	Aspergillus calidoustus	Endo-beta-1,4-glucanase D	3:Protein inferred from homology	10.75	0.000179165	0.9997	0.9953	3	1	1	5	1	1	79546.2	0	0
tr|A0A5M3YUQ4|A0A5M3YUQ4_ASPTE	A0A5M3YUQ4	A0A5M3YUQ4_ASPTE	ATEIFO6365_0002052500	1529	Aspergillus terreus	Sulfite reductase beta subunit	3:Protein inferred from homology	2.42	0.00017811	1	0.999	3	0	3	19	0	19	33145	0	33145			tr|Q0CV59|Q0CV59_ASPTN
tr|A0A2I2FW63|A0A2I2FW63_9EURO	A0A2I2FW63	A0A2I2FW63_9EURO	P170DRAFT_391194	647	Aspergillus steynii IBT 23096	Alpha-galactosidase	3:Protein inferred from homology	4.02	0.000177226	0.9999	0.9986	3	1	1	8	2	2	529804	23241.3	23241.3
tr|A0A1V6Z1D5|A0A1V6Z1D5_PENNA	A0A1V6Z1D5	A0A1V6Z1D5_PENNA	PENNAL_c0005G11706	324	Penicillium nalgiovense	pectate lyase	3:Protein inferred from homology	8.95	0.000176953	0.9998	0.9956	2	0	0	4	0	0	161891	0	0			tr|A0A9W4HYM3|A0A9W4HYM3_PENNA
tr|Q0CFQ8|Q0CFQ8_ASPTN	Q0CFQ8	Q0CFQ8_ASPTN	ATEG_07476	1058	Aspergillus terreus (strain	Acid trehalase	3:Protein inferred from homology	10.96	0.000176117	1	0.999	8	2	8	13	4	13	82168.1	25478.1	82168.1	14C(57.0214)
tr|Q0CCZ7|Q0CCZ7_ASPTN	Q0CCZ7	Q0CCZ7_ASPTN	ATEG_08437	412	Aspergillus terreus (strain	Beta-lactamase-related domain-containing protein	3:Protein inferred from homology	8.74	0.000173946	1	0.999	3	2	3	5	4	5	33855.1	20092.7	33855.1	N-term(42.0106)
sp|Q0C7E3|VPS10_ASPTN	Q0C7E3	VPS10_ASPTN	vps10	1486	Aspergillus terreus (strain	Vacuolar protein sorting/targeting protein 10	3:Protein inferred from homology	5.38	0.000173619	1	0.9988	6	0	6	18	0	18	36776.6	0	36776.6	14C(57.0214),7C(57.0214)		tr|A0A5M3ZE61|A0A5M3ZE61_ASPTE
tr|A0A7R7VXG4|A0A7R7VXG4_ASPCH	A0A7R7VXG4	A0A7R7VXG4_ASPCH	ACHE_80462S	331	Aspergillus chevalieri	Beta-xylanase	3:Protein inferred from homology	9.06	0.000173211	0.9994	0.9984	2	1	1	4	3	3	6429348	4302.29	4302.29
tr|A0A319FM30|A0A319FM30_ASPSB	A0A319FM30	A0A319FM30_ASPSB	BO78DRAFT_394303	250	Aspergillus sclerotiicarbonarius (strain CBS 121057 / IBT 28362)	glutathione transferase	3:Protein inferred from homology	18.4	0.000171998	1	0.999	3	0	3	3	0	3	51734.5	0	51734.5	N-term(42.0106)		tr|A0A395H1T2|A0A395H1T2_9EURO, tr|A0A5M3YPR5|A0A5M3YPR5_ASPTE, tr|Q0CNX3|Q0CNX3_ASPTN, tr|Q8NJZ8|Q8NJZ8_EMEND
tr|A0A5M3Z7A0|A0A5M3Z7A0_ASPTE	A0A5M3Z7A0	A0A5M3Z7A0_ASPTE	ATEIFO6365_0008013800	418	Aspergillus terreus	SUN domain protein	3:Protein inferred from homology	7.42	0.00017145	1	0.999	2	0	2	5	0	5	47122.4	0	47122.4	19C(57.0214)		tr|Q0CIU5|Q0CIU5_ASPTN
tr|A0A5M3Z037|A0A5M3Z037_ASPTE	A0A5M3Z037	A0A5M3Z037_ASPTE	ATEIFO6365_0005006500	418	Aspergillus terreus	Dipeptidase	3:Protein inferred from homology	12.2	0.00017145	0.9997	0.9957	4	0	1	5	0	1	76152.8	0	25254.2
tr|A0A1R3S076|A0A1R3S076_ASPC5	A0A1R3S076	A0A1R3S076_ASPC5	ASPCADRAFT_512668	1089	Aspergillus carbonarius (strain IT	alpha-mannosidase	3:Protein inferred from homology	6.89	0.000171103	0.9216	0.9932	7	0	1	13	0	2	48754.6	0	3897.54			tr|A0A317VBL8|A0A317VBL8_9EURO
tr|A0A370PM71|A0A370PM71_ASPPH	A0A370PM71	A0A370PM71_ASPPH	M752DRAFT_292460	514	Aspergillus phoenicis ATCC 13157	alpha-1,2-Mannosidase	3:Protein inferred from homology	5.25	0.000167313	1	0.999	2	0	0	6	0	0	127910	0	0			tr|A0A3F3Q234|A0A3F3Q234_9EURO, tr|A0A401L3Q6|A0A401L3Q6_ASPAW, tr|A0A505IRH4|A0A505IRH4_ASPNG, tr|G3XRF8|G3XRF8_ASPNA
tr|A0A5M3YM24|A0A5M3YM24_ASPTE	A0A5M3YM24	A0A5M3YM24_ASPTE	ATEIFO6365_0001064500	173	Aspergillus terreus	Phosphatidylglycerol/phosphatidylinositol transfer protein	3:Protein inferred from homology	15.03	0.000165702	1	0.9941	2	1	2	2	1	2	15799.2	13662.3	15799.2
tr|A0A5M3ZCZ7|A0A5M3ZCZ7_ASPTE	A0A5M3ZCZ7	A0A5M3ZCZ7_ASPTE	ATEIFO6365_0010025000	694	Aspergillus terreus	Glutaminase GtaA	4:Protein predicted	6.92	0.000165224	1	0.999	4	0	3	8	0	5	63672.8	0	57228			tr|Q0CC66|Q0CC66_ASPTN
tr|A0A4S3IYM6|A0A4S3IYM6_9EURO	A0A4S3IYM6	A0A4S3IYM6_9EURO	ATNIH1004_006331	609	Aspergillus tanneri	Carboxypeptidase	3:Protein inferred from homology	6.73	0.000164749	0.9998	0.9969	3	1	1	7	1	1	311975	0	0
tr|A0A0G4P2Y5|A0A0G4P2Y5_PENC3	A0A0G4P2Y5	A0A0G4P2Y5_PENC3	PCAMFM013_S004g000610	437	Penicillium camemberti (strain FM 013)	chitinase	3:Protein inferred from homology	9.38	0.000163995	0.9996	0.999	3	0	1	5	0	2	58116	0	32106.7			tr|A0A1V6NYQ3|A0A1V6NYQ3_PENPO
tr|Q0CFT9|Q0CFT9_ASPTN	Q0CFT9	Q0CFT9_ASPTN	ATEG_07445	1406	Aspergillus terreus (strain	LysM domain-containing protein	4:Protein predicted	8.39	0.000163109	1	0.999	10	2	10	16	3	16	73871.4	41551.8	73871.4
tr|A0A5M3YS28|A0A5M3YS28_ASPTE	A0A5M3YS28	A0A5M3YS28_ASPTE	ATEIFO6365_0001097000	708	Aspergillus terreus	Acetyl coenzyme A transporter	4:Protein predicted	3.81	0.000161957	1	0.999	3	2	3	8	6	8	350577	277033	350577	6C(57.0214),6C(57.0214)
tr|A0A5M3ZE51|A0A5M3ZE51_ASPTE	A0A5M3ZE51	A0A5M3ZE51_ASPTE	ATEIFO6365_0012002400	454	Aspergillus terreus	Cytochrome b-c1 complex subunit 2, mitochondrial	3:Protein inferred from homology	13	0.000157854	1	0.999	4	0	4	5	0	5	23368.2	0	23368.2			tr|Q0CE92|Q0CE92_ASPTN
tr|Q0CNK7|Q0CNK7_ASPTN	Q0CNK7	Q0CNK7_ASPTN	ATEG_04727	640	Aspergillus terreus (strain	Major facilitator superfamily (MFS) profile domain-containing protein	3:Protein inferred from homology	10.16	0.000156769	1	0.999	5	2	5	7	3	7	39418.3	20405.7	39418.3
tr|A0A017SK31|A0A017SK31_ASPRC	A0A017SK31	A0A017SK31_ASPRC	EURHEDRAFT_513869	643	Aspergillus ruber (strain CBS 135680)	Calponin-homology (CH) domain-containing protein	4:Protein predicted	3.42	0.000156038	0.9999	0.999	2	0	1	7	0	2	19335.9	0	6207.72			tr|A0A0F7TVY1|A0A0F7TVY1_PENBI, tr|A0A0F8U293|A0A0F8U293_9EURO, tr|A0A0F8VJK2|A0A0F8VJK2_9EURO, tr|A0A0L1J135|A0A0L1J135_ASPNO, tr|A0A0U5FQ11|A0A0U5FQ11_ASPCI, tr|A0A124BZ14|A0A124BZ14_ASPNG, tr|A0A146G0J4|A0A146G0J4_ASPKA, tr|A0A1F5LNA9|A0A1F5LNA9_9EURO, tr|A0A1F7ZJD5|A0A1F7ZJD5_9EURO, tr|A0A1L9MV34|A0A1L9MV34_ASPTC, tr|A0A1L9PHJ7|A0A1L9PHJ7_ASPVE, tr|A0A1L9RA33|A0A1L9RA33_ASPWE, tr|A0A1L9TGI3|A…
tr|A0A167S2X3|A0A167S2X3_PENCH	A0A167S2X3	A0A167S2X3_PENCH	EN45_052640	736	Penicillium chrysogenum	Probable beta-glucosidase L	3:Protein inferred from homology	3.53	0.000155795	1	0.999	3	0	1	8	0	1	228779	0	22467.6			tr|B6HFL8|B6HFL8_PENRW
tr|A0A1L9RNV3|A0A1L9RNV3_ASPWE	A0A1L9RNV3	A0A1L9RNV3_ASPWE	ASPWEDRAFT_38228	460	Aspergillus wentii DT	Elongation factor 1-alpha	3:Protein inferred from homology	5.87	0.000155795	0.9999	0.999	3	0	3	5	0	5	69676.3	0	69676.3
tr|A0A9W4KDD1|A0A9W4KDD1_9EURO	A0A9W4KDD1	A0A9W4KDD1_9EURO	PEGY_LOCUS5824	561	Penicillium egyptiacum	FAD-binding PCMH-type domain-containing protein	3:Protein inferred from homology	7.49	0.000153296	1	0.999	3	0	0	6	0	0	141484	0	0
tr|A0A5M3ZF02|A0A5M3ZF02_ASPTE	A0A5M3ZF02	A0A5M3ZF02_ASPTE	ATEIFO6365_0012025300	751	Aspergillus terreus	alpha-glucosidase	3:Protein inferred from homology	5.99	0.000152684	1	0.9974	4	0	2	8	0	4	38172.7	0	14582.8			tr|Q0CDF6|Q0CDF6_ASPTN
tr|A0A5M3YXD7|A0A5M3YXD7_ASPTE	A0A5M3YXD7	A0A5M3YXD7_ASPTE	ATEIFO6365_0002005300	188	Aspergillus terreus	Uncharacterized protein	4:Protein predicted	7.45	0.000152481	1	0.9985	2	0	2	2	0	2	22738.7	0	22738.7	12C(57.0214), 1C(57.0214), 7C(57.0214), 8C(57.0214),1C(57.0214), 2C(57.0214), 6C(57.0214)		tr|Q0CWI0|Q0CWI0_ASPTN
tr|A0A075EKG1|A0A075EKG1_ASPNG	A0A075EKG1	A0A075EKG1_ASPNG	bg1	860	Aspergillus niger	beta-glucosidase	2:Experimental evidence at transcript level	4.77	0.000149998	1	0.999	5	0	1	9	0	1	292335	0	6010.73			tr|A0A370PL51|A0A370PL51_ASPPH
tr|A0A319EAN8|A0A319EAN8_ASPSB	A0A319EAN8	A0A319EAN8_ASPSB	BO78DRAFT_92887	860	Aspergillus sclerotiicarbonarius (strain CBS 121057 / IBT 28362)	beta-glucosidase	3:Protein inferred from homology	4.77	0.000149998	0.9904	0.999	5	0	0	9	0	0	292335	0	0
tr|A0A167XAS9|A0A167XAS9_PENCH	A0A167XAS9	A0A167XAS9_PENCH	EN45_027690	772	Penicillium chrysogenum	Dipeptidyl-peptidase V	3:Protein inferred from homology	6.74	0.00014853	1	0.999	4	0	4	8	0	8	26058.9	0	26058.9			tr|B6H1U7|B6H1U7_PENRW
tr|A0A8H3MWE3|A0A8H3MWE3_ASPTE	A0A8H3MWE3	A0A8H3MWE3_ASPTE	ATEIFO6365_0013000400	582	Aspergillus terreus	GMC oxidoreductase	3:Protein inferred from homology	6.53	0.000147765	1	0.999	3	0	3	6	0	6	47326.8	0	47326.8			tr|Q0C9Z3|Q0C9Z3_ASPTN
tr|Q0CK25|Q0CK25_ASPTN	Q0CK25	Q0CK25_ASPTN	ATEG_05959	1263	Aspergillus terreus (strain	SSD domain-containing protein	3:Protein inferred from homology	3.4	0.000147531	1	0.999	3	1	3	13	9	13	56750.8	32621.6	56750.8	11M(15.9949),12C(57.0214), 9C(57.0214),12M(15.9949)
tr|A0A0S7E324|A0A0S7E324_9EURO	A0A0S7E324	A0A0S7E324_9EURO	ALT_005457	499	Aspergillus lentulus	4-aminobutyrate aminotransferase	3:Protein inferred from homology	9.62	0.000143619	1	0.999	4	0	4	5	0	5	34468.4	0	34468.4			tr|A0A2I1CGW3|A0A2I1CGW3_ASPN1, tr|A0A397HHE8|A0A397HHE8_9EURO, tr|A0A3R7HY18|A0A3R7HY18_9EURO, tr|A0A8H3RKI7|A0A8H3RKI7_9EURO, tr|A0A9P3BQG5|A0A9P3BQG5_ASPVI, tr|A1CZA1|A1CZA1_NEOFI, tr|Q0CAC9|Q0CAC9_ASPTN
tr|Q0C7L1|Q0C7L1_ASPTN	Q0C7L1	Q0C7L1_ASPTN	ATEG_10323	900	Aspergillus terreus (strain	Zn(2)-C6 fungal-type domain-containing protein	4:Protein predicted	5.22	0.000143332	1	0.999	3	1	3	9	1	9	191923	7960.76	191923	4C(57.0214)
tr|Q0CH97|Q0CH97_ASPTN	Q0CH97	Q0CH97_ASPTN	ATEG_06945	301	Aspergillus terreus (strain	Methyltransferase domain-containing protein	3:Protein inferred from homology	7.97	0.000142856	1	0.999	2	2	2	3	3	3	24419.1	24419.1	24419.1
tr|A0A5M3Z3E1|A0A5M3Z3E1_ASPTE	A0A5M3Z3E1	A0A5M3Z3E1_ASPTE	ATEIFO6365_0001025300	602	Aspergillus terreus	Putative alkaline D-peptidase	4:Protein predicted	6.31	0.000142856	1	0.999	3	1	3	6	1	6	29949.2	12676.2	29949.2
tr|A0A254TRA3|A0A254TRA3_ASPNG	A0A254TRA3	A0A254TRA3_ASPNG	AnigIFM63604_007678	403	Aspergillus niger	Beta-lactamase domain family protein	3:Protein inferred from homology	2.23	0.000142265	1	0.999	2	0	0	4	0	0	603304	0	0			tr|A0A319B4V6|A0A319B4V6_ASPLB, tr|A0A370BZZ1|A0A370BZZ1_ASPNG, tr|A0A370PNT2|A0A370PNT2_ASPPH, tr|A0A3F3Q4U4|A0A3F3Q4U4_9EURO, tr|A0A401KG02|A0A401KG02_ASPAW, tr|A2QE24|A2QE24_ASPNC, tr|G3Y0U7|G3Y0U7_ASPNA
tr|A0A5M3Z4E6|A0A5M3Z4E6_ASPTE	A0A5M3Z4E6	A0A5M3Z4E6_ASPTE	ATEIFO6365_0007023700	508	Aspergillus terreus	6-phosphogluconate dehydrogenase, decarboxylating	3:Protein inferred from homology	6.3	0.000141075	1	0.9987	3	0	3	5	0	5	30021	0	30021			tr|Q0CKD3|Q0CKD3_ASPTN
tr|A0A0G4P2E7|A0A0G4P2E7_PENC3	A0A0G4P2E7	A0A0G4P2E7_PENC3	PCAMFM013_S004g000363	512	Penicillium camemberti (strain FM 013)	Dihydrolipoyl dehydrogenase	3:Protein inferred from homology	5.27	0.000139972	0.966	0.9983	3	0	0	5	0	0	47070.7	0	0			tr|A0A135LAI8|A0A135LAI8_PENPA, tr|A0A9P5G9N8|A0A9P5G9N8_PENCR, tr|A0A9W9JAH0|A0A9W9JAH0_9EURO
tr|A0A4S3JEU1|A0A4S3JEU1_9EURO	A0A4S3JEU1	A0A4S3JEU1_9EURO	EYZ11_006688	309	Aspergillus tanneri	Endo-arabinase	3:Protein inferred from homology	9.39	0.000139157	0.9999	0.9987	2	0	1	3	0	1	40428.2	0	0			tr|A0A8H4GXX8|A0A8H4GXX8_9EURO, tr|A0A9P3B947|A0A9P3B947_9EURO
tr|A0A5M3ZE42|A0A5M3ZE42_ASPTE	A0A5M3ZE42	A0A5M3ZE42_ASPTE	ATEIFO6365_0004012800	516	Aspergillus terreus	Glutathione synthetase	3:Protein inferred from homology	4.65	0.000138887	1	0.9987	2	0	2	5	0	5	13097.1	0	13097.1			tr|A0A5N6G7D5|A0A5N6G7D5_PETAA, tr|A0A5N7C260|A0A5N7C260_PETAA, tr|A0A8H6EA68|A0A8H6EA68_ASPBU, tr|Q0CAC1|Q0CAC1_ASPTN
tr|A0A5M3YZ58|A0A5M3YZ58_ASPTE	A0A5M3YZ58	A0A5M3YZ58_ASPTE	ATEIFO6365_0006076700	724	Aspergillus terreus	Peptidase family S41	4:Protein predicted	4.01	0.00013858	1	0.999	2	0	2	7	0	7	27809.9	0	27809.9			tr|Q0CRZ3|Q0CRZ3_ASPTN
tr|A0A5M3Z8M4|A0A5M3Z8M4_ASPTE	A0A5M3Z8M4	A0A5M3Z8M4_ASPTE	ATEIFO6365_0009004700	1456	Aspergillus terreus	Pectin lyase fold/virulence factor	4:Protein predicted	7.49	0.000137819	1	0.999	9	1	2	14	1	3	65325.3	8079.64	20839.1
tr|A0A8H3RZS3|A0A8H3RZS3_9EURO	A0A8H3RZS3	A0A8H3RZS3_9EURO	IFM46972_08135	853	Aspergillus udagawae	Endoglucanase, putative	3:Protein inferred from homology	3.63	0.000134426	0.9901	0.9889	4	0	1	8	0	2	95875.3	0	36328.8
tr|A0A5M3ZBL8|A0A5M3ZBL8_ASPTE	A0A5M3ZBL8	A0A5M3ZBL8_ASPTE	ATEIFO6365_0009008000	1076	Aspergillus terreus	alpha,alpha-trehalase	3:Protein inferred from homology	7.34	0.000133208	0.9999	0.9988	6	1	1	10	2	2	59628.3	13096.2	13096.2
tr|A0A370BTJ2|A0A370BTJ2_ASPNG	A0A370BTJ2	A0A370BTJ2_ASPNG	M747DRAFT_297812	865	Aspergillus niger ATCC 13496	Alpha/beta-glucosidase agdC (Fragment)	3:Protein inferred from homology	2.08	0.000132561	1	0.999	2	0	1	8	0	5	863919	0	612641			tr|A0A370PML6|A0A370PML6_ASPPH, tr|A0A9W6A7M3|A0A9W6A7M3_ASPNG
tr|A0A167RKF5|A0A167RKF5_PENCH	A0A167RKF5	A0A167RKF5_PENCH	EN45_103050	545	Penicillium chrysogenum	Putative amidase	4:Protein predicted	11.93	0.000131497	1	0.999	5	0	5	5	0	5	38110.2	0	38110.2			tr|B6HP11|B6HP11_PENRW
tr|Q0CHE3|Q0CHE3_ASPTN	Q0CHE3	Q0CHE3_ASPTN	ATEG_06899	552	Aspergillus terreus (strain	GST C-terminal domain-containing protein	3:Protein inferred from homology	3.99	0.00012983	1	0.9989	2	0	2	5	0	5	30224.7	0	30224.7
tr|A0A317WEG7|A0A317WEG7_ASPEC	A0A317WEG7	A0A317WEG7_ASPEC	BO83DRAFT_433943	332	Aspergillus eucalypticola (strain CBS 122712 / IBT 29274)	Alpha-L-arabinofuranosidase	3:Protein inferred from homology	7.53	0.000129517	1	0.999	2	0	1	3	0	2	1.65051e+06	0	1.59061e+06
tr|A0A5M3YTY5|A0A5M3YTY5_ASPTE	A0A5M3YTY5	A0A5M3YTY5_ASPTE	ATEIFO6365_0002027000	446	Aspergillus terreus	Ribosome associated DnaJ chaperone Zuotin	4:Protein predicted	4.93	0.000128549	1	0.999	2	1	2	4	2	4	36111.4	10966.6	36111.4
tr|A0A167RU93|A0A167RU93_PENCH	A0A167RU93	A0A167RU93_PENCH	EN45_049780	559	Penicillium chrysogenum	Putative FAD-linked oxidoreductase	3:Protein inferred from homology	5.55	0.000128204	1	0.999	2	0	2	5	0	5	26622.3	0	26622.3			tr|B6HGY3|B6HGY3_PENRW
tr|A0A0U5GC75|A0A0U5GC75_ASPCI	A0A0U5GC75	A0A0U5GC75_ASPCI	ASPCAL11273	672	Aspergillus calidoustus	Amine oxidase	3:Protein inferred from homology	7.14	0.000127975	0.9998	0.9968	4	0	1	6	0	1	56377.9	0	6359.26
tr|A0A5M3Z4K2|A0A5M3Z4K2_ASPTE	A0A5M3Z4K2	A0A5M3Z4K2_ASPTE	ATEIFO6365_0007033600	570	Aspergillus terreus	Alcohol dehydrogenase	3:Protein inferred from homology	6.14	0.00012573	1	0.999	3	1	3	5	1	5	29065.2	5964.01	29065.2	7M(15.9949)
tr|A0A5M3YWL8|A0A5M3YWL8_ASPTE	A0A5M3YWL8	A0A5M3YWL8_ASPTE	ATEIFO6365_0006023600	685	Aspergillus terreus	alpha-L-rhamnosidase	4:Protein predicted	5.99	0.000125546	1	0.999	4	0	4	6	0	6	78066.4	0	78066.4			tr|Q0CTG6|Q0CTG6_ASPTN
tr|A0A0A2IXL7|A0A0A2IXL7_PENEN	A0A0A2IXL7	A0A0A2IXL7_PENEN	PEX2_024840	460	Penicillium expansum	Elongation factor 1-alpha	3:Protein inferred from homology	3.7	0.000124636	0.9785	0.9984	2	0	0	4	0	0	35409.7	0	0			tr|A0A0A2L9N0|A0A0A2L9N0_PENIT, tr|A0A0G4PLX9|A0A0G4PLX9_PENC3, tr|A0A0M8P155|A0A0M8P155_9EURO, tr|A0A101MQS7|A0A101MQS7_PENFR, tr|A0A135L8K9|A0A135L8K9_PENPA, tr|A0A161ZJP3|A0A161ZJP3_PENCH, tr|A0A1V6NPD6|A0A1V6NPD6_PENPO, tr|A0A1V6R7M7|A0A1V6R7M7_9EURO, tr|A0A1V6S2V5|A0A1V6S2V5_9EURO, tr|A0A1V6SLJ6|A0A1V6SLJ6_9EURO, tr|A0A1V6V6C7|A0A1V6V6C7_9EURO, tr|A0A1V6Y3Q8|A0A1V6Y3Q8_PENNA, tr|A0A7T6XID9|A…
tr|Q0CCC3|Q0CCC3_ASPTN	Q0CCC3	Q0CCC3_ASPTN	ATEG_08661	349	Aspergillus terreus (strain	Enoyl reductase (ER) domain-containing protein	3:Protein inferred from homology	5.44	0.000123208	1	0.9943	2	1	2	3	2	3	8023.27	3840.68	8023.27
tr|A0A5M3YXF4|A0A5M3YXF4_ASPTE	A0A5M3YXF4	A0A5M3YXF4_ASPTE	ATEIFO6365_0006061800	469	Aspergillus terreus	Ubiquitin-like protein DskB	4:Protein predicted	5.97	0.000122245	0.9986	0.999	2	0	2	4	0	4	45414.6	0	45414.6	5M(15.9949)		tr|Q0CSE6|Q0CSE6_ASPTN
tr|B6HFN5|B6HFN5_PENRW	B6HFN5	B6HFN5_PENRW	hex	596	Penicillium rubens (strain ATCC 28089 / DSM 1075 /	Beta-hexosaminidase	3:Protein inferred from homology	4.87	0.000120245	1	0.999	2	0	1	5	0	4	14094.7	0	14094.7			tr|Q9URR8|Q9URR8_PENCH
tr|A0A7D7PCP5|A0A7D7PCP5_PENOX	A0A7D7PCP5	A0A7D7PCP5_PENOX	bgl1	842	Penicillium oxalicum	beta-glucosidase (Fragment)	2:Experimental evidence at transcript level	1.66	0.000119159	0.9999	0.999	2	0	0	7	0	0	226037	0	0
tr|Q0CS13|Q0CS13_ASPTN	Q0CS13	Q0CS13_ASPTN	ATEG_03521	242	Aspergillus terreus (strain	Heme haloperoxidase family profile domain-containing protein	3:Protein inferred from homology	8.68	0.000118456	1	0.9968	2	0	2	2	0	2	7624.5	0	7624.5
sp|Q4WPF8|CCPR_ASPFU	Q4WPF8	CCPR_ASPFU	ccp1	366	Aspergillus fumigatus (strain ATCC MYA-4609 / CBS 101355 / F	Cytochrome c peroxidase, mitochondrial	3:Protein inferred from homology	7.1	0.000117485	0.99	0.999	2	0	1	3	0	1	15752.7	0	8356.19			tr|A0A017S7U6|A0A017S7U6_ASPRC, tr|A0A0S7E007|A0A0S7E007_9EURO, tr|A0A1E3BQ02|A0A1E3BQ02_ASPCR, tr|A0A1L9VYE9|A0A1L9VYE9_ASPGL, tr|A0A1L9X667|A0A1L9X667_ASPA1, tr|A0A229W615|A0A229W615_ASPFM, tr|A0A2I1C5E3|A0A2I1C5E3_ASPN1, tr|A0A2V5HIF7|A0A2V5HIF7_ASPV1, tr|A0A2V5HWS5|A0A2V5HWS5_9EURO, tr|A0A318Z2H3|A0A318Z2H3_9EURO, tr|A0A319CUY4|A0A319CUY4_9EURO, tr|A0A395I7G2|A0A395I7G2_ASPHC, tr|A0A5M3Z511|A…
tr|A0A3D8QNF9|A0A3D8QNF9_9EURO	A0A3D8QNF9	A0A3D8QNF9_9EURO	DSM5745_10105	367	Aspergillus mulundensis	protein disulfide-isomerase	3:Protein inferred from homology	7.08	0.000117165	0.9999	0.9988	2	0	1	3	0	1	35594.6	0	5180.65			tr|Q5BHA5|Q5BHA5_EMENI
tr|A0A5M3YR53|A0A5M3YR53_ASPTE	A0A5M3YR53	A0A5M3YR53_ASPTE	ATEIFO6365_0001058900	369	Aspergillus terreus	Putative secreted lipase	4:Protein predicted	5.69	0.00011653	1	0.9989	2	0	2	3	0	3	52750.3	0	52750.3			tr|Q0CY59|Q0CY59_ASPTN
tr|Q0CEP6|Q0CEP6_ASPTN	Q0CEP6	Q0CEP6_ASPTN	ATEG_07838	370	Aspergillus terreus (strain	Uncharacterized protein	4:Protein predicted	7.84	0.000116215	1	0.9988	2	2	2	3	3	3	29503	29503	29503
tr|A0A167WQE2|A0A167WQE2_PENCH	A0A167WQE2	A0A167WQE2_PENCH	EN45_020740	865	Penicillium chrysogenum	beta-glucosidase	3:Protein inferred from homology	1.62	0.000115991	1	0.999	2	0	0	7	0	0	219861	0	0			tr|A0A1V6TV54|A0A1V6TV54_9EURO, tr|B6HCL5|B6HCL5_PENRW
tr|A0A7T6XHJ0|A0A7T6XHJ0_PENDI	A0A7T6XHJ0	A0A7T6XHJ0_PENDI	Pdw03_4074	865	Penicillium digitatum	beta-glucosidase	3:Protein inferred from homology	1.5	0.000115991	0.9999	0.9989	2	0	0	7	0	0	145083	0	0			tr|K9FDM4|K9FDM4_PEND1, tr|K9G2C6|K9G2C6_PEND2
tr|Q0C917|Q0C917_ASPTN	Q0C917	Q0C917_ASPTN	ATEG_09817	372	Aspergillus terreus (strain	Glyceraldehyde-3-phosphate dehydrogenase	3:Protein inferred from homology	4.57	0.00011559	0.9852	0.999	2	0	0	3	0	0	22242.1	0	0			tr|V5K8Q8|V5K8Q8_ASPTE
tr|Q0C7I4|Q0C7I4_ASPTN	Q0C7I4	Q0C7I4_ASPTN	ATEG_10350	621	Aspergillus terreus (strain	Peptide transporter PTR2	3:Protein inferred from homology	7.57	0.000115404	1	0.999	5	2	5	5	2	5	49039.1	20306.1	49039.1
tr|A0A9W9FEM7|A0A9W9FEM7_9EURO	A0A9W9FEM7	A0A9W9FEM7_9EURO	N7532_005752	376	Penicillium argentinense	pectin lyase	3:Protein inferred from homology	9.31	0.00011436	0.9999	0.999	2	1	1	3	1	1	189828	179493	179493	15M(15.9949)
tr|A0A9W9SIK3|A0A9W9SIK3_9EURO	A0A9W9SIK3	A0A9W9SIK3_9EURO	N7509_012221	376	Penicillium cosmopolitanum	pectin lyase	3:Protein inferred from homology	9.31	0.00011436	0.9999	0.9984	2	0	1	3	0	1	159028	0	148693	15M(15.9949)
tr|A0A5M3YL11|A0A5M3YL11_ASPTE	A0A5M3YL11	A0A5M3YL11_ASPTE	ATEIFO6365_0001006300	629	Aspergillus terreus	endo-1,3(4)-beta-glucanase	4:Protein predicted	3.5	0.000113936	1	0.999	2	1	2	5	2	5	33724.5	15540.9	33724.5
tr|A0A1L9SAG6|A0A1L9SAG6_9EURO	A0A1L9SAG6	A0A1L9SAG6_9EURO	ASPZODRAFT_135589	380	Penicilliopsis zonata CBS 506.65	Phosphatidylinositol-specific phospholipase C X domain-containing protein	4:Protein predicted	6.84	0.000113157	0.9994	0.999	2	0	2	3	0	3	46603.3	0	46603.3
tr|A0A5M3Z1I4|A0A5M3Z1I4_ASPTE	A0A5M3Z1I4	A0A5M3Z1I4_ASPTE	ATEIFO6365_0011045300	763	Aspergillus terreus	Peptidase family M13 protein	4:Protein predicted	6.68	0.000112712	1	0.999	4	0	4	6	0	6	33338	0	33338			tr|Q0CQ86|Q0CQ86_ASPTN
tr|Q0CMK1|Q0CMK1_ASPTN	Q0CMK1	Q0CMK1_ASPTN	ATEG_05083	511	Aspergillus terreus (strain	Beta-xylosidase C-terminal Concanavalin A-like domain-containing protein	3:Protein inferred from homology	8.41	0.000112197	1	0.9989	4	3	4	4	3	4	28941.3	28941.3	28941.3
tr|A0A5M3YNV8|A0A5M3YNV8_ASPTE	A0A5M3YNV8	A0A5M3YNV8_ASPTE	ATEIFO6365_0004031100	1286	Aspergillus terreus	alcohol oxidase	3:Protein inferred from homology	4.74	0.000111456	1	0.999	4	0	4	10	0	10	37445.2	0	37445.2			tr|Q0CAU6|Q0CAU6_ASPTN
tr|Q0CX28|Q0CX28_ASPTN	Q0CX28	Q0CX28_ASPTN	ATEG_01756	518	Aspergillus terreus (strain	chitinase	4:Protein predicted	10.62	0.000110681	1	0.999	4	1	4	4	1	4	37592.3	4520.62	37592.3
sp|Q5AZ53|MANC_EMENI	Q5AZ53	MANC_EMENI	manC	399	Emericella nidulans (strain F	Mannan endo-1,4-beta-mannosidase C	1:Experimental evidence at protein level	5.76	0.000107768	0.9999	0.9989	2	0	1	3	0	1	15566.1	0	0
tr|Q0CLT4|Q0CLT4_ASPTN	Q0CLT4	Q0CLT4_ASPTN	ATEG_05350	541	Aspergillus terreus (strain	Cytochrome b5 heme-binding domain-containing protein	3:Protein inferred from homology	7.76	0.000105975	1	0.999	3	1	3	4	2	4	22060.7	7913.92	22060.7
tr|A0A5M3Z920|A0A5M3Z920_ASPTE	A0A5M3Z920	A0A5M3Z920_ASPTE	ATEIFO6365_0010006500	410	Aspergillus terreus	Lactonohydrolase	4:Protein predicted	5.37	0.000104877	1	0.9988	2	1	2	3	2	3	38661.2	20860.7	38661.2
tr|Q0D0I2|Q0D0I2_ASPTN	Q0D0I2	Q0D0I2_ASPTN	ATEG_00552	684	Aspergillus terreus (strain	Transketolase	3:Protein inferred from homology	6.14	0.000104775	1	0.999	3	0	3	5	0	5	26159.9	0	26159.9
tr|A0A9X0BP89|A0A9X0BP89_9EURO	A0A9X0BP89	A0A9X0BP89_9EURO	N7530_003233	549	Penicillium desertorum	Amidase domain-containing protein	4:Protein predicted	8.56	0.000104431	0.9901	0.9989	4	0	0	4	0	0	37556.7	0	0
tr|A0A9W4KE34|A0A9W4KE34_9EURO	A0A9W4KE34	A0A9W4KE34_9EURO	PEGY_LOCUS6412	550	Penicillium egyptiacum	Carboxypeptidase	3:Protein inferred from homology	5.64	0.000104241	0.9995	0.999	2	0	2	4	0	4	76253.2	0	76253.2	10M(15.9949), 7M(15.9949)
tr|A0A2V5HTV3|A0A2V5HTV3_ASPV1	A0A2V5HTV3	A0A2V5HTV3_ASPV1	BO99DRAFT_432394	690	Aspergillus violaceofuscus (strain CBS 115571)	Extracellular serine-rich protein	4:Protein predicted	3.77	0.000103864	0.9999	0.9989	2	0	1	5	0	1	1.1063e+06	0	36135.3			tr|A0A2V5I0W6|A0A2V5I0W6_9EURO, tr|A0A319BYL0|A0A319BYL0_9EURO, tr|A0A8G1RSY1|A0A8G1RSY1_9EURO, tr|A0A8T8X672|A0A8T8X672_ASPJA
tr|A0A9W9LPW8|A0A9W9LPW8_9EURO	A0A9W9LPW8	A0A9W9LPW8_9EURO	N7482_004054	831	Penicillium canariense	Elongation factor 2	4:Protein predicted	2.65	0.000103489	1	0.999	2	0	2	6	0	6	28614.1	0	28614.1
tr|Q0CK56|Q0CK56_ASPTN	Q0CK56	Q0CK56_ASPTN	ATEG_05928	279	Aspergillus terreus (strain	beta-aspartyl-peptidase	4:Protein predicted	12.9	0.000102747	0.9999	0.9985	2	1	1	2	1	1	24943.5	4438.8	4438.8
sp|Q0CAF5|BGLI_ASPTN	Q0CAF5	BGLI_ASPTN	bglI	839	Aspergillus terreus (strain	Probable beta-glucosidase I	3:Protein inferred from homology	4.65	0.000102502	1	0.999	4	0	4	6	0	6	20708	0	20708			tr|A0A5M3YQN1|A0A5M3YQN1_ASPTE
tr|A0A317VDK5|A0A317VDK5_9EURO	A0A317VDK5	A0A317VDK5_9EURO	BO94DRAFT_244825	729	Aspergillus sclerotioniger CBS 115572	Dipeptidyl-peptidase V	3:Protein inferred from homology	5.49	9.83071e-05	0.9757	0.9979	3	0	1	5	0	2	32455.2	0	16745.6			tr|A0A319E7S4|A0A319E7S4_ASPSB
sp|A2QHG0|PGXB_ASPNC	A2QHG0	PGXB_ASPNC	pgxB	438	Aspergillus niger (strain ATCC MYA-4892 / CBS 513.88 / F	Probable exopolygalacturonase B	3:Protein inferred from homology	4.11	9.81725e-05	1	0.999	2	0	1	3	0	2	155416	0	83862.9			sp|Q27UB1|PGXB_ASPNG, tr|A0A1L9U2R8|A0A1L9U2R8_ASPBC, tr|A0A318ZSP5|A0A318ZSP5_ASPLB, tr|A0A370C9V2|A0A370C9V2_ASPNG, tr|A0A370P438|A0A370P438_ASPPH, tr|A0A3F3PQC7|A0A3F3PQC7_9EURO, tr|A0A401KXS3|A0A401KXS3_ASPAW, tr|A0A505HJX3|A0A505HJX3_ASPNG, tr|A0A9W5Z0B4|A0A9W5Z0B4_9EURO, tr|A0A9W5ZWG7|A0A9W5ZWG7_ASPNG, tr|G3Y7V8|G3Y7V8_ASPNA
tr|Q0CWB4|Q0CWB4_ASPTN	Q0CWB4	Q0CWB4_ASPTN	ATEG_02020	299	Aspergillus terreus (strain	Short chain dehydrogenase/reductase family	3:Protein inferred from homology	8.03	9.58741e-05	1	0.9987	2	1	2	2	1	2	16821.4	7471.88	16821.4
tr|A0A5M3Z450|A0A5M3Z450_ASPTE	A0A5M3Z450	A0A5M3Z450_ASPTE	ATEIFO6365_0002069800	617	Aspergillus terreus	Ser/Thr protein phosphatase family	4:Protein predicted	4.7	9.29218e-05	1	0.9986	2	0	2	4	0	4	15719.6	0	15719.6
sp|Q0CFY9|LKHA4_ASPTN	Q0CFY9	LKHA4_ASPTN	ATEG_06861	617	Aspergillus terreus (strain	Leucine aminopeptidase 2	3:Protein inferred from homology	4.05	9.29218e-05	1	0.9963	2	0	2	4	0	4	11487.3	0	11487.3
sp|B6HNK6|SORD_PENRW	B6HNK6	SORD_PENRW	sorD	471	Penicillium rubens (strain ATCC 28089 / DSM 1075 /	FAD-linked oxidoreductase sorD	3:Protein inferred from homology	6.79	9.12941e-05	1	0.999	2	0	2	3	0	3	86076.4	0	86076.4			tr|A0A167THQ6|A0A167THQ6_PENCH
tr|A0A9W9WZ37|A0A9W9WZ37_9EURO	A0A9W9WZ37	A0A9W9WZ37_9EURO	N7530_004878	471	Penicillium desertorum	FAD-binding PCMH-type domain-containing protein	3:Protein inferred from homology	6.79	9.12941e-05	1	0.999	2	0	0	3	0	0	86076.4	0	0
tr|W6QK66|W6QK66_PENRF	W6QK66	W6QK66_PENRF	glaA	631	Penicillium roqueforti (strain FM164)	Glucoamylase	3:Protein inferred from homology	2.22	9.08601e-05	1	0.999	2	0	0	4	0	0	129930	0	0
tr|A0A124BX90|A0A124BX90_ASPNG	A0A124BX90	A0A124BX90_ASPNG	ABL_04272	790	Aspergillus niger	Alpha-1,2-mannosidase family protein	4:Protein predicted	2.03	9.07163e-05	0.9903	0.999	2	0	0	5	0	0	24133.3	0	0			tr|A0A146FX03|A0A146FX03_ASPKA, tr|A0A1L9NNC4|A0A1L9NNC4_ASPTC, tr|A0A1M3TN43|A0A1M3TN43_ASPLC, tr|A0A317W8W9|A0A317W8W9_ASPEC, tr|A0A318Z0K0|A0A318Z0K0_ASPNB, tr|A0A319BBX4|A0A319BBX4_ASPVC, tr|A0A319BPZ6|A0A319BPZ6_ASPLB, tr|A0A370BXT7|A0A370BXT7_ASPNG, tr|A0A370Q1T4|A0A370Q1T4_ASPPH, tr|A0A3F3QI52|A0A3F3QI52_9EURO, tr|A0A401KT97|A0A401KT97_ASPAW, tr|A0A505HML3|A0A505HML3_ASPNG, tr|A0A8G1RD12|A…
tr|A0A9W9NVG0|A0A9W9NVG0_PENCI	A0A9W9NVG0	A0A9W9NVG0_PENCI	N7469_006577	632	Penicillium citrinum	Glucoamylase	3:Protein inferred from homology	10.13	9.07163e-05	1	0.999	4	0	2	4	0	2	129787	0	39991.7
tr|A0A0L1IYQ1|A0A0L1IYQ1_ASPNO	A0A0L1IYQ1	A0A0L1IYQ1_ASPNO	ANOM_007135	795	Aspergillus nomiae	Alpha-1,2-mannosidase family protein	4:Protein predicted	4.65	9.01458e-05	0.975	0.999	3	0	1	5	0	1	102622	0	52313.1			tr|A0A364LW03|A0A364LW03_ASPFL, tr|A0A7G5JFH5|A0A7G5JFH5_ASPFN, tr|A0A7U2N1I9|A0A7U2N1I9_ASPFL, tr|B8NJS3|B8NJS3_ASPFN, tr|I7ZRX8|I7ZRX8_ASPO3
tr|A0A167YUN1|A0A167YUN1_PENCH	A0A167YUN1	A0A167YUN1_PENCH	EN45_047520	494	Penicillium chrysogenum	glucan endo-1,3-beta-D-glucosidase	4:Protein predicted	9.31	8.70436e-05	1	0.999	3	0	3	3	0	3	45816.2	0	45816.2			tr|B6H6G8|B6H6G8_PENRW
tr|A0A075M165|A0A075M165_9EURO	A0A075M165	A0A075M165_9EURO		495	Penicillium sp. 3-5	alpha-amylase	2:Experimental evidence at transcript level	9.09	8.68678e-05	1	0.999	3	1	1	3	1	1	11970.2	0	0
tr|A0A2H3I2N5|A0A2H3I2N5_9EURO	A0A2H3I2N5	A0A2H3I2N5_9EURO	PENO1_088780	843	Penicillium occitanis	Elongation factor 2	4:Protein predicted	2.37	8.50129e-05	0.9993	0.989	2	1	1	5	1	1	14075.9	5379.74	5379.74
tr|A0A0L1JFE0|A0A0L1JFE0_ASPNO	A0A0L1JFE0	A0A0L1JFE0_ASPNO	ANOM_002119	698	Aspergillus nomiae	Glutaminase GtaA	4:Protein predicted	3.87	8.21386e-05	0.9999	0.9989	2	0	1	4	0	1	21833.7	0	8333.21
tr|A0A167V284|A0A167V284_PENCH	A0A167V284	A0A167V284_PENCH	EN45_000350	528	Penicillium chrysogenum	Rhamnogalacturonate lyase	3:Protein inferred from homology	3.22	8.14385e-05	1	0.999	2	0	2	3	0	3	206992	0	206992			tr|W8VJU1|W8VJU1_PENCH
sp|P29417|XYNA_PENCH	P29417	XYNA_PENCH	XYLP	353	Penicillium chrysogenum	Endo-1,4-beta-xylanase	1:Experimental evidence at protein level	4.25	8.12078e-05	0.9999	0.999	2	0	1	2	0	1	6441193	0	16147.7			sp|Q6PRW6|XYN_PENCH, tr|A0A167SB84|A0A167SB84_PENCH, tr|A0A8F1NJI4|A0A8F1NJI4_PENCR, tr|B6F253|B6F253_PENCH, tr|B6HDC7|B6HDC7_PENRW
tr|A0A1V6V6R4|A0A1V6V6R4_9EURO	A0A1V6V6R4	A0A1V6V6R4_9EURO	PENCOP_c001G02424	534	Penicillium coprophilum	Carboxypeptidase	3:Protein inferred from homology	5.81	8.05235e-05	0.9996	0.9964	2	1	1	3	1	1	235154	87945.5	87945.5
tr|A0A317UXD3|A0A317UXD3_ASPEC	A0A317UXD3	A0A317UXD3_ASPEC	BO83DRAFT_381888	360	Aspergillus eucalypticola (strain CBS 122712 / IBT 29274)	Fructose-bisphosphate aldolase	3:Protein inferred from homology	9.44	7.96288e-05	1	0.999	2	0	2	2	0	2	25290.5	0	25290.5			tr|A0A3D8SJP3|A0A3D8SJP3_9EURO, tr|A0A5M3YQ89|A0A5M3YQ89_ASPTE, tr|Q0CNN1|Q0CNN1_ASPTN
tr|Q0CM17|Q0CM17_ASPTN	Q0CM17	Q0CM17_ASPTN	ATEG_05267	363	Aspergillus terreus (strain	Protein TOXD	3:Protein inferred from homology	6.89	7.89707e-05	1	0.9989	2	1	2	2	1	2	21606.4	13577.8	21606.4
tr|A0A5M3YQN7|A0A5M3YQN7_ASPTE	A0A5M3YQN7	A0A5M3YQN7_ASPTE	ATEIFO6365_0003010300	2924	Aspergillus terreus	Pre-mRNA splicing helicase	4:Protein predicted	3.8	7.84305e-05	1	0.999	8	0	7	16	0	14	61087.9	0	61087.9
tr|A0A167Y1R0|A0A167Y1R0_PENCH	A0A167Y1R0	A0A167Y1R0_PENCH	EN45_036440	948	Penicillium chrysogenum	Putative glucan endo-1,3-beta-glucosidase	4:Protein predicted	2.22	7.55969e-05	0.9999	0.999	2	0	0	5	0	0	43162.5	0	0			tr|B6HAK1|B6HAK1_PENRW
tr|A0A9W9WIY0|A0A9W9WIY0_9EURO	A0A9W9WIY0	A0A9W9WIY0_9EURO	N7530_009704	948	Penicillium desertorum	Pectate lyase superfamily protein domain-containing protein	4:Protein predicted	2.22	7.55969e-05	0.9999	0.9986	2	0	0	5	0	0	43162.5	0	0
tr|A0A3D8R0B4|A0A3D8R0B4_9EURO	A0A3D8R0B4	A0A3D8R0B4_9EURO	DSM5745_09343	380	Aspergillus mulundensis	pectin lyase	3:Protein inferred from homology	6.32	7.54378e-05	1	0.9987	2	2	2	2	2	2	78486.7	78486.7	78486.7
tr|Q0C904|Q0C904_ASPTN	Q0C904	Q0C904_ASPTN	ATEG_09830	957	Aspergillus terreus (strain	Alpha-galactosidase	3:Protein inferred from homology	3.34	7.4886e-05	1	0.9971	2	1	2	5	3	5	24248.3	5462.39	24248.3
tr|A0A5M3YZL3|A0A5M3YZL3_ASPTE	A0A5M3YZL3	A0A5M3YZL3_ASPTE	ATEIFO6365_0001022900	793	Aspergillus terreus	Disintegrin and metalloproteinase-domain-containing protein B	4:Protein predicted	4.04	7.22985e-05	1	0.999	2	0	2	4	0	4	23305.5	0	23305.5			tr|Q0CQR9|Q0CQR9_ASPTN
tr|A0A9W4KAW3|A0A9W4KAW3_9EURO	A0A9W4KAW3	A0A9W4KAW3_9EURO	PEGY_LOCUS5728	995	Penicillium egyptiacum	alpha-glucosidase	3:Protein inferred from homology	4.32	7.2026e-05	0.9999	0.9987	3	1	1	5	1	1	70608.1	41337.8	41337.8
tr|A0A0A2KFH2|A0A0A2KFH2_PENIT	A0A0A2KFH2	A0A0A2KFH2_PENIT	PITC_007540	410	Penicillium italicum	Cytochrome cd1-nitrite reductase-like, C-terminal heme d1	3:Protein inferred from homology	6.1	6.9918e-05	0.9999	0.999	2	0	0	2	0	0	87578.8	0	0
tr|A0A162C088|A0A162C088_PENCH	A0A162C088	A0A162C088_PENCH	EN45_087840	622	Penicillium chrysogenum	Fumarate reductase	4:Protein predicted	3.38	6.91311e-05	1	0.999	2	0	2	3	0	3	21331.4	0	21331.4			tr|A0A1V6SHB8|A0A1V6SHB8_9EURO, tr|A0A1V6YUY8|A0A1V6YUY8_PENNA, tr|A0A9W4HY97|A0A9W4HY97_PENNA, tr|A0A9X0BM82|A0A9X0BM82_9EURO, tr|B6H0L8|B6H0L8_PENRW
tr|A0A100IJJ3|A0A100IJJ3_ASPNG	A0A100IJJ3	A0A100IJJ3_ASPNG	ABL_05080	1259	Aspergillus niger	beta-glucosidase	3:Protein inferred from homology	1.75	6.83075e-05	0.9994	0.999	2	0	0	6	0	0	20218.7	0	0			tr|A0A1L9N1D6|A0A1L9N1D6_ASPTC, tr|A0A1L9V1Y8|A0A1L9V1Y8_ASPBC, tr|A0A1M3TWD4|A0A1M3TWD4_ASPLC, tr|A0A1R3RWK2|A0A1R3RWK2_ASPC5, tr|A0A254UFH6|A0A254UFH6_ASPNG, tr|A0A317W7D9|A0A317W7D9_ASPEC, tr|A0A317WBI9|A0A317WBI9_9EURO, tr|A0A319AWT0|A0A319AWT0_ASPLB, tr|A0A319BVB9|A0A319BVB9_ASPVC, tr|A0A319CWW5|A0A319CWW5_9EURO, tr|A0A319EBX8|A0A319EBX8_ASPSB, tr|A0A370BZP5|A0A370BZP5_ASPNG, tr|A0A370PFE0|A…
tr|Q0CXM4|Q0CXM4_ASPTN	Q0CXM4	Q0CXM4_ASPTN	ATEG_01560	1276	Aspergillus terreus (strain	Glycosyl hydrolase family 95 N-terminal domain-containing protein	4:Protein predicted	4.08	6.73974e-05	1	0.9989	4	2	4	6	4	6	64440.8	54069.6	64440.8
tr|A0A1V6SY55|A0A1V6SY55_9EURO	A0A1V6SY55	A0A1V6SY55_9EURO	PENFLA_c020G01226	1092	Penicillium flavigenum	alpha-mannosidase	3:Protein inferred from homology	2.75	6.56281e-05	0.9999	0.9954	3	0	0	5	0	0	41583.6	0	0			tr|A0A9W4HEM2|A0A9W4HEM2_PENNA
tr|A0A0F8X2J2|A0A0F8X2J2_9EURO	A0A0F8X2J2	A0A0F8X2J2_9EURO	ARAM_001361	1093	Aspergillus rambellii	protein disulfide-isomerase	3:Protein inferred from homology	2.01	6.55681e-05	0.9999	0.999	2	0	2	5	0	5	42686.1	0	42686.1			tr|A0A0F8X4C0|A0A0F8X4C0_9EURO, tr|A0A2T5MAF0|A0A2T5MAF0_9EURO, tr|A0A4S3JSZ3|A0A4S3JSZ3_9EURO, tr|A0A5M3YTL8|A0A5M3YTL8_ASPTE, tr|A0A9W9PW90|A0A9W9PW90_9EURO, tr|A1CBH2|A1CBH2_ASPCL, tr|Q0CW86|Q0CW86_ASPTN
tr|A0A1L9TN38|A0A1L9TN38_9EURO	A0A1L9TN38	A0A1L9TN38_9EURO	ASPSYDRAFT_769117	1095	Aspergillus sydowii CBS 593.65	alpha-mannosidase	3:Protein inferred from homology	4.47	6.54483e-05	0.9991	0.9898	3	1	1	5	1	1	38274.6	5082.35	5082.35
tr|A0A1L9SN61|A0A1L9SN61_9EURO	A0A1L9SN61	A0A1L9SN61_9EURO	ASPZODRAFT_130621	1120	Penicilliopsis zonata CBS 506.65	alpha-mannosidase	3:Protein inferred from homology	3.39	6.39874e-05	0.9897	0.992	3	0	1	5	0	2	37310.1	0	8073.24
tr|A0A397HDH0|A0A397HDH0_9EURO	A0A397HDH0	A0A397HDH0_9EURO	CDV55_106101	978	Aspergillus turcosus	Pectate lyase superfamily protein domain-containing protein	4:Protein predicted	1.64	5.86224e-05	0.9999	0.999	2	0	0	4	0	0	22976.1	0	0			tr|A0A421D5G2|A0A421D5G2_9EURO
sp|P56526|AGLU_ASPNG	P56526	AGLU_ASPNG	aglA	985	Aspergillus niger	Alpha-glucosidase	1:Experimental evidence at protein level	2.03	5.82058e-05	1	0.999	2	0	0	4	0	0	29270.2	0	0			tr|A0A0A1E2X6|A0A0A1E2X6_ASPNG, tr|A0A319B736|A0A319B736_ASPLB, tr|A0A370BQT6|A0A370BQT6_ASPNG, tr|A0A370PXJ8|A0A370PXJ8_ASPPH, tr|A0A3F3PPT3|A0A3F3PPT3_9EURO, tr|A0A401KW55|A0A401KW55_ASPAW, tr|A0A8G1R5C7|A0A8G1R5C7_9EURO, tr|A0AA49QBA5|A0AA49QBA5_ASPNG, tr|A0PCH8|A0PCH8_ASPNG, tr|A2QJF7|A2QJF7_ASPNC, tr|G3Y9N1|G3Y9N1_ASPNA, tr|Q76KT3|Q76KT3_ASPAW
tr|A0A5M3YSI1|A0A5M3YSI1_ASPTE	A0A5M3YSI1	A0A5M3YSI1_ASPTE	ATEIFO6365_0003064800	2225	Aspergillus terreus	superoxide dismutase	3:Protein inferred from homology	2.34	5.79769e-05	1	0.999	4	3	4	9	5	9	28046.1	18417.7	28046.1
tr|A0A167W5J5|A0A167W5J5_PENCH	A0A167W5J5	A0A167W5J5_PENCH	EN45_014170	495	Penicillium chrysogenum	alpha-amylase	3:Protein inferred from homology	4.65	5.79118e-05	1	0.999	2	0	2	2	0	2	11970.2	0	11970.2			tr|B6HRH6|B6HRH6_PENRW
tr|A0A5M3YQV6|A0A5M3YQV6_ASPTE	A0A5M3YQV6	A0A5M3YQV6_ASPTE	ATEIFO6365_0001077000	1297	Aspergillus terreus	FAD/NAD(P)-binding-domain-containing protein	4:Protein predicted	2.62	5.52551e-05	0.9999	0.9989	3	1	1	5	3	3	36934.8	16789.1	16789.1
tr|Q0CRH9|Q0CRH9_ASPTN	Q0CRH9	Q0CRH9_ASPTN	ATEG_03705	1094	Aspergillus terreus (strain	ABC transporter domain-containing protein	3:Protein inferred from homology	2.38	5.24065e-05	0.9999	0.999	2	1	1	4	2	2	72576.7	52283.6	52283.6
tr|A0A370PWA9|A0A370PWA9_ASPPH	A0A370PWA9	A0A370PWA9_ASPPH	M752DRAFT_333042	858	Aspergillus phoenicis ATCC 13157	Oligoxyloglucan reducing end-specific cellobiohydrolase (Fragment)	3:Protein inferred from homology	1.86	5.0116e-05	1	0.999	2	0	0	3	0	0	66720.6	0	0			tr|A0A3F3Q1C6|A0A3F3Q1C6_9EURO, tr|A0A401L621|A0A401L621_ASPAW, tr|A0A9W5ZTK3|A0A9W5ZTK3_ASPNG
tr|A0A0F0I7T9|A0A0F0I7T9_ASPPU	A0A0F0I7T9	A0A0F0I7T9_ASPPU	P875_00086445	600	Aspergillus parasiticus (strain ATCC 56775 /	Beta-hexosaminidase	3:Protein inferred from homology	4.33	4.77773e-05	1	0.999	2	0	0	2	0	0	59261.7	0	0			tr|A0A2G7G8F4|A0A2G7G8F4_9EURO, tr|A0A5N6E4S0|A0A5N6E4S0_ASPPA, tr|A0A5N6VK94|A0A5N6VK94_9EURO, tr|A0A5N6YPV1|A0A5N6YPV1_9EURO
tr|A0A319FJQ4|A0A319FJQ4_ASPSB	A0A319FJQ4	A0A319FJQ4_ASPSB	BO78DRAFT_80266	603	Aspergillus sclerotiicarbonarius (strain CBS 121057 / IBT 28362)	Beta-hexosaminidase	3:Protein inferred from homology	4.31	4.75396e-05	1	0.999	2	0	0	2	0	0	59261.7	0	0
tr|A0A1L9UDE1|A0A1L9UDE1_ASPBC	A0A1L9UDE1	A0A1L9UDE1_ASPBC	ASPBRDRAFT_32520	603	Aspergillus brasiliensis (strain CBS 101740 / IMI 381727 / IBT 21946)	Beta-hexosaminidase	3:Protein inferred from homology	4.31	4.75396e-05	0.9999	0.999	2	0	0	2	0	0	59261.7	0	0
tr|A0A9W9JB92|A0A9W9JB92_9EURO	A0A9W9JB92	A0A9W9JB92_9EURO	N7449_009406	1306	Penicillium cf. viridicatum	chitinase	3:Protein inferred from homology	1.15	4.38995e-05	1	0.999	2	2	2	4	4	4	23233.6	23233.6	23233.6	11C(57.0214), 4C(57.0214),11C(57.0214), 4C(57.0214)
tr|Q0CQS5|Q0CQS5_ASPTN	Q0CQS5	Q0CQS5_ASPTN	ATEG_03959	1359	Aspergillus terreus (strain	xanthine dehydrogenase	3:Protein inferred from homology	1.84	4.21874e-05	0.9999	0.9987	2	0	2	4	0	4	6380.29	0	6380.29
tr|Q0CMY2|Q0CMY2_ASPTN	Q0CMY2	Q0CMY2_ASPTN	ATEG_04952	915	Aspergillus terreus (strain	Uncharacterized protein	4:Protein predicted	3.5	3.13294e-05	1	0.999	2	1	2	2	1	2	16648.3	4810.9	16648.3
tr|A0A5M3YSV3|A0A5M3YSV3_ASPTE	A0A5M3YSV3	A0A5M3YSV3_ASPTE	ATEIFO6365_0003076700	980	Aspergillus terreus	Nitrogen assimilation transcription factor NirA	4:Protein predicted	4.29	2.92514e-05	1	0.9988	2	0	2	2	0	2	16671.6	0	16671.6			tr|Q0CZV4|Q0CZV4_ASPTN
tr|A0A100IDW3|A0A100IDW3_ASPNG	A0A100IDW3	A0A100IDW3_ASPNG	ABL_03147	1944	Aspergillus niger	Similar to An07g04590	4:Protein predicted	1.23	1.47461e-05	1	0.999	2	0	2	2	0	2	13580.8	0	13580.8			tr|A0A146F0P7|A0A146F0P7_ASPKA, tr|A0A1L9MY47|A0A1L9MY47_ASPTC, tr|A0A1L9ULJ6|A0A1L9ULJ6_ASPBC, tr|A0A1L9WUD7|A0A1L9WUD7_ASPA1, tr|A0A1M3TUK8|A0A1M3TUK8_ASPLC, tr|A0A2V5HVH5|A0A2V5HVH5_9EURO, tr|A0A2V5I5X1|A0A2V5I5X1_ASPV1, tr|A0A317W4L2|A0A317W4L2_ASPEC, tr|A0A318YCL5|A0A318YCL5_ASPNB, tr|A0A319ARB6|A0A319ARB6_9EURO, tr|A0A319BAI0|A0A319BAI0_ASPVC, tr|A0A319C1L5|A0A319C1L5_ASPLB, tr|A0A319C4N7|A…

## Sheet: Supp. Data 6_RT3 proteomics
Supplementary Data 6. Proteomics results of the identification of total protein secretion by A. niger RT3 grown in rice bran-containing medium after 4 days
Protein	Protein ID	Entry Name	Gene	Length	Organism	Protein Description	Protein Existence	NSAF	Coverage	Protein Probability	Top Peptide Probability	Total Peptides	Unique Peptides	Razor Peptides	Total Spectral Count	Unique Spectral Count	Razor Spectral Count	Total Intensity	Unique Intensity	Razor Intensity	Razor Assigned Modifications	Razor Observed Modifications	Indistinguishable Proteins
tr|A0A223GCX3|A0A223GCX3_ASPNG	A0A223GCX3	A0A223GCX3_ASPNG	xynB	225	Aspergillus niger	Endo-1,4-beta-xylanase	2:Experimental evidence at transcript level	0.058058	34.67	1	0.999	6	1	6	728	2	728	6019923	58608.6	6019923
tr|A0A317WGG6|A0A317WGG6_ASPEC	A0A317WGG6	A0A317WGG6_ASPEC	BO83DRAFT_351865	225	Aspergillus eucalypticola (strain CBS 122712 / IBT 29274)	Endo-1,4-beta-xylanase	3:Protein inferred from homology	0.0575795	37.78	1	0.999	6	1	2	722	1	19	13912935	11620.2	8805292
tr|A0A254UAL0|A0A254UAL0_ASPNG	A0A254UAL0	A0A254UAL0_ASPNG	AnigIFM63604_000038	394	Aspergillus niger	Aspergillopepsin-1	3:Protein inferred from homology	0.0325174	59.9	1	0.999	21	0	21	714	0	714	72315424	0	72315424	14C(57.0214),14C(57.0214),20C(57.0214),20C(57.0214)		tr|A0A318ZSD5|A0A318ZSD5_ASPLB, tr|A0A370P511|A0A370P511_ASPPH, tr|A0A3F3QFC9|A0A3F3QFC9_9EURO, tr|A0A401KJ00|A0A401KJ00_ASPAW, tr|G3XNE5|G3XNE5_ASPNA
tr|A0A370CHE7|A0A370CHE7_ASPNG	A0A370CHE7	A0A370CHE7_ASPNG	M747DRAFT_5215	239	Aspergillus niger ATCC 13496	Endoglucanase A eglA	3:Protein inferred from homology	0.032509	51.05	1	0.999	12	0	12	433	0	433	32227988	0	32227988			tr|A0A370PFQ7|A0A370PFQ7_ASPPH, tr|A0A401KJH0|A0A401KJH0_ASPAW, tr|A2R322|A2R322_ASPNC, tr|D3YC02|D3YC02_ASPNG, tr|G3XPD3|G3XPD3_ASPNA, tr|O74705|O74705_ASPNG
tr|A0A060IP77|A0A060IP77_ASPNG	A0A060IP77	A0A060IP77_ASPNG	AxhA	332	Aspergillus niger	Alpha-L-arabinofuranosidase	3:Protein inferred from homology	0.031834	75.6	1	0.999	14	0	14	589	0	589	54711876	0	54711876	12C(57.0214),12C(57.0214),12C(57.0214),12C(57.0214),12C(57.0214), 7M(15.9949),12C(57.0214), 7M(15.9949),12C(57.0214), 7M(15.9949),1C(57.0214),1C(57.0214),20M(15.9949),20M(15.9949),3M(15.9949),3M(15.9949),3M(15.9949)		tr|A0A0S2CW01|A0A0S2CW01_ASPNG, tr|A0A370P916|A0A370P916_ASPPH
tr|A0A318Y610|A0A318Y610_ASPNB	A0A318Y610	A0A318Y610_ASPNB	BO87DRAFT_320889	394	Aspergillus neoniger (strain CBS 115656)	Aspergillopepsin-1	3:Protein inferred from homology	0.0232722	52.79	1	0.999	17	0	1	511	0	10	72315424	0	20976.1	14C(57.0214),14C(57.0214)		tr|A0A319BJR2|A0A319BJR2_ASPVC
sp|A2R511|ABFB_ASPNC	A2R511	ABFB_ASPNC	abfB	499	Aspergillus niger (strain ATCC MYA-4892 / CBS 513.88 / F	Probable alpha-L-arabinofuranosidase B	3:Protein inferred from homology	0.0217195	49.1	1	0.999	16	0	16	604	0	604	29503192	0	29503192	24C(57.0214),24C(57.0214),25M(15.9949),25M(15.9949),26M(15.9949),6M(15.9949),9C(57.0214),9C(57.0214)		tr|A0A319A4X3|A0A319A4X3_ASPLB, tr|A0A370C641|A0A370C641_ASPNG, tr|A0A370P669|A0A370P669_ASPPH
sp|P69327|AMYG_ASPAW	P69327	AMYG_ASPAW	GLAA	640	Aspergillus awamori	Glucoamylase	1:Experimental evidence at protein level	0.0185325	63.91	1	0.999	32	0	31	661	0	660	42139032	0	42139032	15C(57.0214),18C(57.0214), 26C(57.0214),21C(57.0214), 29C(57.0214),21C(57.0214), 29C(57.0214),23C(57.0214),23C(57.0214),26C(57.0214),4M(15.9949),8C(57.0214),8C(57.0214)		sp|P69328|AMYG_ASPNG, tr|A0A0A1E2J8|A0A0A1E2J8_ASPNG, tr|A0A319AXD7|A0A319AXD7_ASPLB, tr|A0A370CB08|A0A370CB08_ASPNG, tr|A0A370P448|A0A370P448_ASPPH, tr|A0A3F3PQM5|A0A3F3PQM5_9EURO, tr|A0A401KXT8|A0A401KXT8_ASPAW, tr|A2QHE1|A2QHE1_ASPNC, tr|F1DHX7|F1DHX7_ASPNG, tr|G3Y7U0|G3Y7U0_ASPNA
tr|A0A319A6F8|A0A319A6F8_ASPLB	A0A319A6F8	A0A319A6F8_ASPLB	BO96DRAFT_401856	162	Aspergillus lacticoffeatus (strain CBS 101883)	Cell wall protein PhiA	4:Protein predicted	0.0171684	73.46	1	0.999	13	0	13	155	0	155	5.16675e+06	0	5.16675e+06	14C(57.0214), 9C(57.0214),4C(57.0214), 9C(57.0214)		tr|A0A370BYT9|A0A370BYT9_ASPNG, tr|A0A370P760|A0A370P760_ASPPH, tr|A2QL71|A2QL71_ASPNC
tr|A0A319AN89|A0A319AN89_ASPLB	A0A319AN89	A0A319AN89_ASPLB	BO96DRAFT_456715	636	Aspergillus lacticoffeatus (strain CBS 101883)	alpha-amylase	3:Protein inferred from homology	0.0171538	40.57	1	0.999	28	0	28	608	0	608	20896576	0	20896576	1M(15.9949),22C(57.0214),25C(57.0214),26M(15.9949),27M(15.9949),27M(15.9949),6C(57.0214),7C(57.0214),7C(57.0214)		tr|A0A370P9A4|A0A370P9A4_ASPPH, tr|A0A9W6EBR7|A0A9W6EBR7_ASPNG
sp|A2QPG2|CBHA_ASPNC	A2QPG2	CBHA_ASPNC	cbhA	452	Aspergillus niger (strain ATCC MYA-4892 / CBS 513.88 / F	Probable 1,4-beta-D-glucan cellobiohydrolase A	3:Protein inferred from homology	0.0157603	54.87	1	0.999	19	0	19	397	0	397	27830910	0	27830910	10C(57.0214), 14C(57.0214),10C(57.0214), 18C(57.0214), 23C(57.0214),10C(57.0214), 5C(57.0214),10C(57.0214), 6C(57.0214),10C(57.0214), 6C(57.0214),1C(57.0214), 7C(57.0214),1C(57.0214), 7C(57.0214),1M(15.9949),1M(15.9949),28C(57.0214), 29C(57.0214),28C(57.0214), 29C(57.0214),28C(57.0214), 29C(57.0214), 32M(15.9949),29C(57.0214),29C(57.0214),29C(57.0214),30C(57.0214),30C(57.0214),31C(57.0214), 32C(5…		sp|Q9UVS9|CBHA_ASPNG, tr|A0A254UGW5|A0A254UGW5_ASPNG, tr|A0A319A149|A0A319A149_ASPLB, tr|A0A370BIK6|A0A370BIK6_ASPNG, tr|A0A370PS97|A0A370PS97_ASPPH, tr|A0A3F3QIQ4|A0A3F3QIQ4_9EURO, tr|A0A401KEN8|A0A401KEN8_ASPAW, tr|A0A9W6E9B3|A0A9W6E9B3_ASPNG, tr|G3XZK9|G3XZK9_ASPNA
tr|E3VX23|E3VX23_ASPNG	E3VX23	E3VX23_ASPNG	GluGF	640	Aspergillus niger	Glucoamylase	2:Experimental evidence at transcript level	0.0142989	51.56	0.9999	0.9984	28	1	1	510	1	1	42139032	12775.7	12775.7	21C(57.0214), 29C(57.0214)
tr|A0A254UBZ6|A0A254UBZ6_ASPNG	A0A254UBZ6	A0A254UBZ6_ASPNG	CAN33_0018055	306	Aspergillus niger	Cellulose-binding GDSL lipase/acylhydrolase	4:Protein predicted	0.0136631	33.99	1	0.999	16	0	16	233	0	233	6061839	0	6061839	16M(15.9949),16M(15.9949),29M(15.9949),9M(15.9949),9M(15.9949)		tr|A0A319A8Z3|A0A319A8Z3_ASPLB, tr|A0A370BIB3|A0A370BIB3_ASPNG, tr|A0A370PSG8|A0A370PSG8_ASPPH, tr|A2QPC2|A2QPC2_ASPNC
sp|A2QAI7|CBHB_ASPNC	A2QAI7	CBHB_ASPNC	cbhB	536	Aspergillus niger (strain ATCC MYA-4892 / CBS 513.88 / F	Probable 1,4-beta-D-glucan cellobiohydrolase B	3:Protein inferred from homology	0.01319	43.66	1	0.999	16	0	13	394	0	360	53306552	0	53306552	10C(57.0214), 5C(57.0214),11M(15.9949),11M(15.9949),11M(15.9949), 7M(15.9949),11M(15.9949), 7M(15.9949),17C(57.0214),17C(57.0214),17C(57.0214),17C(57.0214), 28M(15.9949),18M(15.9949),18M(15.9949),18M(15.9949), 22M(15.9949),18M(15.9949), 22M(15.9949),22M(15.9949),22M(15.9949),3C(57.0214),3C(57.0214),4M(15.9949),7M(15.9949),7M(15.9949)		sp|Q9UVS8|CBHB_ASPNG, tr|A0A0F7LG82|A0A0F7LG82_ASPNG, tr|A0A319BJX3|A0A319BJX3_ASPLB, tr|A0A370BUM9|A0A370BUM9_ASPNG, tr|A0A370PMG0|A0A370PMG0_ASPPH, tr|A0A3F3Q2S5|A0A3F3Q2S5_9EURO, tr|A0A401L3U7|A0A401L3U7_ASPAW, tr|A0A9W6EAI5|A0A9W6EAI5_ASPNG
tr|A0A317WEG7|A0A317WEG7_ASPEC	A0A317WEG7	A0A317WEG7_ASPEC	BO83DRAFT_433943	332	Aspergillus eucalypticola (strain CBS 122712 / IBT 29274)	Alpha-L-arabinofuranosidase	3:Protein inferred from homology	0.0112419	40.96	1	0.999	8	1	5	208	6	77	29189352	1.45124e+06	11320351	12C(57.0214),12C(57.0214)
tr|A0A2Z4FSY9|A0A2Z4FSY9_ASPNG	A0A2Z4FSY9	A0A2Z4FSY9_ASPNG	ara	499	Aspergillus niger	Alpha-L-arabinofuranosidase	3:Protein inferred from homology	0.0110395	41.48	1	0.999	12	1	1	307	1	1	25754210	0	0
tr|A0A075EKG1|A0A075EKG1_ASPNG	A0A075EKG1	A0A075EKG1_ASPNG	bg1	860	Aspergillus niger	beta-glucosidase	2:Experimental evidence at transcript level	0.0107454	48.72	1	0.999	46	0	42	515	0	477	9031804	0	9031804	19C(57.0214),1M(15.9949),2M(15.9949),4M(15.9949),4M(15.9949),6M(15.9949), 7C(57.0214),7C(57.0214)		tr|A0A370PL51|A0A370PL51_ASPPH
tr|A0A068FLM3|A0A068FLM3_ASPNG	A0A068FLM3	A0A068FLM3_ASPNG		297	Aspergillus niger	feruloyl esterase	2:Experimental evidence at transcript level	0.01015	52.53	1	0.999	15	0	15	168	0	168	11014064	0	11014064	13C(57.0214),17C(57.0214), 20C(57.0214),1M(15.9949),23C(57.0214), 26C(57.0214),3M(15.9949),3M(15.9949),44C(57.0214),5M(15.9949)		tr|A0A319AFR2|A0A319AFR2_ASPLB, tr|A0A370BXN3|A0A370BXN3_ASPNG, tr|A0A3F3PLF6|A0A3F3PLF6_9EURO, tr|A0A401L1A3|A0A401L1A3_ASPAW, tr|A0A7T7JPH6|A0A7T7JPH6_9EURO, tr|A0A9W5ZUY4|A0A9W5ZUY4_ASPNG, tr|A2R709|A2R709_ASPNC, tr|G3Y5B0|G3Y5B0_ASPNA, tr|Q0PW44|Q0PW44_ASPNG
sp|A2QPC3|EGLB_ASPNC	A2QPC3	EGLB_ASPNC	eglB	331	Aspergillus niger (strain ATCC MYA-4892 / CBS 513.88 / F	Probable endo-beta-1,4-glucanase B	3:Protein inferred from homology	0.0101374	82.78	1	0.999	19	0	19	187	0	187	20846438	0	20846438	15C(57.0214),15C(57.0214),16C(57.0214),16C(57.0214),20C(57.0214),20C(57.0214),29M(15.9949),4M(15.9949),5M(15.9949)		sp|O74706|EGLB_ASPNG, tr|A0A254UEL8|A0A254UEL8_ASPNG, tr|A0A370BMJ7|A0A370BMJ7_ASPNG, tr|A0A370PSK5|A0A370PSK5_ASPPH, tr|A0A3F3QIU3|A0A3F3QIU3_9EURO, tr|A0A401KEK4|A0A401KEK4_ASPAW, tr|G3XZI3|G3XZI3_ASPNA
tr|A0A1M3T893|A0A1M3T893_ASPLC	A0A1M3T893	A0A1M3T893_ASPLC	ASPFODRAFT_64112	639	Aspergillus luchuensis (strain CBS 106.47)	Glucoamylase	3:Protein inferred from homology	0.0096037	21.75	1	0.999	14	1	1	342	8	8	42139032	0	0
tr|A0A317VYD2|A0A317VYD2_ASPEC	A0A317VYD2	A0A317VYD2_ASPEC	BO83DRAFT_376339	499	Aspergillus eucalypticola (strain CBS 122712 / IBT 29274)	Alpha-L-arabinofuranosidase	3:Protein inferred from homology	0.00859431	38.88	1	0.999	11	1	3	239	4	15	20163080	70931	124212	25M(15.9949),9C(57.0214)
tr|A0A117DWF1|A0A117DWF1_ASPNG	A0A117DWF1	A0A117DWF1_ASPNG	ABL_01630	265	Aspergillus niger	ribonuclease T2	3:Protein inferred from homology	0.0082609	44.15	1	0.999	10	0	10	122	0	122	3.63458e+06	0	3.63458e+06	19C(57.0214),19C(57.0214),21C(57.0214),6C(57.0214),6C(57.0214),7M(15.9949)		tr|A0A1M3TSA0|A0A1M3TSA0_ASPLC, tr|A0A254TWQ4|A0A254TWQ4_ASPNG, tr|A0A318ZAY6|A0A318ZAY6_ASPNB, tr|A0A319AKT6|A0A319AKT6_ASPLB, tr|A0A370BVN8|A0A370BVN8_ASPNG, tr|A0A370PNG5|A0A370PNG5_ASPPH, tr|A0A3F3Q304|A0A3F3Q304_9EURO, tr|A0A401L461|A0A401L461_ASPAW, tr|A0A9W6ASV2|A0A9W6ASV2_ASPTU, tr|A2QA87|A2QA87_ASPNC, tr|G3XQL5|G3XQL5_ASPNA, tr|Q45U61|Q45U61_ASPNG
tr|A0A318ZWQ7|A0A318ZWQ7_ASPLB	A0A318ZWQ7	A0A318ZWQ7_ASPLB	BO96DRAFT_348473	396	Aspergillus lacticoffeatus (strain CBS 101883)	Glycosidase	3:Protein inferred from homology	0.00743125	43.69	1	0.999	10	0	10	164	0	164	8094515	0	8094515	18M(15.9949),32M(15.9949),8C(57.0214)		tr|A0A370BVY0|A0A370BVY0_ASPNG, tr|A0A370PML3|A0A370PML3_ASPPH, tr|A0A3F3Q2M2|A0A3F3Q2M2_9EURO, tr|A0A3F3R6T1|A0A3F3R6T1_ASPNG, tr|A0A401L440|A0A401L440_ASPAW, tr|A0A9W6A4R9|A0A9W6A4R9_ASPNG, tr|A2QAC9|A2QAC9_ASPNC, tr|G3XQP9|G3XQP9_ASPNA
tr|A0A370PJC8|A0A370PJC8_ASPPH	A0A370PJC8	A0A370PJC8_ASPPH	M752DRAFT_215623	383	Aspergillus phoenicis ATCC 13157	mannan endo-1,4-beta-mannosidase	3:Protein inferred from homology	0.00721498	36.03	0.995	0.999	10	0	10	154	0	154	12820070	0	12820070	14C(57.0214), 2C(57.0214),17C(57.0214),18C(57.0214), 6C(57.0214),1C(57.0214), 4C(57.0214),1C(57.0214), 4C(57.0214)		tr|A0A9W6EF28|A0A9W6EF28_ASPNG
tr|A0A9W9H3W0|A0A9W9H3W0_9EURO	A0A9W9H3W0	A0A9W9H3W0_9EURO	N7476_009515	329	Penicillium atrosanguineum	Alpha-L-arabinofuranosidase	3:Protein inferred from homology	0.006763	11.85	1	0.999	3	1	1	124	1	1	14090711	0	0
tr|A0A319AFM0|A0A319AFM0_ASPLB	A0A319AFM0	A0A319AFM0_ASPLB	BO96DRAFT_388476	526	Aspergillus lacticoffeatus (strain CBS 101883)	Endoprotease endo-Pro	3:Protein inferred from homology	0.00648159	44.68	1	0.999	19	0	19	190	0	190	9562019	0	9562019	14M(15.9949),16M(15.9949),2C(57.0214),2C(57.0214),31C(57.0214),7C(57.0214)		tr|A0A370BUF2|A0A370BUF2_ASPNG, tr|A0A370Q0I9|A0A370Q0I9_ASPPH, tr|A0A3F3QIM5|A0A3F3QIM5_9EURO, tr|A0A3F3RXI7|A0A3F3RXI7_ASPNG, tr|A0A401KTS4|A0A401KTS4_ASPAW, tr|A2QR21|A2QR21_ASPNC, tr|G3YH60|G3YH60_ASPNA
tr|A0A2I1CR99|A0A2I1CR99_ASPC2	A0A2I1CR99	A0A2I1CR99_ASPC2	P168DRAFT_285671	628	Aspergillus campestris (strain IBT 28561)	Glucoamylase	3:Protein inferred from homology	0.0063146	12.42	0.9999	0.9988	8	1	1	221	1	1	29748752	25689.4	25689.4	21C(57.0214), 29C(57.0214)
tr|A0A370PMS3|A0A370PMS3_ASPPH	A0A370PMS3	A0A370PMS3_ASPPH	M752DRAFT_335289	804	Aspergillus phoenicis ATCC 13157	xylan 1,4-beta-xylosidase	3:Protein inferred from homology	0.00624907	51.24	1	0.999	32	1	32	280	33	280	7.15188e+06	2978051	7.15188e+06	17C(57.0214), 5M(15.9949), 6C(57.0214),17C(57.0214), 6C(57.0214),19M(15.9949),19M(15.9949),5C(57.0214),5C(57.0214),8M(15.9949)
tr|K7WQK7|K7WQK7_ASPNG	K7WQK7	K7WQK7_ASPNG		841	Aspergillus niger	beta-glucosidase (Fragment)	2:Experimental evidence at transcript level	0.0061875	33.29	1	0.999	28	1	2	290	25	26	8831921	4131.98	9300.87
sp|A2R2S8|PHIA_ASPNC	A2R2S8	PHIA_ASPNC	phiA	184	Aspergillus niger (strain ATCC MYA-4892 / CBS 513.88 / F	Cell wall protein phiA	2:Experimental evidence at transcript level	0.00614379	42.93	1	0.999	7	0	7	63	0	63	6.24459e+06	0	6.24459e+06	10C(57.0214),30C(57.0214), 5C(57.0214),30C(57.0214), 5C(57.0214),5C(57.0214),7C(57.0214)		tr|A0A319A1Y1|A0A319A1Y1_ASPLB, tr|A0A370CF38|A0A370CF38_ASPNG, tr|A0A370PEQ4|A0A370PEQ4_ASPPH, tr|A0A505IDK0|A0A505IDK0_ASPNG
sp|P56271|AMYA_ASPNG	P56271	AMYA_ASPNG		484	Aspergillus niger	Acid alpha-amylase	1:Experimental evidence at protein level	0.00593182	25.21	0.9999	0.9989	10	1	1	160	2	2	16204752	20920.2	20920.2
tr|A0A370P736|A0A370P736_ASPPH	A0A370P736	A0A370P736_ASPPH	M752DRAFT_88821	537	Aspergillus phoenicis ATCC 13157	Alpha-galactosidase	3:Protein inferred from homology	0.00591442	40.6	1	0.999	21	8	21	177	81	177	2302564	1332293	2302564	12M(15.9949), 4C(57.0214),14C(57.0214),14C(57.0214),19M(15.9949),2C(57.0214),4C(57.0214),4C(57.0214),4C(57.0214),4C(57.0214),6C(57.0214),6C(57.0214), 8M(15.9949),7C(57.0214),7C(57.0214)
tr|A0A319AUE7|A0A319AUE7_ASPLB	A0A319AUE7	A0A319AUE7_ASPLB	BO96DRAFT_432394	566	Aspergillus lacticoffeatus (strain CBS 101883)	Alpha/beta-hydrolase	3:Protein inferred from homology	0.00589671	36.22	1	0.999	16	0	16	186	0	186	4.53417e+06	0	4.53417e+06	16C(57.0214), 23C(57.0214),19M(15.9949),2M(15.9949),6M(15.9949),7C(57.0214),9C(57.0214),9C(57.0214)		tr|A0A370C4P6|A0A370C4P6_ASPNG, tr|A0A370PA63|A0A370PA63_ASPPH, tr|A0A505HJ46|A0A505HJ46_ASPNG, tr|A0A9W5ZSY3|A0A9W5ZSY3_ASPNG, tr|A2QH12|A2QH12_ASPNC, tr|G3Y7J0|G3Y7J0_ASPNA
tr|A0A146FCA0|A0A146FCA0_ASPKA	A0A146FCA0	A0A146FCA0_ASPKA	AKAW2_10448A	536	Aspergillus kawachii	Glucanase	3:Protein inferred from homology	0.00579155	22.2	0.9999	0.9984	8	0	1	173	0	1	40733592	0	3118.63	17C(57.0214)		tr|G7XKW4|G7XKW4_ASPKW
tr|A0A318YSB5|A0A318YSB5_ASPNB	A0A318YSB5	A0A318YSB5_ASPNB	BO87DRAFT_352395	634	Aspergillus neoniger (strain CBS 115656)	alpha-amylase	3:Protein inferred from homology	0.0057171	24.29	1	0.999	14	2	3	202	11	14	20896576	2380.42	19847.8	22C(57.0214),25C(57.0214)
tr|A0A3F3PTZ1|A0A3F3PTZ1_9EURO	A0A3F3PTZ1	A0A3F3PTZ1_9EURO	BDQ94DRAFT_148815	135	Aspergillus welwitschiae	ribonuclease T1	3:Protein inferred from homology	0.00571542	37.78	1	0.999	2	0	2	43	0	43	1.26767e+06	0	1.26767e+06	11C(57.0214), 3C(57.0214), 7C(57.0214),11C(57.0214), 3C(57.0214), 7C(57.0214),26C(57.0214),26C(57.0214)
sp|A2QFV7|XYNC_ASPNC	A2QFV7	XYNC_ASPNC	xlnC	327	Aspergillus niger (strain ATCC MYA-4892 / CBS 513.88 / F	Probable endo-1,4-beta-xylanase C	1:Experimental evidence at protein level	0.00537764	66.06	1	0.999	19	0	17	98	0	86	2.91614e+06	0	2.91614e+06	1C(57.0214),24C(57.0214),4M(15.9949),7M(15.9949),7M(15.9949)		tr|A0A060IU57|A0A060IU57_ASPNG, tr|E9NSU0|E9NSU0_ASPUS, tr|G3Y866|G3Y866_ASPNA, tr|U6C0R7|U6C0R7_ASPNG
tr|A0A370PU83|A0A370PU83_ASPPH	A0A370PU83	A0A370PU83_ASPPH	M752DRAFT_324572	537	Aspergillus phoenicis ATCC 13157	Exoinulinase	3:Protein inferred from homology	0.00527954	49.53	1	0.999	26	2	26	158	17	158	4226765	266219	4226765	17C(57.0214),17C(57.0214),17C(57.0214),25M(15.9949)
tr|A0A319AWC0|A0A319AWC0_ASPVC	A0A319AWC0	A0A319AWC0_ASPVC	BO88DRAFT_409065	526	Aspergillus vadensis (strain CBS 113365 / IMI 142717 / IBT 24658)	Endoprotease endo-Pro	3:Protein inferred from homology	0.0052535	28.71	0.9989	0.999	15	0	1	154	0	4	9562019	0	537619	2C(57.0214),2C(57.0214)
sp|A2R4D1|XYN5_ASPNC	A2R4D1	XYN5_ASPNC	XYN5	211	Aspergillus niger (strain ATCC MYA-4892 / CBS 513.88 / F	Probable endo-1,4-beta-xylanase 5	3:Protein inferred from homology	0.00518753	10.9	1	0.999	2	0	2	61	0	61	6256196	0	6256196			tr|A0A319A4F8|A0A319A4F8_ASPLB, tr|A0A370CGT2|A0A370CGT2_ASPNG, tr|A0A370P507|A0A370P507_ASPPH, tr|A0A3F3PJC5|A0A3F3PJC5_9EURO, tr|A0A401KIF6|A0A401KIF6_ASPAW, tr|A2I7V2|A2I7V2_ASPVE, tr|A6N2L7|A6N2L7_ASPUS, tr|A6N2L8|A6N2L8_ASPUS, tr|A6N2L9|A6N2L9_ASPUS, tr|A6N2M0|A6N2M0_ASPUS, tr|A6N2M1|A6N2M1_ASPUS, tr|A6N2M2|A6N2M2_ASPUS, tr|C0LZ11|C0LZ11_ASPNG, tr|E3UN71|E3UN71_ASPNG, tr|I3QKR8|I3QKR8_ASPNG,…
tr|A0A254U8H7|A0A254U8H7_ASPNG	A0A254U8H7	A0A254U8H7_ASPNG	AnigIFM63604_001335	135	Aspergillus niger	ribonuclease T1	3:Protein inferred from homology	0.00518375	37.78	1	0.999	2	0	1	39	0	15	1.50205e+06	0	570980	26C(57.0214),26C(57.0214)		tr|A0A319AYL8|A0A319AYL8_ASPLB, tr|A0A370PU00|A0A370PU00_ASPPH, tr|A0A401KQX3|A0A401KQX3_ASPAW, tr|G3XW03|G3XW03_ASPNA
tr|A0A167X0U7|A0A167X0U7_PENCH	A0A167X0U7	A0A167X0U7_PENCH	EN45_024380	294	Penicillium chrysogenum	GDSL esterase/lipase	4:Protein predicted	0.00506576	4.08	1	0.9974	2	0	0	83	0	0	2.41354e+06	0	0			tr|A0A1V6XRP0|A0A1V6XRP0_PENNA, tr|B6HCI6|B6HCI6_PENRW
tr|A0A370PCK2|A0A370PCK2_ASPPH	A0A370PCK2	A0A370PCK2_ASPPH	M752DRAFT_304348	355	Aspergillus phoenicis ATCC 13157	GDSL lipase/acylhydrolase family protein	4:Protein predicted	0.00500403	43.66	1	0.999	13	0	13	99	0	99	5539710	0	5539710	10C(57.0214),10C(57.0214),10C(57.0214),1M(15.9949),1M(15.9949),4M(15.9949),8C(57.0214)		tr|A0A3F3Q7I6|A0A3F3Q7I6_9EURO
tr|A0A1M3T4T4|A0A1M3T4T4_ASPLC	A0A1M3T4T4	A0A1M3T4T4_ASPLC	ASPFODRAFT_380894	386	Aspergillus luchuensis (strain CBS 106.47)	mannan endo-1,4-beta-mannosidase	3:Protein inferred from homology	0.00497405	21.76	1	0.999	7	0	1	107	0	5	10111325	0	103764	1C(57.0214), 4C(57.0214),1C(57.0214), 4C(57.0214)		tr|A0A8G1QU59|A0A8G1QU59_9EURO
tr|A0A319B2T4|A0A319B2T4_ASPLB	A0A319B2T4	A0A319B2T4_ASPLB	BO96DRAFT_503575	709	Aspergillus lacticoffeatus (strain CBS 101883)	beta-N-acetylhexosaminidase	3:Protein inferred from homology	0.00496048	45.42	1	0.999	23	0	23	196	0	196	1.26329e+06	0	1.26329e+06	11M(15.9949),12C(57.0214),5C(57.0214),8M(15.9949),9M(15.9949)		tr|A0A370BWI9|A0A370BWI9_ASPNG, tr|A0A370PWA2|A0A370PWA2_ASPPH, tr|A0A9W5ZSB2|A0A9W5ZSB2_ASPNG, tr|A2Q7T9|A2Q7T9_ASPNC, tr|G3XR14|G3XR14_ASPNA
tr|A0A370PMA5|A0A370PMA5_ASPPH	A0A370PMA5	A0A370PMA5_ASPPH	M752DRAFT_335144	253	Aspergillus phoenicis ATCC 13157	Malate dehydrogenase	4:Protein predicted	0.00489375	34.78	1	0.999	7	0	7	69	0	69	6063264	0	6063264
tr|A0A319B8I5|A0A319B8I5_ASPLB	A0A319B8I5	A0A319B8I5_ASPLB	BO96DRAFT_502614	628	Aspergillus lacticoffeatus (strain CBS 101883)	tripeptidyl-peptidase II	4:Protein predicted	0.00485739	35.19	1	0.999	16	0	16	170	0	170	5135153	0	5135153	11C(57.0214),11C(57.0214),14C(57.0214),19M(15.9949), 28C(57.0214),28C(57.0214),3C(57.0214),6M(15.9949)		tr|A0A370PEV6|A0A370PEV6_ASPPH, tr|A0A9W6E4S1|A0A9W6E4S1_ASPNG
tr|A0A3F3RV18|A0A3F3RV18_ASPNG	A0A3F3RV18	A0A3F3RV18_ASPNG	CAN33_0045595	537	Aspergillus niger	Alpha-galactosidase	3:Protein inferred from homology	0.00484515	33.71	1	0.999	17	0	4	145	0	49	2973819	0	1.72848e+06	4C(57.0214),7C(57.0214),7C(57.0214)		tr|G3YGM8|G3YGM8_ASPNA
tr|A0A319B4A3|A0A319B4A3_ASPVC	A0A319B4A3	A0A319B4A3_ASPVC	BO88DRAFT_408016	297	Aspergillus vadensis (strain CBS 113365 / IMI 142717 / IBT 24658)	feruloyl esterase	3:Protein inferred from homology	0.00483334	39.39	1	0.999	9	1	2	80	8	15	7.35622e+06	690765	1.02476e+06	1M(15.9949)
sp|A2QEJ9|AGALB_ASPNC	A2QEJ9	AGALB_ASPNC	aglB	443	Aspergillus niger (strain ATCC MYA-4892 / CBS 513.88 / F	Probable alpha-galactosidase B	3:Protein inferred from homology	0.00482011	54.18	1	0.999	21	0	21	119	0	119	4680544	0	4680544	12C(57.0214),12C(57.0214),12C(57.0214),14C(57.0214),14C(57.0214),14C(57.0214),15C(57.0214),15C(57.0214),1M(15.9949),4C(57.0214),8M(15.9949),9M(15.9949),9M(15.9949)		tr|A0A0U5AE32|A0A0U5AE32_ASPNG, tr|A0A319B8X4|A0A319B8X4_ASPLB, tr|A0A370CAW7|A0A370CAW7_ASPNG
tr|A0A319AAZ8|A0A319AAZ8_ASPLB	A0A319AAZ8	A0A319AAZ8_ASPLB	BO96DRAFT_335882	454	Aspergillus lacticoffeatus (strain CBS 101883)	Phosphoesterase	4:Protein predicted	0.00478237	48.46	1	0.999	16	0	16	121	0	121	2.46246e+06	0	2.46246e+06	24C(57.0214), 25C(57.0214)		tr|A0A370BSW4|A0A370BSW4_ASPNG, tr|A0A370P3X6|A0A370P3X6_ASPPH, tr|A0A3F3R5L4|A0A3F3R5L4_ASPNG, tr|A0A9W6AB25|A0A9W6AB25_ASPNG, tr|A2QBE3|A2QBE3_ASPNC, tr|G3XSH7|G3XSH7_ASPNA
tr|A0A3F3PVC8|A0A3F3PVC8_9EURO	A0A3F3PVC8	A0A3F3PVC8_9EURO	BDQ94DRAFT_180851	537	Aspergillus welwitschiae	Alpha-galactosidase	3:Protein inferred from homology	0.00464466	33.15	1	0.999	16	0	1	139	0	3	2973819	0	25453.3	4C(57.0214)		tr|A0A401KV94|A0A401KV94_ASPAW
tr|A0A254TQ16|A0A254TQ16_ASPNG	A0A254TQ16	A0A254TQ16_ASPNG	CAN33_0045710	449	Aspergillus niger	Flavin containing amine oxidoreductase family protein	3:Protein inferred from homology	0.00435606	32.07	1	0.999	9	0	9	109	0	109	2.3761e+06	0	2.3761e+06	10C(57.0214),12M(15.9949),14M(15.9949),26M(15.9949), 4C(57.0214), 7C(57.0214),4C(57.0214), 7C(57.0214)		tr|A0A319A8P6|A0A319A8P6_ASPLB, tr|A0A370BPU0|A0A370BPU0_ASPNG, tr|A0A370P766|A0A370P766_ASPPH, tr|A0A3F3PVF0|A0A3F3PVF0_9EURO, tr|A0A9W6EA41|A0A9W6EA41_ASPNG, tr|A2QSH9|A2QSH9_ASPNC, tr|G3YGP8|G3YGP8_ASPNA
tr|A0A254U231|A0A254U231_ASPNG	A0A254U231	A0A254U231_ASPNG	CAN33_0051245	646	Aspergillus niger	tripeptidyl-peptidase II	4:Protein predicted	0.00430539	31.89	1	0.999	12	0	12	155	0	155	8.24082e+06	0	8.24082e+06	16C(57.0214),2C(57.0214),4M(15.9949), 5C(57.0214),5C(57.0214),5C(57.0214)		tr|A0A318ZY14|A0A318ZY14_ASPLB, tr|A0A370BZR6|A0A370BZR6_ASPNG, tr|A0A370PWA5|A0A370PWA5_ASPPH, tr|A0A3F3Q1B6|A0A3F3Q1B6_9EURO, tr|A0A401L636|A0A401L636_ASPAW, tr|A0A9W6E7B3|A0A9W6E7B3_ASPNG, tr|A2Q7S3|A2Q7S3_ASPNC, tr|G3XQV0|G3XQV0_ASPNA
tr|A0A254UAP0|A0A254UAP0_ASPNG	A0A254UAP0	A0A254UAP0_ASPNG	CAN33_0015770	498	Aspergillus niger	Putative integral membrane protein	3:Protein inferred from homology	0.0042157	36.35	1	0.999	23	0	23	117	0	117	1.6723e+06	0	1.6723e+06			tr|A0A319ASK3|A0A319ASK3_ASPLB, tr|A0A370BM67|A0A370BM67_ASPNG, tr|A0A370P7C2|A0A370P7C2_ASPPH, tr|A0A401KDE7|A0A401KDE7_ASPAW, tr|A0A9W6E964|A0A9W6E964_ASPNG, tr|G3Y0B0|G3Y0B0_ASPNA
tr|A0A1L9UQE2|A0A1L9UQE2_ASPBC	A0A1L9UQE2	A0A1L9UQE2_ASPBC	ASPBRDRAFT_41430	526	Aspergillus brasiliensis (strain CBS 101740 / IMI 381727 / IBT 21946)	Endoprotease endo-Pro	3:Protein inferred from homology	0.00416186	28.71	1	0.999	12	1	1	122	2	2	9562019	0	0
tr|A0A1M3U1P2|A0A1M3U1P2_ASPLC	A0A1M3U1P2	A0A1M3U1P2_ASPLC	ASPFODRAFT_28648	426	Aspergillus luchuensis (strain CBS 106.47)	Peptidase A1 domain-containing protein	3:Protein inferred from homology	0.00412791	48.83	1	0.999	21	0	21	98	0	98	1185373	0	1185373	1M(15.9949),3M(15.9949),3M(15.9949), 5M(15.9949),5M(15.9949),6M(15.9949),9M(15.9949)		tr|A0A317WKQ7|A0A317WKQ7_ASPEC, tr|A0A318Y9I3|A0A318Y9I3_ASPNB, tr|A0A319BA60|A0A319BA60_ASPLB, tr|A0A370BZ66|A0A370BZ66_ASPNG, tr|A0A370PWS1|A0A370PWS1_ASPPH, tr|A0A3F3PKH2|A0A3F3PKH2_9EURO, tr|A0A401L6A3|A0A401L6A3_ASPAW, tr|A1YWA5|A1YWA5_ASPNG, tr|G3XTH5|G3XTH5_ASPNA
tr|A0A124BXD3|A0A124BXD3_ASPNG	A0A124BXD3	A0A124BXD3_ASPNG	ABL_04622	114	Aspergillus niger	Similar to An11g00040	4:Protein predicted	0.00409244	22.81	1	0.999	2	0	2	26	0	26	950657	0	950657	12M(15.9949), 7C(57.0214),6C(57.0214),7C(57.0214),7C(57.0214)		tr|A0A1L9N061|A0A1L9N061_ASPTC, tr|A0A254UIX0|A0A254UIX0_ASPNG, tr|A0A319B4S5|A0A319B4S5_ASPLB, tr|A0A370BRC6|A0A370BRC6_ASPNG, tr|A0A370P6X9|A0A370P6X9_ASPPH, tr|A0A3F3QC62|A0A3F3QC62_9EURO, tr|A0A401KLD5|A0A401KLD5_ASPAW, tr|A0A8G1R0A4|A0A8G1R0A4_9EURO, tr|A0A8H3SX50|A0A8H3SX50_ASPTU, tr|A0A9W5ZWQ9|A0A9W5ZWQ9_ASPNG, tr|A5ABD9|A5ABD9_ASPNC, tr|G3YBC9|G3YBC9_ASPNA
tr|A0A370PA61|A0A370PA61_ASPPH	A0A370PA61	A0A370PA61_ASPPH	M752DRAFT_338416	464	Aspergillus phoenicis ATCC 13157	Probable glucan endo-1,3-beta-glucosidase eglC	3:Protein inferred from homology	0.00406055	37.07	1	0.999	12	0	12	105	0	105	5.66712e+06	0	5.66712e+06			tr|A0A9W5ZXF7|A0A9W5ZXF7_ASPNG
tr|A0A1L9UMW1|A0A1L9UMW1_ASPBC	A0A1L9UMW1	A0A1L9UMW1_ASPBC	ASPBRDRAFT_29840	452	Aspergillus brasiliensis (strain CBS 101740 / IMI 381727 / IBT 21946)	Glucanase	3:Protein inferred from homology	0.00400956	32.74	1	0.9923	9	0	2	101	0	3	17010612	0	68738.6	10C(57.0214), 18C(57.0214), 23C(57.0214), 36C(57.0214), 41C(57.0214),28C(57.0214), 29C(57.0214)		tr|A0A9W6DHN5|A0A9W6DHN5_9EURO
tr|A0A117DZQ3|A0A117DZQ3_ASPNG	A0A117DZQ3	A0A117DZQ3_ASPNG	cel7b	452	Aspergillus niger	Glucanase	3:Protein inferred from homology	0.00400956	24.78	0.9948	0.9987	8	0	1	101	0	3	17010612	0	18035.2	29C(57.0214)		tr|A0A142F318|A0A142F318_ASPNG, tr|A0A1L9MZV4|A0A1L9MZV4_ASPTC, tr|A0A318YGH5|A0A318YGH5_ASPNB, tr|A0A8H3SX28|A0A8H3SX28_ASPTU
tr|B6V876|B6V876_ASPNG	B6V876	B6V876_ASPNG		345	Aspergillus niger	mannan endo-1,4-beta-mannosidase (Fragment)	2:Experimental evidence at transcript level	0.00395283	27.54	0.9999	0.9985	6	1	1	76	3	3	8927934	82979.1	82979.1	18C(57.0214), 6C(57.0214)
tr|A0A0A2L4X2|A0A0A2L4X2_PENIT	A0A0A2L4X2	A0A0A2L4X2_PENIT	PITC_084330	182	Penicillium italicum	Cell wall protein PhiA	4:Protein predicted	0.00394368	9.34	1	0.999	2	2	2	40	40	40	3.04211e+06	3.04211e+06	3.04211e+06
tr|A0A2J5HTA0|A0A2J5HTA0_9EURO	A0A2J5HTA0	A0A2J5HTA0_9EURO	BDW42DRAFT_194483	554	Aspergillus taichungensis	1,4-alpha-D-glucan glucohydrolase	3:Protein inferred from homology	0.0036924	8.3	0.9999	0.999	4	1	1	114	3	3	7.73508e+06	55899.5	55899.5
tr|A0A370P8Z0|A0A370P8Z0_ASPPH	A0A370P8Z0	A0A370P8Z0_ASPPH	M752DRAFT_338822	604	Aspergillus phoenicis ATCC 13157	Endonuclease/exonuclease/phosphatase family protein	4:Protein predicted	0.00365411	63.25	1	0.999	25	0	25	123	0	123	3.99548e+06	0	3.99548e+06	29C(57.0214),9C(57.0214)
tr|A0A370PM88|A0A370PM88_ASPPH	A0A370PM88	A0A370PM88_ASPPH	M752DRAFT_155609	949	Aspergillus phoenicis ATCC 13157	Exo-beta-1,3-glucanase Exg0	4:Protein predicted	0.00359253	36.67	1	0.999	25	1	25	190	1	190	4.18674e+06	4372.14	4.18674e+06	14C(57.0214),14C(57.0214),1C(57.0214), 5C(57.0214),25C(57.0214),25C(57.0214), 5M(15.9949),8M(15.9949),8M(15.9949),8M(15.9949)
tr|A0A370PCQ1|A0A370PCQ1_ASPPH	A0A370PCQ1	A0A370PCQ1_ASPPH	M752DRAFT_337730	781	Aspergillus phoenicis ATCC 13157	beta-glucosidase	3:Protein inferred from homology	0.00346928	50.96	1	0.999	31	0	31	151	0	151	1.05818e+06	0	1.05818e+06	15C(57.0214),15C(57.0214)		tr|A0A9W6A255|A0A9W6A255_ASPNG
tr|A0A1L9UMW4|A0A1L9UMW4_ASPBC	A0A1L9UMW4	A0A1L9UMW4_ASPBC	ASPBRDRAFT_121337	538	Aspergillus brasiliensis (strain CBS 101740 / IMI 381727 / IBT 21946)	Alpha-galactosidase	3:Protein inferred from homology	0.00346868	25.84	0.9999	0.9989	11	1	1	104	1	1	2.77462e+06	165922	165922	4C(57.0214)
tr|A0A2I2G6P3|A0A2I2G6P3_9EURO	A0A2I2G6P3	A0A2I2G6P3_9EURO	P170DRAFT_411426	611	Aspergillus steynii IBT 23096	Glucoamylase	3:Protein inferred from homology	0.00346541	9.98	0.9999	0.999	5	1	1	118	1	1	9005449	0	0	18C(57.0214), 26C(57.0214)
tr|A0A100I4P6|A0A100I4P6_ASPNG	A0A100I4P6	A0A100I4P6_ASPNG	ABL_00808	520	Aspergillus niger	Carboxypeptidase	3:Protein inferred from homology	0.00345072	28.46	1	0.999	9	0	9	100	0	100	3.95152e+06	0	3.95152e+06	12C(57.0214),15M(15.9949),15M(15.9949),15M(15.9949), 16M(15.9949),16M(15.9949),16M(15.9949),1C(57.0214),4C(57.0214),4C(57.0214)		tr|A0A1M3TYS8|A0A1M3TYS8_ASPLC, tr|A0A317VFJ0|A0A317VFJ0_ASPEC, tr|A0A319ARL0|A0A319ARL0_ASPLB, tr|A0A370CCC5|A0A370CCC5_ASPNG, tr|A0A370PHX1|A0A370PHX1_ASPPH, tr|A0A3F3PTP8|A0A3F3PTP8_9EURO, tr|A0A7R8A7R2|A0A7R8A7R2_ASPKA, tr|A0A8G1R7I0|A0A8G1R7I0_9EURO, tr|A0A8H3SVH6|A0A8H3SVH6_ASPTU, tr|A0A9W6EBC5|A0A9W6EBC5_ASPNG
tr|A0A117DX26|A0A117DX26_ASPNG	A0A117DX26	A0A117DX26_ASPNG	ABL_02084	401	Aspergillus niger	GPI-anchored cell wall organization protein Ecm33	4:Protein predicted	0.00340081	26.43	1	0.999	8	0	8	76	0	76	5.72833e+06	0	5.72833e+06	13C(57.0214)		tr|A0A146FI39|A0A146FI39_ASPKA, tr|A0A1L9MX99|A0A1L9MX99_ASPTC, tr|A0A1M3TK47|A0A1M3TK47_ASPLC, tr|A0A254TTN8|A0A254TTN8_ASPNG, tr|A0A318YXL2|A0A318YXL2_ASPNB, tr|A0A318ZZW1|A0A318ZZW1_ASPLB, tr|A0A319BMM4|A0A319BMM4_ASPVC, tr|A0A370BZ80|A0A370BZ80_ASPNG, tr|A0A370PYW4|A0A370PYW4_ASPPH, tr|A0A8G1RB95|A0A8G1RB95_9EURO, tr|A0A8H3XVT6|A0A8H3XVT6_ASPTU, tr|A0A9W5ZW68|A0A9W5ZW68_ASPNG, tr|A2QHW0|A2QHW…
tr|A0A370PRS7|A0A370PRS7_ASPPH	A0A370PRS7	A0A370PRS7_ASPPH	M752DRAFT_263711	691	Aspergillus phoenicis ATCC 13157	DUF1793-domain-containing protein	4:Protein predicted	0.00337582	34.59	1	0.999	12	0	12	130	0	130	5.42712e+06	0	5.42712e+06	10M(15.9949),10M(15.9949),11C(57.0214),11C(57.0214), 6M(15.9949),14M(15.9949),19M(15.9949), 6C(57.0214), 9C(57.0214),19M(15.9949), 6C(57.0214), 9C(57.0214),2M(15.9949),2M(15.9949), 4M(15.9949),4M(15.9949),5M(15.9949),5M(15.9949),6C(57.0214), 9C(57.0214),6C(57.0214), 9C(57.0214)		tr|A0A9W6E595|A0A9W6E595_ASPNG
tr|A0A318ZWB2|A0A318ZWB2_ASPLB	A0A318ZWB2	A0A318ZWB2_ASPLB	BO96DRAFT_351511	552	Aspergillus lacticoffeatus (strain CBS 101883)	Carboxypeptidase	3:Protein inferred from homology	0.0033482	41.3	1	0.999	15	0	15	103	0	103	2.74975e+06	0	2.74975e+06	10C(57.0214),10C(57.0214),12C(57.0214),16C(57.0214), 5M(15.9949), 9C(57.0214),16C(57.0214), 9C(57.0214),16C(57.0214), 9C(57.0214),16C(57.0214), 9C(57.0214),16C(57.0214), 9C(57.0214),7M(15.9949)		tr|A0A370BMK9|A0A370BMK9_ASPNG, tr|A0A370PPR2|A0A370PPR2_ASPPH, tr|A0A3F3PMK4|A0A3F3PMK4_9EURO, tr|A0A401KZV1|A0A401KZV1_ASPAW, tr|A0A505IKX4|A0A505IKX4_ASPNG, tr|A2R906|A2R906_ASPNC, tr|G3Y6Y3|G3Y6Y3_ASPNA
tr|A0A370PMA2|A0A370PMA2_ASPPH	A0A370PMA2	A0A370PMA2_ASPPH	M752DRAFT_335151	1007	Aspergillus phoenicis ATCC 13157	Beta-galactosidase	3:Protein inferred from homology	0.00333216	53.92	1	0.999	44	0	44	187	0	187	1.34497e+06	0	1.34497e+06	17C(57.0214),2M(15.9949),2M(15.9949),2M(15.9949),33C(57.0214)
tr|A0A318YLY3|A0A318YLY3_ASPNB	A0A318YLY3	A0A318YLY3_ASPNB	BO87DRAFT_419826	571	Aspergillus neoniger (strain CBS 115656)	Serine carboxypeptidase	3:Protein inferred from homology	0.00333107	29.6	0.9999	0.9989	12	1	1	106	2	2	4366625	0	0	19M(15.9949)
tr|A0A370PH66|A0A370PH66_ASPPH	A0A370PH66	A0A370PH66_ASPPH	M752DRAFT_267043	609	Aspergillus phoenicis ATCC 13157	Beta-hexosaminidase	3:Protein inferred from homology	0.00321161	42.36	1	0.999	21	1	20	109	13	105	2592178	179272	2592178	24C(57.0214),2C(57.0214), 9C(57.0214),2C(57.0214), 9C(57.0214),8M(15.9949)
tr|A0A370P824|A0A370P824_ASPPH	A0A370P824	A0A370P824_ASPPH	M752DRAFT_278965	224	Aspergillus phoenicis ATCC 13157	Chitin-binding type-4 domain-containing protein	4:Protein predicted	0.00320424	24.55	1	0.999	8	0	8	40	0	40	707892	0	707892	11C(57.0214), 8C(57.0214),1C(57.0214),1C(57.0214),2C(57.0214),2C(57.0214),2C(57.0214),5C(57.0214), 8C(57.0214)
tr|A0A9W6EAH6|A0A9W6EAH6_ASPNG	A0A9W6EAH6	A0A9W6EAH6_ASPNG	AnigIFM63604_005785	932	Aspergillus niger	Beta-mannosidase A	3:Protein inferred from homology	0.00315749	50.21	1	0.999	34	1	34	164	5	164	1.61226e+06	93837.5	1.61226e+06	12M(15.9949),13C(57.0214),1M(15.9949)
tr|A0A254UNI3|A0A254UNI3_ASPNG	A0A254UNI3	A0A254UNI3_ASPNG	AnigIFM63604_004544	537	Aspergillus niger	1,3-beta-glucanosyltransferase	3:Protein inferred from homology	0.00304075	26.26	1	0.999	14	0	14	91	0	91	6140710	0	6140710	12C(57.0214),12C(57.0214),13C(57.0214),13C(57.0214),18C(57.0214),5C(57.0214),5C(57.0214),7M(15.9949),9C(57.0214)		tr|A0A319AP28|A0A319AP28_ASPLB, tr|A0A370BPL2|A0A370BPL2_ASPNG, tr|A0A370PGG9|A0A370PGG9_ASPPH, tr|A0A3F3PX34|A0A3F3PX34_9EURO, tr|A0A401KNJ9|A0A401KNJ9_ASPAW, tr|G3YB99|G3YB99_ASPNA
tr|A0A3F3Q5X6|A0A3F3Q5X6_9EURO	A0A3F3Q5X6	A0A3F3Q5X6_9EURO	BDQ94DRAFT_169452	467	Aspergillus welwitschiae	Phosphoesterase	4:Protein predicted	0.00299703	34.9	1	0.999	20	0	20	78	0	78	886745	0	886745	12M(15.9949),7M(15.9949)		tr|A0A3F3RMJ4|A0A3F3RMJ4_ASPNG, tr|A0A401L100|A0A401L100_ASPAW
tr|A0A254TN50|A0A254TN50_ASPNG	A0A254TN50	A0A254TN50_ASPNG	CAN33_0040910	411	Aspergillus niger	Putative SAM-dependent RNA methyltransferase family protein	4:Protein predicted	0.0029688	39.66	1	0.999	15	0	15	68	0	68	746369	0	746369	11C(57.0214),4C(57.0214)		tr|A0A319AM33|A0A319AM33_ASPLB, tr|A0A370CCD3|A0A370CCD3_ASPNG, tr|A0A370Q1J2|A0A370Q1J2_ASPPH, tr|A0A9W6E8R1|A0A9W6E8R1_ASPNG
sp|A2QK82|PMEA_ASPNC	A2QK82	PMEA_ASPNC	pmeA	327	Aspergillus niger (strain ATCC MYA-4892 / CBS 513.88 / F	Probable pectinesterase A	3:Protein inferred from homology	0.00296319	38.53	1	0.999	8	0	8	54	0	54	2.41114e+06	0	2.41114e+06	14C(57.0214),14C(57.0214)		tr|A0A319AKB3|A0A319AKB3_ASPLB, tr|A0A370BJ21|A0A370BJ21_ASPNG, tr|A0A370PWZ4|A0A370PWZ4_ASPPH
tr|A0A254TVL7|A0A254TVL7_ASPNG	A0A254TVL7	A0A254TVL7_ASPNG	AnigIFM63604_009776	406	Aspergillus niger	FAD dependent oxidoreductase family protein	3:Protein inferred from homology	0.00296116	28.08	1	0.999	10	0	10	67	0	67	2.32302e+06	0	2.32302e+06	10C(57.0214), 21C(57.0214),16C(57.0214), 5C(57.0214),3M(15.9949),3M(15.9949)		tr|A0A370PWY8|A0A370PWY8_ASPPH, tr|G3YAL1|G3YAL1_ASPNA
tr|A0A395HBP3|A0A395HBP3_9EURO	A0A395HBP3	A0A395HBP3_9EURO	BO80DRAFT_451874	450	Aspergillus ibericus CBS 121593	Glucanase	3:Protein inferred from homology	0.00291088	18.67	1	0.999	6	0	1	73	0	19	16552304	0	0	28C(57.0214), 29C(57.0214),28C(57.0214), 29C(57.0214)
tr|A0A100IL48|A0A100IL48_ASPNG	A0A100IL48	A0A100IL48_ASPNG	ABL_05556	251	Aspergillus niger	NPP1 domain protein	3:Protein inferred from homology	0.00285956	29.48	1	0.999	7	0	7	40	0	40	612564	0	612564	11C(57.0214),15C(57.0214)		tr|A0A146FG09|A0A146FG09_ASPKA, tr|A0A1L9NK37|A0A1L9NK37_ASPTC, tr|A0A1M3TCC8|A0A1M3TCC8_ASPLC, tr|A0A254UA58|A0A254UA58_ASPNG, tr|A0A317VVE4|A0A317VVE4_ASPEC, tr|A0A318YK91|A0A318YK91_ASPNB, tr|A0A319B8K8|A0A319B8K8_ASPLB, tr|A0A319CXD4|A0A319CXD4_ASPVC, tr|A0A370CGT0|A0A370CGT0_ASPNG, tr|A0A370PEW3|A0A370PEW3_ASPPH, tr|A0A3F3QGV3|A0A3F3QGV3_9EURO, tr|A0A401KJE8|A0A401KJE8_ASPAW, tr|A0A8G1QSG4|A…
tr|A0A254TTR0|A0A254TTR0_ASPNG	A0A254TTR0	A0A254TTR0_ASPNG	AnigIFM63604_006722	278	Aspergillus niger	Protein ecm33	4:Protein predicted	0.00284002	17.99	1	0.999	8	0	8	44	0	44	1.72592e+06	0	1.72592e+06	1C(57.0214), 4C(57.0214),1C(57.0214), 4C(57.0214),1C(57.0214), 4C(57.0214)		tr|A0A319A009|A0A319A009_ASPLB, tr|A0A319BNM1|A0A319BNM1_ASPVC, tr|A0A370BZB6|A0A370BZB6_ASPNG, tr|A0A370P4U2|A0A370P4U2_ASPPH, tr|A0A3F3Q4Q8|A0A3F3Q4Q8_9EURO
tr|A0A319A223|A0A319A223_ASPLB	A0A319A223	A0A319A223_ASPLB	BO96DRAFT_414512	288	Aspergillus lacticoffeatus (strain CBS 101883)	Cell wall protein	4:Protein predicted	0.00280371	21.53	1	0.999	7	0	7	45	0	45	1.58465e+06	0	1.58465e+06			tr|A0A370CGA7|A0A370CGA7_ASPNG, tr|A0A370PES4|A0A370PES4_ASPPH, tr|A0A3F3QGZ7|A0A3F3QGZ7_9EURO, tr|A0A3F3R2W7|A0A3F3R2W7_ASPNG, tr|A0A401KJ16|A0A401KJ16_ASPAW, tr|A0A505IGE7|A0A505IGE7_ASPNG, tr|A2R2V6|A2R2V6_ASPNC, tr|G3XP39|G3XP39_ASPNA, tr|Q5DR86|Q5DR86_ASPNG
tr|A0A0N7H563|A0A0N7H563_ASPNG	A0A0N7H563	A0A0N7H563_ASPNG	AnigIFM63604_002751	129	Aspergillus niger	Short chain dehydrogenase family protein	2:Experimental evidence at transcript level	0.00278198	67.44	1	0.999	7	0	7	20	0	20	141383	0	141383	2M(15.9949)		tr|A0A319B7M8|A0A319B7M8_ASPLB, tr|A0A370BMH2|A0A370BMH2_ASPNG, tr|A0A370PB60|A0A370PB60_ASPPH, tr|A0A3F3Q3L3|A0A3F3Q3L3_9EURO, tr|A0A401KDJ6|A0A401KDJ6_ASPAW, tr|A2QMX6|A2QMX6_ASPNC, tr|G3Y0K3|G3Y0K3_ASPNA
tr|A0A370P809|A0A370P809_ASPPH	A0A370P809	A0A370P809_ASPPH	M752DRAFT_329705	833	Aspergillus phoenicis ATCC 13157	Uncharacterized protein	4:Protein predicted	0.00269264	42.26	1	0.999	28	1	28	125	3	125	844660	127196	844660	7C(57.0214),7C(57.0214),7C(57.0214)
tr|A0A146F7I4|A0A146F7I4_ASPKA	A0A146F7I4	A0A146F7I4_ASPKA	AKAW2_80013S	114	Aspergillus kawachii	Similar to An11g00040	4:Protein predicted	0.00267582	22.81	1	0.999	2	0	1	17	0	3	547511	0	535549	12M(15.9949), 7C(57.0214),7C(57.0214)		tr|A0A1M3T2W7|A0A1M3T2W7_ASPLC, tr|A0A317UND0|A0A317UND0_ASPEC, tr|A0A319BRG4|A0A319BRG4_ASPVC, tr|G7X9X0|G7X9X0_ASPKW
tr|A0A254TRA3|A0A254TRA3_ASPNG	A0A254TRA3	A0A254TRA3_ASPNG	AnigIFM63604_007678	403	Aspergillus niger	Beta-lactamase domain family protein	3:Protein inferred from homology	0.00267153	36.72	1	0.999	11	0	9	60	0	55	4611427	0	4.06819e+06	13C(57.0214), 17C(57.0214), 23C(57.0214)		tr|A0A319B4V6|A0A319B4V6_ASPLB, tr|A0A370BZZ1|A0A370BZZ1_ASPNG, tr|A0A370PNT2|A0A370PNT2_ASPPH, tr|A0A3F3Q4U4|A0A3F3Q4U4_9EURO, tr|A0A401KG02|A0A401KG02_ASPAW, tr|A2QE24|A2QE24_ASPNC, tr|G3Y0U7|G3Y0U7_ASPNA
tr|A0A319C932|A0A319C932_ASPVC	A0A319C932	A0A319C932_ASPVC	BO88DRAFT_355815	398	Aspergillus vadensis (strain CBS 113365 / IMI 142717 / IBT 24658)	Aspartic protease pepE	3:Protein inferred from homology	0.00266	36.43	1	0.999	13	0	13	59	0	59	1.00284e+06	0	1.00284e+06	10C(57.0214),11C(57.0214),17C(57.0214), 22C(57.0214)		tr|A0A370BX93|A0A370BX93_ASPNG, tr|A0A370PP98|A0A370PP98_ASPPH, tr|A0A3F3Q3Y8|A0A3F3Q3Y8_9EURO, tr|A0A401KGW8|A0A401KGW8_ASPAW, tr|A0A9W6ED04|A0A9W6ED04_ASPNG, tr|A2QDI4|A2QDI4_ASPNC
tr|A0A100I1Y2|A0A100I1Y2_ASPNG	A0A100I1Y2	A0A100I1Y2_ASPNG	ABL_00044	646	Aspergillus niger	tripeptidyl-peptidase II	4:Protein predicted	0.00263879	21.83	0.9999	0.999	6	1	1	95	1	1	7706176	0	0
sp|A2RAY7|RGXC_ASPNC	A2RAY7	RGXC_ASPNC	rgxC	423	Aspergillus niger (strain ATCC MYA-4892 / CBS 513.88 / F	Putative galacturan 1,4-alpha-galacturonidase C	2:Experimental evidence at transcript level	0.00263005	34.75	1	0.999	13	0	13	62	0	62	499568	0	499568	13C(57.0214),2C(57.0214)		tr|A0A254TLH9|A0A254TLH9_ASPNG, tr|A0A319AJX8|A0A319AJX8_ASPLB, tr|A0A370CBV7|A0A370CBV7_ASPNG, tr|A0A370PM86|A0A370PM86_ASPPH, tr|A0A3F3PYB9|A0A3F3PYB9_9EURO, tr|G3YE92|G3YE92_ASPNA
tr|A0A319AHI6|A0A319AHI6_ASPLB	A0A319AHI6	A0A319AHI6_ASPLB	BO96DRAFT_410180	580	Aspergillus lacticoffeatus (strain CBS 101883)	tripeptidyl-peptidase II	4:Protein predicted	0.00262969	22.07	1	0.999	10	0	10	85	0	85	6.31424e+06	0	6.31424e+06	12C(57.0214), 5C(57.0214),12C(57.0214), 5C(57.0214),17C(57.0214),2C(57.0214),2C(57.0214), 8M(15.9949)		tr|A0A370C164|A0A370C164_ASPNG, tr|A0A370Q0H8|A0A370Q0H8_ASPPH, tr|A0A3F3QHU4|A0A3F3QHU4_9EURO, tr|A0A3F3RYD5|A0A3F3RYD5_ASPNG, tr|A0A401KTV3|A0A401KTV3_ASPAW, tr|A2QR36|A2QR36_ASPNC, tr|G3YH73|G3YH73_ASPNA
tr|A0A1V6UG34|A0A1V6UG34_9EURO	A0A1V6UG34	A0A1V6UG34_9EURO	PENCOP_c010G04068	314	Penicillium coprophilum	Beta-xylanase	3:Protein inferred from homology	0.00257156	29.94	0.9999	0.999	7	1	1	45	1	1	2.91614e+06	0	0	24C(57.0214)
tr|A0A100IC39|A0A100IC39_ASPNG	A0A100IC39	A0A100IC39_ASPNG	ABL_02686	406	Aspergillus niger	Endo-xylogalacturonan hydrolase A	3:Protein inferred from homology	0.00256339	26.85	0.9901	0.9982	9	0	1	58	0	2	2.32302e+06	0	0	16C(57.0214), 5C(57.0214)		tr|A0A1L9MUQ9|A0A1L9MUQ9_ASPTC
tr|A0A254U7F8|A0A254U7F8_ASPNG	A0A254U7F8	A0A254U7F8_ASPNG	AnigIFM63604_002360	225	Aspergillus niger	Uncharacterized protein	4:Protein predicted	0.002552	50.67	1	0.999	7	0	7	32	0	32	778875	0	778875	10C(57.0214), 15C(57.0214)		tr|A0A318ZXF7|A0A318ZXF7_ASPLB, tr|A0A370BGV2|A0A370BGV2_ASPNG, tr|A0A370PCJ5|A0A370PCJ5_ASPPH, tr|A0A401KZ77|A0A401KZ77_ASPAW, tr|G3Y487|G3Y487_ASPNA
tr|A0A0S2CVZ9|A0A0S2CVZ9_ASPNG	A0A0S2CVZ9	A0A0S2CVZ9_ASPNG		579	Aspergillus niger	Xylosidase:arabinofuranosidase	3:Protein inferred from homology	0.00254126	38.17	1	0.999	24	0	24	82	0	82	788509	0	788509	3M(15.9949),8M(15.9949)		tr|A0A319A806|A0A319A806_ASPLB
tr|A0A370PIA9|A0A370PIA9_ASPPH	A0A370PIA9	A0A370PIA9_ASPPH	M752DRAFT_276989	383	Aspergillus phoenicis ATCC 13157	1-alkyl-2-acetylglycerophosphocholine esterase	4:Protein predicted	0.00252993	47	1	0.999	11	1	11	54	2	54	1334909	102041	1334909	17M(15.9949)
tr|A0A318YHZ4|A0A318YHZ4_ASPNB	A0A318YHZ4	A0A318YHZ4_ASPNB	BO87DRAFT_459027	114	Aspergillus neoniger (strain CBS 115656)	Cyanovirin-N domain-containing protein	4:Protein predicted	0.00251842	22.81	1	0.999	2	1	1	16	2	2	845382	833420	833420	12M(15.9949), 7C(57.0214),7C(57.0214)
tr|A0A254TZN8|A0A254TZN8_ASPNG	A0A254TZN8	A0A254TZN8_ASPNG	CAN33_0035665	625	Aspergillus niger	non-reducing end alpha-L-arabinofuranosidase	3:Protein inferred from homology	0.00246906	27.84	1	0.999	11	0	11	86	0	86	1.48219e+06	0	1.48219e+06	14C(57.0214),34M(15.9949)		tr|A0A318ZTZ6|A0A318ZTZ6_ASPLB, tr|A0A370C2N2|A0A370C2N2_ASPNG, tr|A0A370PCK7|A0A370PCK7_ASPPH, tr|A0A3F3Q7G4|A0A3F3Q7G4_9EURO, tr|A0A401KZS7|A0A401KZS7_ASPAW, tr|A0A9W6A5K2|A0A9W6A5K2_ASPNG, tr|B3GQR2|B3GQR2_ASPNG, tr|G3Y4A4|G3Y4A4_ASPNA
tr|A0A319A9G7|A0A319A9G7_ASPLB	A0A319A9G7	A0A319A9G7_ASPLB	BO96DRAFT_337283	349	Aspergillus lacticoffeatus (strain CBS 101883)	Glycosidase	3:Protein inferred from homology	0.00246791	35.53	1	0.999	6	0	6	48	0	48	650957	0	650957	17M(15.9949),17M(15.9949),2C(57.0214)		tr|A0A370BJA1|A0A370BJA1_ASPNG, tr|A0A3F3QCT5|A0A3F3QCT5_9EURO, tr|A0A401KLJ8|A0A401KLJ8_ASPAW, tr|A0A505HXG9|A0A505HXG9_ASPNG, tr|A0A9W5YNF1|A0A9W5YNF1_9EURO, tr|A2QVI4|A2QVI4_ASPNC, tr|G3YC37|G3YC37_ASPNA
tr|A0A9W9F6D1|A0A9W9F6D1_9EURO	A0A9W9F6D1	A0A9W9F6D1_9EURO	N7456_010207	452	Penicillium angulare	Glucanase	3:Protein inferred from homology	0.00246131	16.37	0.9999	0.9985	5	1	1	62	23	23	8351088	101262	101262	20C(57.0214), 25C(57.0214)
tr|A0A319A7J3|A0A319A7J3_ASPLB	A0A319A7J3	A0A319A7J3_ASPLB	BO96DRAFT_467272	491	Aspergillus lacticoffeatus (strain CBS 101883)	Glucan endo-1,6-glucosidase BGN16.3	3:Protein inferred from homology	0.00241199	23.42	1	0.999	8	0	8	66	0	66	1.89078e+06	0	1.89078e+06	11M(15.9949),12M(15.9949),4M(15.9949),8C(57.0214)		tr|A0A370BVV5|A0A370BVV5_ASPNG, tr|A0A370P933|A0A370P933_ASPPH, tr|A0A3F3PNT6|A0A3F3PNT6_9EURO, tr|A0A401L2L5|A0A401L2L5_ASPAW, tr|A0A505IFV5|A0A505IFV5_ASPNG, tr|A0A9W6A4C7|A0A9W6A4C7_ASPNG, tr|A2QFR7|A2QFR7_ASPNC, tr|G3Y837|G3Y837_ASPNA
sp|P52718|PEPF_ASPNG	P52718	PEPF_ASPNG	pepF	531	Aspergillus niger	Serine-type carboxypeptidase F	1:Experimental evidence at protein level	0.00239926	23.54	1	0.999	10	0	10	71	0	71	1.26218e+06	0	1.26218e+06	13M(15.9949),3M(15.9949),8C(57.0214)		tr|A0A100ID38|A0A100ID38_ASPNG, tr|A0A146F1C0|A0A146F1C0_ASPKA, tr|A0A1M3T9B2|A0A1M3T9B2_ASPLC, tr|A0A254UC07|A0A254UC07_ASPNG, tr|A0A319B2G5|A0A319B2G5_ASPVC, tr|A0A319B6U6|A0A319B6U6_ASPLB, tr|A0A370C7H7|A0A370C7H7_ASPNG, tr|A0A370PSN8|A0A370PSN8_ASPPH, tr|A0A401KEP1|A0A401KEP1_ASPAW, tr|A0A7R7W110|A0A7R7W110_ASPKA, tr|A0A8G1QRP9|A0A8G1QRP9_9EURO, tr|A0A9W6EIR4|A0A9W6EIR4_ASPTU, tr|A2QP32|A2QP3…
tr|A0A370BZU2|A0A370BZU2_ASPNG	A0A370BZU2	A0A370BZU2_ASPNG	M747DRAFT_261357	412	Aspergillus niger ATCC 13496	Glycoside hydrolase	3:Protein inferred from homology	0.0023954	26.21	1	0.999	9	0	9	55	0	55	2.46952e+06	0	2.46952e+06	11M(15.9949),6M(15.9949),6M(15.9949)		tr|A0A370P8Z6|A0A370P8Z6_ASPPH, tr|A0A3F3PNU3|A0A3F3PNU3_9EURO, tr|A0A401L2H3|A0A401L2H3_ASPAW, tr|A0A505IFB8|A0A505IFB8_ASPNG, tr|G3Y873|G3Y873_ASPNA
tr|A0A370C6P0|A0A370C6P0_ASPNG	A0A370C6P0	A0A370C6P0_ASPNG	M747DRAFT_258386	570	Aspergillus niger ATCC 13496	FAD-binding domain-containing protein	3:Protein inferred from homology	0.0023925	30.7	1	0.999	15	0	14	76	0	75	1.59696e+06	0	1.59696e+06	11C(57.0214),11C(57.0214),11C(57.0214),17C(57.0214),17C(57.0214)		tr|A0A370P9B9|A0A370P9B9_ASPPH, tr|A0A3F3QBA9|A0A3F3QBA9_9EURO, tr|A0A401KMA3|A0A401KMA3_ASPAW, tr|A0A9W6A0P2|A0A9W6A0P2_ASPNG, tr|A2QW39|A2QW39_ASPNC
tr|A0A319EAN8|A0A319EAN8_ASPSB	A0A319EAN8	A0A319EAN8_ASPSB	BO78DRAFT_92887	860	Aspergillus sclerotiicarbonarius (strain CBS 121057 / IBT 28362)	beta-glucosidase	3:Protein inferred from homology	0.00233686	13.37	0.9904	0.999	13	0	1	112	0	1	7.60049e+06	0	0
tr|A0A370P9G4|A0A370P9G4_ASPPH	A0A370P9G4	A0A370P9G4_ASPPH	M752DRAFT_256436	434	Aspergillus phoenicis ATCC 13157	galacturonan 1,4-alpha-galacturonidase	3:Protein inferred from homology	0.00231532	16.13	1	0.999	9	0	9	56	0	56	290456	0	290456			tr|A0A3F3QA21|A0A3F3QA21_9EURO, tr|A0A401KMG2|A0A401KMG2_ASPAW
tr|A0A3F3QAQ2|A0A3F3QAQ2_9EURO	A0A3F3QAQ2	A0A3F3QAQ2_9EURO	BDQ94DRAFT_185395	931	Aspergillus welwitschiae	Beta-mannosidase A	3:Protein inferred from homology	0.00227429	36.09	0.9999	0.9981	28	1	1	118	1	1	1.10201e+06	0	0
tr|A0A254U8E4|A0A254U8E4_ASPNG	A0A254U8E4	A0A254U8E4_ASPNG	CAN33_0020035	569	Aspergillus niger	Putative integral membrane protein	3:Protein inferred from homology	0.00227056	36.91	1	0.999	18	0	18	72	0	72	925407	0	925407	11C(57.0214),7C(57.0214)		tr|A0A370PTN6|A0A370PTN6_ASPPH, tr|G3XVU6|G3XVU6_ASPNA
tr|A0A2V5GPC9|A0A2V5GPC9_ASPV1	A0A2V5GPC9	A0A2V5GPC9_ASPV1	BO99DRAFT_348794	450	Aspergillus violaceofuscus (strain CBS 115571)	Glucanase	3:Protein inferred from homology	0.00219313	14	1	0.999	6	0	2	55	0	6	16429404	0	330586	29C(57.0214),29C(57.0214),29C(57.0214)		tr|A0A319CM15|A0A319CM15_9EURO, tr|A0A3G9C7U4|A0A3G9C7U4_ASPAC, tr|A0A8T8X272|A0A8T8X272_ASPJA
tr|A0A370P922|A0A370P922_ASPPH	A0A370P922	A0A370P922_ASPPH	M752DRAFT_256978	664	Aspergillus phoenicis ATCC 13157	Subtilisin-like protein	4:Protein predicted	0.0021619	25.75	1	0.999	12	1	12	80	12	80	3269259	1.25522e+06	3269259	16M(15.9949),29C(57.0214),2C(57.0214),3C(57.0214),3C(57.0214),3C(57.0214),3C(57.0214),5C(57.0214)
tr|A0A1L9WM33|A0A1L9WM33_ASPA1	A0A1L9WM33	A0A1L9WM33_ASPA1	ASPACDRAFT_46013	647	Aspergillus aculeatus (strain ATCC 16872 / CBS 172.66 / WB 5094)	Glucoamylase	3:Protein inferred from homology	0.0021355	8.5	1	0.999	6	0	2	77	0	33	17228428	0	0	18C(57.0214), 26C(57.0214),18C(57.0214), 26C(57.0214),21C(57.0214), 29C(57.0214),21C(57.0214), 29C(57.0214)
tr|A0A319ASV1|A0A319ASV1_ASPLB	A0A319ASV1	A0A319ASV1_ASPLB	BO96DRAFT_480342	833	Aspergillus lacticoffeatus (strain CBS 101883)	Uncharacterized protein	4:Protein predicted	0.00211103	31.33	1	0.999	20	0	1	98	0	3	844660	0	101816			tr|A0A370BYU5|A0A370BYU5_ASPNG, tr|A0A505IDU9|A0A505IDU9_ASPNG, tr|G3Y4Z8|G3Y4Z8_ASPNA
tr|A0A254TWP4|A0A254TWP4_ASPNG	A0A254TWP4	A0A254TWP4_ASPNG	CAN33_006020	561	Aspergillus niger	Carboxylic ester hydrolase	3:Protein inferred from homology	0.00207905	28.7	1	0.999	16	0	16	65	0	65	840025	0	840025	14C(57.0214), 2C(57.0214),15C(57.0214), 3C(57.0214),2C(57.0214),2C(57.0214),2C(57.0214),2C(57.0214),3C(57.0214),3C(57.0214)		tr|A0A319AQC7|A0A319AQC7_ASPLB, tr|A0A370CB53|A0A370CB53_ASPNG, tr|A0A370PNN7|A0A370PNN7_ASPPH, tr|A0A401KG88|A0A401KG88_ASPAW, tr|A0A9W6ECD6|A0A9W6ECD6_ASPNG, tr|A2QE77|A2QE77_ASPNC, tr|G3Y116|G3Y116_ASPNA
tr|A0A100II79|A0A100II79_ASPNG	A0A100II79	A0A100II79_ASPNG	ABL_04389	579	Aspergillus niger	tripeptidyl-peptidase II	4:Protein predicted	0.00207639	19.34	0.9824	0.9887	8	0	1	67	0	2	6.31424e+06	0	84557.4	12C(57.0214), 5C(57.0214)		tr|A0A1L9NNQ5|A0A1L9NNQ5_ASPTC, tr|A0A317WB26|A0A317WB26_ASPEC, tr|A0A318YYM7|A0A318YYM7_ASPNB, tr|A0A8H3T0P2|A0A8H3T0P2_ASPTU
tr|A0A370PWA9|A0A370PWA9_ASPPH	A0A370PWA9	A0A370PWA9_ASPPH	M752DRAFT_333042	858	Aspergillus phoenicis ATCC 13157	Oligoxyloglucan reducing end-specific cellobiohydrolase (Fragment)	3:Protein inferred from homology	0.00202861	26.22	1	0.999	12	0	10	97	0	89	3.87238e+06	0	3.87238e+06	30M(15.9949)		tr|A0A3F3Q1C6|A0A3F3Q1C6_9EURO, tr|A0A401L621|A0A401L621_ASPAW, tr|A0A9W5ZTK3|A0A9W5ZTK3_ASPNG
tr|A0A1L9NF55|A0A1L9NF55_ASPTC	A0A1L9NF55	A0A1L9NF55_ASPTC	ASPTUDRAFT_135918	602	Aspergillus tubingensis (strain CBS 134.48)	Beta-hexosaminidase	3:Protein inferred from homology	0.00199706	29.4	1	0.999	13	1	1	67	1	1	2.28496e+06	0	0
tr|A0A1M3T5C2|A0A1M3T5C2_ASPLC	A0A1M3T5C2	A0A1M3T5C2_ASPLC	ASPFODRAFT_64713	782	Aspergillus luchuensis (strain CBS 106.47)	beta-glucosidase	3:Protein inferred from homology	0.0019963	35.55	1	0.9988	20	1	1	87	2	2	944972	58681.8	58681.8
tr|A0A254U0K4|A0A254U0K4_ASPNG	A0A254U0K4	A0A254U0K4_ASPNG	CAN33_0023790	261	Aspergillus niger	Uncharacterized protein	3:Protein inferred from homology	0.00199375	24.9	1	0.999	4	0	4	29	0	29	331347	0	331347			tr|A0A317V3J7|A0A317V3J7_ASPEC, tr|A0A319B050|A0A319B050_ASPVC, tr|A0A370BTP8|A0A370BTP8_ASPNG, tr|A0A9W6EEE3|A0A9W6EEE3_ASPNG, tr|A2QTH8|A2QTH8_ASPNC, tr|G3XME7|G3XME7_ASPNA
tr|A0A7R7W393|A0A7R7W393_ASPKA	A0A7R7W393	A0A7R7W393_ASPKA	AKAW2_20502A	243	Aspergillus kawachii	xyloglucan-specific endo-beta-1,4-glucanase	3:Protein inferred from homology	0.00199375	14.81	1	0.999	2	1	2	27	3	27	1.14473e+06	59561.8	1.14473e+06	11C(57.0214)
tr|A0A254U4P8|A0A254U4P8_ASPNG	A0A254U4P8	A0A254U4P8_ASPNG	AnigIFM63604_009551	407	Aspergillus niger	Aldehyde dehydrogenase family protein	3:Protein inferred from homology	0.00198395	16.95	1	0.999	6	0	6	45	0	45	2685230	0	2685230			tr|A0A318ZV28|A0A318ZV28_ASPLB, tr|A0A370BKR4|A0A370BKR4_ASPNG, tr|A0A370PDC4|A0A370PDC4_ASPPH, tr|A0A3F3Q7G2|A0A3F3Q7G2_9EURO, tr|A0A401KZP6|A0A401KZP6_ASPAW, tr|A2QV29|A2QV29_ASPNC, tr|G3Y472|G3Y472_ASPNA
tr|A0A370P726|A0A370P726_ASPPH	A0A370P726	A0A370P726_ASPPH	M752DRAFT_258339	994	Aspergillus phoenicis ATCC 13157	Probable beta-galactosidase C	3:Protein inferred from homology	0.00196768	41.35	1	0.999	28	0	28	109	0	109	736671	0	736671	1M(15.9949),21M(15.9949),27C(57.0214)		tr|A0A9W6A3C5|A0A9W6A3C5_ASPNG
tr|A0A370PJR2|A0A370PJR2_ASPPH	A0A370PJR2	A0A370PJR2_ASPPH	M752DRAFT_300663	459	Aspergillus phoenicis ATCC 13157	Glucanase	3:Protein inferred from homology	0.00195466	23.31	1	0.999	9	0	9	50	0	50	5.28158e+06	0	5.28158e+06	25C(57.0214),2C(57.0214),4M(15.9949)		tr|A0A9W6ADP8|A0A9W6ADP8_ASPNG
tr|A0A100IR34|A0A100IR34_ASPNG	A0A100IR34	A0A100IR34_ASPNG	ABL_08465	540	Aspergillus niger	1,3-beta-glucanosyltransferase	3:Protein inferred from homology	0.00192729	10.56	1	0.999	5	0	5	58	0	58	5.28541e+06	0	5.28541e+06	2M(15.9949),2M(15.9949),8M(15.9949)		tr|A0A146F434|A0A146F434_ASPKA, tr|A0A1L9NEZ7|A0A1L9NEZ7_ASPTC, tr|A0A1M3T8J5|A0A1M3T8J5_ASPLC, tr|A0A254U092|A0A254U092_ASPNG, tr|A0A319AN36|A0A319AN36_ASPLB, tr|A0A319BRP3|A0A319BRP3_ASPVC, tr|A0A370BL74|A0A370BL74_ASPNG, tr|A0A370PHH3|A0A370PHH3_ASPPH, tr|A0A3F3PZK5|A0A3F3PZK5_9EURO, tr|A0A401KL91|A0A401KL91_ASPAW, tr|A0A7R7WX11|A0A7R7WX11_ASPKA, tr|A0A8G1VID0|A0A8G1VID0_9EURO, tr|A0A8H3T4U8|A…
sp|A2RB93|GANA_ASPNC	A2RB93	GANA_ASPNC	galA	350	Aspergillus niger (strain ATCC MYA-4892 / CBS 513.88 / F	Probable arabinogalactan endo-beta-1,4-galactanase A	3:Protein inferred from homology	0.00189691	30.29	1	0.999	8	0	7	37	0	33	542953	0	498557			sp|Q8X168|GANA_ASPNG, tr|A0A1L9UGG2|A0A1L9UGG2_ASPBC, tr|A0A319AMI0|A0A319AMI0_ASPLB, tr|A0A370C9Y8|A0A370C9Y8_ASPNG, tr|A0A370PLP1|A0A370PLP1_ASPPH, tr|A0A3F3PYL9|A0A3F3PYL9_9EURO, tr|A0A401KSK4|A0A401KSK4_ASPAW, tr|A0A505HPX8|A0A505HPX8_ASPNG, tr|A0A9W5YPB9|A0A9W5YPB9_9EURO, tr|G3YEH1|G3YEH1_ASPNA
tr|A0A254TRW3|A0A254TRW3_ASPNG	A0A254TRW3	A0A254TRW3_ASPNG	CAN33_007130	447	Aspergillus niger	chitinase	3:Protein inferred from homology	0.0018867	42.51	0.9998	0.999	13	0	13	47	0	47	404647	0	404647	1C(57.0214),5M(15.9949),7C(57.0214),7M(15.9949),8C(57.0214)		tr|A0A319AZ02|A0A319AZ02_ASPLB, tr|A0A370PPC6|A0A370PPC6_ASPPH, tr|A0A401KGL6|A0A401KGL6_ASPAW, tr|A0A9W6EB36|A0A9W6EB36_ASPNG, tr|G3Y3I7|G3Y3I7_ASPNA
tr|A0A254U086|A0A254U086_ASPNG	A0A254U086	A0A254U086_ASPNG	AnigIFM63604_008685	145	Aspergillus niger	Amino acid permease family protein	3:Protein inferred from homology	0.00185625	62.07	1	0.999	7	0	7	15	0	15	212525	0	212525	12C(57.0214),8C(57.0214)		tr|A0A319ADU7|A0A319ADU7_ASPLB, tr|A0A370BTB5|A0A370BTB5_ASPNG, tr|A0A370PMT4|A0A370PMT4_ASPPH, tr|A2QA29|A2QA29_ASPNC, tr|G3XTV2|G3XTV2_ASPNA
tr|A0A254U6X0|A0A254U6X0_ASPNG	A0A254U6X0	A0A254U6X0_ASPNG	AnigIFM63604_002261	565	Aspergillus niger	Putative integral membrane protein	3:Protein inferred from homology	0.00184201	32.39	1	0.999	15	0	15	58	0	58	640053	0	640053	16C(57.0214),16C(57.0214)		tr|A0A319AEL4|A0A319AEL4_ASPLB, tr|A0A370CAC5|A0A370CAC5_ASPNG, tr|A0A370P9W6|A0A370P9W6_ASPPH, tr|A0A401KXV4|A0A401KXV4_ASPAW, tr|A2QHB3|A2QHB3_ASPNC, tr|G3Y7R4|G3Y7R4_ASPNA
tr|A0A370PWR3|A0A370PWR3_ASPPH	A0A370PWR3	A0A370PWR3_ASPPH	M752DRAFT_324245	628	Aspergillus phoenicis ATCC 13157	non-reducing end alpha-L-arabinofuranosidase	3:Protein inferred from homology	0.00182866	27.55	1	0.999	13	0	13	64	0	64	1.14799e+06	0	1.14799e+06			tr|A0A9W6EGI7|A0A9W6EGI7_ASPNG
tr|A0A370BTQ3|A0A370BTQ3_ASPNG	A0A370BTQ3	A0A370BTQ3_ASPNG	M747DRAFT_282590	298	Aspergillus niger ATCC 13496	feruloyl esterase	3:Protein inferred from homology	0.00180642	31.54	1	0.999	5	0	5	30	0	30	825426	0	825426	15M(15.9949),15M(15.9949)		tr|A0A370PH60|A0A370PH60_ASPPH, tr|A0A3F3PZR1|A0A3F3PZR1_9EURO, tr|A0A401KL07|A0A401KL07_ASPAW, tr|A0A9W6EE06|A0A9W6EE06_ASPNG, tr|A2QTI0|A2QTI0_ASPNC, tr|B8YIE6|B8YIE6_ASPNG
sp|A5AAG2|ABNC_ASPNC	A5AAG2	ABNC_ASPNC	abnC	318	Aspergillus niger (strain ATCC MYA-4892 / CBS 513.88 / F	Probable arabinan endo-1,5-alpha-L-arabinosidase C	3:Protein inferred from homology	0.00180566	10.69	1	0.999	4	0	4	32	0	32	3.64296e+06	0	3.64296e+06			tr|A0A254TR00|A0A254TR00_ASPNG, tr|A0A317V0U7|A0A317V0U7_ASPEC, tr|A0A318YN34|A0A318YN34_ASPNB, tr|A0A319B8S4|A0A319B8S4_ASPLB, tr|A0A319BCE8|A0A319BCE8_ASPVC, tr|A0A370CBB7|A0A370CBB7_ASPNG, tr|A0A370PNG1|A0A370PNG1_ASPPH, tr|A0A3F3PSQ0|A0A3F3PSQ0_9EURO, tr|A0A401KG51|A0A401KG51_ASPAW, tr|G3Y1C5|G3Y1C5_ASPNA
tr|A0A319AUE2|A0A319AUE2_ASPLB	A0A319AUE2	A0A319AUE2_ASPLB	BO96DRAFT_441963	517	Aspergillus lacticoffeatus (strain CBS 101883)	cellulase	3:Protein inferred from homology	0.00177008	28.63	1	0.999	10	0	10	51	0	51	2.06214e+06	0	2.06214e+06			tr|A0A370C3H5|A0A370C3H5_ASPNG, tr|A0A370PQ94|A0A370PQ94_ASPPH, tr|A0A3F3PTU3|A0A3F3PTU3_9EURO, tr|A0A3F3RLC0|A0A3F3RLC0_ASPNG, tr|A0A401L049|A0A401L049_ASPAW, tr|A0A9W6A3Y5|A0A9W6A3Y5_ASPNG, tr|A2R8E0|A2R8E0_ASPNC, tr|G3Y6I0|G3Y6I0_ASPNA
tr|A0A319AZM6|A0A319AZM6_ASPLB	A0A319AZM6	A0A319AZM6_ASPLB	BO96DRAFT_463679	549	Aspergillus lacticoffeatus (strain CBS 101883)	DUF1793-domain-containing protein	4:Protein predicted	0.00173228	27.14	1	0.999	14	0	14	53	0	53	526763	0	526763	19M(15.9949)		tr|A0A370BW20|A0A370BW20_ASPNG, tr|A0A370PWR9|A0A370PWR9_ASPPH, tr|A0A505IIV7|A0A505IIV7_ASPNG, tr|A0A9W6EEN6|A0A9W6EEN6_ASPNG, tr|A2Q7C7|A2Q7C7_ASPNC, tr|G3XTG0|G3XTG0_ASPNA
tr|A0A254U3G6|A0A254U3G6_ASPNG	A0A254U3G6	A0A254U3G6_ASPNG	AnigIFM63604_007221	225	Aspergillus niger	Dolichyl-phosphate-mannose--protein mannosyltransferase 4	4:Protein predicted	0.00167475	23.56	1	0.999	2	0	2	21	0	21	569600	0	569600			tr|A0A319BWT8|A0A319BWT8_ASPLB, tr|A0A370BLI5|A0A370BLI5_ASPNG, tr|A0A370PPX2|A0A370PPX2_ASPPH, tr|A0A401KZR9|A0A401KZR9_ASPAW, tr|G3Y6V8|G3Y6V8_ASPNA
tr|A0A319APL2|A0A319APL2_ASPLB	A0A319APL2	A0A319APL2_ASPLB	BO96DRAFT_409726	97	Aspergillus lacticoffeatus (strain CBS 101883)	Uncharacterized protein	4:Protein predicted	0.00166488	38.14	1	0.999	2	0	2	9	0	9	40814.4	0	40814.4	6C(57.0214)		tr|A0A370C0L2|A0A370C0L2_ASPNG, tr|A0A370PYV9|A0A370PYV9_ASPPH, tr|A0A3F3QKL7|A0A3F3QKL7_9EURO, tr|A0A3F3RQB4|A0A3F3RQB4_ASPNG, tr|A0A401KWR3|A0A401KWR3_ASPAW, tr|A0A9W6A0G0|A0A9W6A0G0_ASPNG, tr|A2QIR6|A2QIR6_ASPNC, tr|G3Y962|G3Y962_ASPNA
tr|A0A370Q167|A0A370Q167_ASPPH	A0A370Q167	A0A370Q167_ASPPH	M752DRAFT_300020	400	Aspergillus phoenicis ATCC 13157	Glucanase	3:Protein inferred from homology	0.00157008	43	1	0.999	10	0	10	35	0	35	612439	0	612439	12C(57.0214),15C(57.0214),17C(57.0214), 27C(57.0214),2C(57.0214),40C(57.0214)		tr|A0A3F3PJV4|A0A3F3PJV4_9EURO, tr|A0A401KT71|A0A401KT71_ASPAW
tr|A0A100IIS3|A0A100IIS3_ASPNG	A0A100IIS3	A0A100IIS3_ASPNG	ABL_04655	103	Aspergillus niger	Heat shock protein	3:Protein inferred from homology	0.0015679	38.83	0.9999	0.999	3	0	2	9	0	3	61445.2	0	28098			tr|A0A1L9MZT7|A0A1L9MZT7_ASPTC, tr|A0A1L9V0K5|A0A1L9V0K5_ASPBC, tr|A0A1M3T2W4|A0A1M3T2W4_ASPLC, tr|A0A317UW92|A0A317UW92_ASPEC, tr|A0A318Z1X2|A0A318Z1X2_ASPNB, tr|A0A319AZE0|A0A319AZE0_ASPVC, tr|A0A319B4F9|A0A319B4F9_ASPLB, tr|A0A370BJV0|A0A370BJV0_ASPNG, tr|A0A3F3QCD9|A0A3F3QCD9_9EURO, tr|A0A401KL93|A0A401KL93_ASPAW, tr|A0A7R8A4N0|A0A7R8A4N0_ASPKA, tr|A0A8G1R3P5|A0A8G1R3P5_9EURO, tr|A0A8H3SW55|A…
tr|A0A1L9NQN2|A0A1L9NQN2_ASPTC	A0A1L9NQN2	A0A1L9NQN2_ASPTC	ASPTUDRAFT_38603	538	Aspergillus tubingensis (strain CBS 134.48)	Alpha-galactosidase	3:Protein inferred from homology	0.00156758	20.82	0.9999	0.9989	9	1	1	47	1	1	1.99148e+06	0	0
tr|A0A370PC83|A0A370PC83_ASPPH	A0A370PC83	A0A370PC83_ASPPH	M752DRAFT_338103	424	Aspergillus phoenicis ATCC 13157	Aspartic protease	3:Protein inferred from homology	0.00156585	11.56	1	0.999	7	1	7	37	4	37	358448	142380	358448	8M(15.9949)
tr|A0A401KKQ2|A0A401KKQ2_ASPAW	A0A401KKQ2	A0A401KKQ2_ASPAW	AAWM_02706	736	Aspergillus awamori	Alpha-xylosidase A	3:Protein inferred from homology	0.00156033	43.07	1	0.999	22	0	22	64	0	64	491241	0	491241	5C(57.0214)
tr|A0A100IQH6|A0A100IQH6_ASPNG	A0A100IQH6	A0A100IQH6_ASPNG	ABL_08168	625	Aspergillus niger	non-reducing end alpha-L-arabinofuranosidase	3:Protein inferred from homology	0.00155034	18.08	0.9838	0.999	8	0	1	54	0	1	1.48219e+06	0	0			tr|A0A9W6ATQ9|A0A9W6ATQ9_ASPTU
tr|A0A370PKJ9|A0A370PKJ9_ASPPH	A0A370PKJ9	A0A370PKJ9_ASPPH	M752DRAFT_233517	620	Aspergillus phoenicis ATCC 13157	Lysophospholipase	3:Protein inferred from homology	0.0015339	20.32	1	0.999	12	2	12	53	5	53	660591	89345.8	660591	2C(57.0214)
tr|A0A370PDR8|A0A370PDR8_ASPPH	A0A370PDR8	A0A370PDR8_ASPPH	M752DRAFT_285140	852	Aspergillus phoenicis ATCC 13157	EstA	3:Protein inferred from homology	0.00151637	18.66	1	0.999	15	2	15	72	20	72	1.87019e+06	294667	1.87019e+06	11M(15.9949),19C(57.0214),19C(57.0214),5C(57.0214),5M(15.9949)
tr|A0A5N6FQQ9|A0A5N6FQQ9_PETAA	A0A5N6FQQ9	A0A5N6FQQ9_PETAA	BDV23DRAFT_182165	465	Petromyces alliaceus	Glucanase	3:Protein inferred from homology	0.00150496	9.46	0.9998	0.999	3	0	1	39	0	6	17856708	0	10028247	3C(57.0214)		tr|A0A8H6E674|A0A8H6E674_ASPBU
tr|A0A7R7XNK9|A0A7R7XNK9_9EURO	A0A7R7XNK9	A0A7R7XNK9_9EURO	APUU_41291S	464	Aspergillus puulaauensis	Glucanase	3:Protein inferred from homology	0.00146953	8.62	1	0.9901	4	1	1	38	4	4	7833747	0	0	1C(57.0214), 7C(57.0214),1C(57.0214), 7C(57.0214)
tr|A0A5M3YY94|A0A5M3YY94_ASPTE	A0A5M3YY94	A0A5M3YY94_ASPTE	ATEIFO6365_0011011800	454	Aspergillus terreus	Glucanase	3:Protein inferred from homology	0.00146238	8.81	1	0.999	4	1	1	37	3	3	7.8823e+06	53840.5	53840.5	1C(57.0214), 7C(57.0214),1C(57.0214), 7C(57.0214)
tr|A0A254TQG3|A0A254TQG3_ASPNG	A0A254TQG3	A0A254TQG3_ASPNG	AnigIFM63604_005309	640	Aspergillus niger	Lysophospholipase	3:Protein inferred from homology	0.00145793	29.22	1	0.999	16	0	16	52	0	52	665690	0	665690	11C(57.0214), 8C(57.0214),12C(57.0214), 17C(57.0214), 9C(57.0214),12C(57.0214), 9C(57.0214),12C(57.0214), 9C(57.0214)		tr|A0A319AJM9|A0A319AJM9_ASPLB, tr|A0A370PRK1|A0A370PRK1_ASPPH, tr|A0A3F3PRX1|A0A3F3PRX1_9EURO, tr|A0A401KF96|A0A401KF96_ASPAW, tr|G3Y2F2|G3Y2F2_ASPNA
tr|A0A319A923|A0A319A923_ASPLB	A0A319A923	A0A319A923_ASPLB	BO96DRAFT_469245	595	Aspergillus lacticoffeatus (strain CBS 101883)	Subtilisin-like protein	4:Protein predicted	0.00144756	19.5	1	0.999	9	0	9	48	0	48	3.25192e+06	0	3.25192e+06	10C(57.0214),17C(57.0214),2C(57.0214),3C(57.0214),3C(57.0214)		tr|A0A370BXV3|A0A370BXV3_ASPNG, tr|A0A370P744|A0A370P744_ASPPH, tr|A0A3F3PV75|A0A3F3PV75_9EURO, tr|A0A401KV82|A0A401KV82_ASPAW, tr|A0A505I438|A0A505I438_ASPNG, tr|A0A9W6EA51|A0A9W6EA51_ASPNG, tr|A2QL74|A2QL74_ASPNC, tr|G3YGM6|G3YGM6_ASPNA
tr|A0A254TQQ9|A0A254TQQ9_ASPNG	A0A254TQQ9	A0A254TQQ9_ASPNG	CAN33_004965	397	Aspergillus niger	pectinesterase	3:Protein inferred from homology	0.00144635	26.95	1	0.999	10	0	10	32	0	32	661808	0	661808	2C(57.0214),3C(57.0214),3C(57.0214)		tr|A0A370PRG3|A0A370PRG3_ASPPH, tr|A0A3F3PRS5|A0A3F3PRS5_9EURO, tr|A0A401KFR2|A0A401KFR2_ASPAW, tr|A0A9W5ZSB3|A0A9W5ZSB3_ASPNG, tr|G3Y257|G3Y257_ASPNA
tr|A0A1L9UUD0|A0A1L9UUD0_ASPBC	A0A1L9UUD0	A0A1L9UUD0_ASPBC	ASPBRDRAFT_118433	646	Aspergillus brasiliensis (strain CBS 101740 / IMI 381727 / IBT 21946)	tripeptidyl-peptidase II	4:Protein predicted	0.00144439	8.82	1	0.9984	5	1	1	52	2	2	7321617	33119.4	33119.4	4M(15.9949), 5C(57.0214),5C(57.0214)
tr|A0A319AEB8|A0A319AEB8_ASPLB	A0A319AEB8	A0A319AEB8_ASPLB	BO96DRAFT_502629	411	Aspergillus lacticoffeatus (strain CBS 101883)	Endo-beta-1,4-glucanase D	3:Protein inferred from homology	0.00144074	14.36	1	0.999	4	0	4	33	0	33	1.02298e+06	0	1.02298e+06	1C(57.0214), 5C(57.0214)		tr|A0A370CEY7|A0A370CEY7_ASPNG, tr|A0A370PEX0|A0A370PEX0_ASPPH, tr|A0A3F3QG62|A0A3F3QG62_9EURO, tr|A0A401KIX3|A0A401KIX3_ASPAW, tr|A0A505I5S4|A0A505I5S4_ASPNG, tr|A0A9W6E3Y7|A0A9W6E3Y7_ASPNG, tr|A2R313|A2R313_ASPNC, tr|G3XPC9|G3XPC9_ASPNA
tr|A0A9W9HP82|A0A9W9HP82_9EURO	A0A9W9HP82	A0A9W9HP82_9EURO	N7492_010497	400	Penicillium capsulatum	penicillopepsin	3:Protein inferred from homology	0.0014355	5.75	0.9999	0.9983	2	1	1	32	1	1	27072834	29750.8	29750.8
tr|A0A254U5Z7|A0A254U5Z7_ASPNG	A0A254U5Z7	A0A254U5Z7_ASPNG	CAN33_0010605	614	Aspergillus niger	Purple acid phosphatase	3:Protein inferred from homology	0.00143199	21.82	1	0.999	9	0	9	49	0	49	247043	0	247043	2M(15.9949),4C(57.0214)		tr|A0A319BTH6|A0A319BTH6_ASPLB, tr|A0A370CEJ8|A0A370CEJ8_ASPNG, tr|A0A370PDT1|A0A370PDT1_ASPPH, tr|A0A3F3PP40|A0A3F3PP40_9EURO, tr|A0A401L6U3|A0A401L6U3_ASPAW, tr|A0A9W6E8A5|A0A9W6E8A5_ASPNG, tr|A2R1M4|A2R1M4_ASPNC, tr|G3XQ08|G3XQ08_ASPNA
tr|A0A319ATQ5|A0A319ATQ5_ASPLB	A0A319ATQ5	A0A319ATQ5_ASPLB	BO96DRAFT_452988	302	Aspergillus lacticoffeatus (strain CBS 101883)	Yeast cell wall synthesis Kre9/Knh1-like N-terminal domain-containing protein	4:Protein predicted	0.00142599	16.56	1	0.999	3	0	3	24	0	24	96115.3	0	96115.3			tr|A0A370BTH1|A0A370BTH1_ASPNG, tr|A0A370PGX8|A0A370PGX8_ASPPH, tr|A0A3F3PZZ9|A0A3F3PZZ9_9EURO, tr|A0A401KKH5|A0A401KKH5_ASPAW, tr|A0A505I154|A0A505I154_ASPNG, tr|A0A9W6A8N6|A0A9W6A8N6_ASPNG, tr|A2QTS6|A2QTS6_ASPNC, tr|G3XMM5|G3XMM5_ASPNA
tr|A0A1L9RR31|A0A1L9RR31_ASPWE	A0A1L9RR31	A0A1L9RR31_ASPWE	ASPWEDRAFT_26781	395	Aspergillus wentii DT	Aspergillopepsin-1	3:Protein inferred from homology	0.00140824	7.34	1	0.999	4	0	3	31	0	28	6.25105e+06	0	6.20522e+06			tr|A0A5N6U8K9|A0A5N6U8K9_9EURO
tr|A0A370P927|A0A370P927_ASPPH	A0A370P927	A0A370P927_ASPPH	M752DRAFT_321199	500	Aspergillus phoenicis ATCC 13157	FAD-binding domain-containing protein	3:Protein inferred from homology	0.00139961	31	1	0.999	12	0	12	39	0	39	391305	0	391305	9M(15.9949)
tr|A0A1L9UDE1|A0A1L9UDE1_ASPBC	A0A1L9UDE1	A0A1L9UDE1_ASPBC	ASPBRDRAFT_32520	603	Aspergillus brasiliensis (strain CBS 101740 / IMI 381727 / IBT 21946)	Beta-hexosaminidase	3:Protein inferred from homology	0.0013986	19.9	0.9999	0.999	10	1	1	47	1	1	1.63406e+06	21883.3	21883.3
tr|A0A1L9NDD3|A0A1L9NDD3_ASPTC	A0A1L9NDD3	A0A1L9NDD3_ASPTC	ASPTUDRAFT_117278	709	Aspergillus tubingensis (strain CBS 134.48)	beta-N-acetylhexosaminidase	3:Protein inferred from homology	0.00139197	18.62	0.9647	0.9989	11	0	1	55	0	2	996582	0	40677.8
tr|A0A9W9HXS1|A0A9W9HXS1_9EURO	A0A9W9HXS1	A0A9W9HXS1_9EURO	N7482_006391	531	Penicillium canariense	Glucanase	3:Protein inferred from homology	0.00138549	9.42	1	0.9979	5	1	1	41	2	2	8.26084e+06	11015.5	11015.5
tr|A0A254TVB4|A0A254TVB4_ASPNG	A0A254TVB4	A0A254TVB4_ASPNG	CAN33_003435	536	Aspergillus niger	Legume-like lectin family protein	4:Protein predicted	0.00137256	33.77	1	0.999	12	0	12	41	0	41	199699	0	199699			tr|A0A319A8C5|A0A319A8C5_ASPLB, tr|A0A370BNW9|A0A370BNW9_ASPNG, tr|A0A370PXZ8|A0A370PXZ8_ASPPH, tr|A0A9W5ZTX1|A0A9W5ZTX1_ASPNG, tr|A2QJY8|A2QJY8_ASPNC, tr|G3YAD0|G3YAD0_ASPNA
tr|A0A1L9PXQ4|A0A1L9PXQ4_ASPVE	A0A1L9PXQ4	A0A1L9PXQ4_ASPVE	ASPVEDRAFT_55993	463	Aspergillus versicolor CBS 583.65	Glucanase	3:Protein inferred from homology	0.00135644	8.64	0.9917	0.992	4	0	1	35	0	1	7833747	0	2384.06	1C(57.0214), 7C(57.0214)		tr|A0A1L9TAQ2|A0A1L9TAQ2_9EURO
tr|A0A9W9NLT6|A0A9W9NLT6_PENCI	A0A9W9NLT6	A0A9W9NLT6_PENCI	N7469_008525	451	Penicillium citrinum	Glucanase	3:Protein inferred from homology	0.00135274	4.21	1	0.999	3	0	0	34	0	0	7833747	0	0
sp|Q0CRF7|CBHA_ASPTN	Q0CRF7	CBHA_ASPTN	cbhA	453	Aspergillus terreus (strain	Probable 1,4-beta-D-glucan cellobiohydrolase A	3:Protein inferred from homology	0.00134677	4.19	0.9999	0.999	3	0	0	34	0	0	7833747	0	0
tr|A0A317WNW6|A0A317WNW6_9EURO	A0A317WNW6	A0A317WNW6_9EURO	BO70DRAFT_177190	498	Aspergillus heteromorphus CBS 117.55	Alpha-L-arabinofuranosidase	3:Protein inferred from homology	0.00133317	9.44	0.9999	0.999	4	1	1	37	2	2	7598878	32514.3	32514.3
tr|A0A319AQJ1|A0A319AQJ1_ASPLB	A0A319AQJ1	A0A319AQJ1_ASPLB	BO96DRAFT_414724	518	Aspergillus lacticoffeatus (strain CBS 101883)	Phytase	4:Protein predicted	0.00131634	22.59	1	0.999	8	0	8	38	0	38	1.46868e+06	0	1.46868e+06	12C(57.0214),2C(57.0214),2C(57.0214),2C(57.0214),3M(15.9949)		tr|A0A370PJW8|A0A370PJW8_ASPPH, tr|A0A401KPD4|A0A401KPD4_ASPAW, tr|A0A505I2X7|A0A505I2X7_ASPNG, tr|A0A9W6A1V9|A0A9W6A1V9_ASPNG, tr|G3XUM8|G3XUM8_ASPNA
tr|A0A5N6ZB58|A0A5N6ZB58_9EURO	A0A5N6ZB58	A0A5N6ZB58_9EURO	BDV28DRAFT_146705	454	Aspergillus coremiiformis	Glucanase	3:Protein inferred from homology	0.00130428	4.19	1	0.9985	3	1	1	33	1	1	7824862	0	0	10C(57.0214), 14C(57.0214)
tr|A0A319AFH6|A0A319AFH6_ASPLB	A0A319AFH6	A0A319AFH6_ASPLB	BO96DRAFT_388447	389	Aspergillus lacticoffeatus (strain CBS 101883)	Glycoside hydrolase 131 catalytic N-terminal domain-containing protein	4:Protein predicted	0.00129158	17.99	1	0.999	7	0	7	28	0	28	885340	0	885340	12M(15.9949),14M(15.9949)		tr|A0A370Q0I1|A0A370Q0I1_ASPPH, tr|A0A401KTR7|A0A401KTR7_ASPAW, tr|A0A505HMZ2|A0A505HMZ2_ASPNG, tr|A0A9W6ECM4|A0A9W6ECM4_ASPNG
tr|A0A319D6V4|A0A319D6V4_9EURO	A0A319D6V4	A0A319D6V4_9EURO	BO71DRAFT_487244	642	Aspergillus ellipticus CBS 707.79	tripeptidyl-peptidase II	4:Protein predicted	0.00128569	9.81	0.9999	0.999	4	1	1	46	1	1	7321617	4721.34	4721.34
tr|A0A0S2N073|A0A0S2N073_PENOX	A0A0S2N073	A0A0S2N073_PENOX	CBHI	537	Penicillium oxalicum	Glucanase	2:Experimental evidence at transcript level	0.00126976	8.19	0.9944	0.999	4	0	1	38	0	4	8.03176e+06	0	203301			tr|B2LSE2|B2LSE2_PENOX, tr|B3GS64|B3GS64_PENOX, tr|C9EI49|C9EI49_PENDC, tr|F6L7A1|F6L7A1_PENOX, tr|S7ZRD6|S7ZRD6_PENO1, tr|U3N6C8|U3N6C8_PENOX
tr|A0A100ID78|A0A100ID78_ASPNG	A0A100ID78	A0A100ID78_ASPNG	ABL_02940	425	Aspergillus niger	Glycosidase	3:Protein inferred from homology	0.00126662	14.12	1	0.999	6	0	6	30	0	30	232466	0	232466			tr|A0A146F2Q7|A0A146F2Q7_ASPKA, tr|A0A1L9MYU9|A0A1L9MYU9_ASPTC, tr|A0A1L9UMB9|A0A1L9UMB9_ASPBC, tr|A0A1M3T973|A0A1M3T973_ASPLC, tr|A0A254UBP4|A0A254UBP4_ASPNG, tr|A0A317W782|A0A317W782_ASPEC, tr|A0A318Z0K6|A0A318Z0K6_ASPNB, tr|A0A319AEI2|A0A319AEI2_ASPLB, tr|A0A319B1E4|A0A319B1E4_ASPVC, tr|A0A370C7M3|A0A370C7M3_ASPNG, tr|A0A370PSP8|A0A370PSP8_ASPPH, tr|A0A3F3QJB7|A0A3F3QJB7_9EURO, tr|A0A401KEA4|A…
tr|A0A370PY87|A0A370PY87_ASPPH	A0A370PY87	A0A370PY87_ASPPH	M752DRAFT_317066	497	Aspergillus phoenicis ATCC 13157	Phytase A	3:Protein inferred from homology	0.00126365	21.33	1	0.999	8	0	8	35	0	35	533204	0	533204	11C(57.0214),11C(57.0214),13C(57.0214),7C(57.0214),7C(57.0214),8C(57.0214)		tr|A0A401KWX5|A0A401KWX5_ASPAW, tr|A2TJJ4|A2TJJ4_ASPFI, tr|I2DBZ8|I2DBZ8_ASPAW, tr|Q8J255|Q8J255_ASPFI
tr|Q5G1M0|Q5G1M0_ASPTE	Q5G1M0	Q5G1M0_ASPTE		540	Aspergillus terreus	Glucanase	2:Experimental evidence at transcript level	0.00126271	12.59	0.9999	0.999	5	0	0	38	0	0	7.83885e+06	0	0
sp|Q0CMT2|CBHB_ASPTN	Q0CMT2	CBHB_ASPTN	cbhB	541	Aspergillus terreus (strain	Probable 1,4-beta-D-glucan cellobiohydrolase B	3:Protein inferred from homology	0.00126037	12.57	1	0.999	5	0	2	38	0	4	7.83885e+06	0	10390.4	12C(57.0214), 18C(57.0214)
tr|A0A1M3TGB4|A0A1M3TGB4_ASPLC	A0A1M3TGB4	A0A1M3TGB4_ASPLC	ASPFODRAFT_628411	819	Aspergillus luchuensis (strain CBS 106.47)	Probable beta-glucosidase G	3:Protein inferred from homology	0.00124883	25.76	0.9709	0.9988	20	0	1	57	0	1	280222	0	27310.8			tr|A0A8G1R308|A0A8G1R308_9EURO
tr|A0A319A3V1|A0A319A3V1_ASPLB	A0A319A3V1	A0A319A3V1_ASPLB	BO96DRAFT_448636	479	Aspergillus lacticoffeatus (strain CBS 101883)	Beta-glucuronidase C-terminal domain-containing protein	4:Protein predicted	0.00123621	17.54	1	0.999	7	0	7	33	0	33	479966	0	479966			tr|A0A370CH74|A0A370CH74_ASPNG, tr|A0A370PEN9|A0A370PEN9_ASPPH, tr|A0A505I8E4|A0A505I8E4_ASPNG, tr|A0A9W5ZT42|A0A9W5ZT42_ASPNG, tr|A2R2Q9|A2R2Q9_ASPNC, tr|G3XNV1|G3XNV1_ASPNA
tr|A0A319BR97|A0A319BR97_ASPLB	A0A319BR97	A0A319BR97_ASPLB	BO96DRAFT_454543	574	Aspergillus lacticoffeatus (strain CBS 101883)	Carboxylic ester hydrolase	3:Protein inferred from homology	0.00121918	26.66	1	0.999	13	0	13	39	0	39	432474	0	432474	18C(57.0214),18C(57.0214),20C(57.0214), 4C(57.0214)		tr|A0A370C0V9|A0A370C0V9_ASPNG, tr|A0A370PY16|A0A370PY16_ASPPH, tr|A0A3F3QK63|A0A3F3QK63_9EURO, tr|A0A3F3RQI8|A0A3F3RQI8_ASPNG, tr|A0A401KWM7|A0A401KWM7_ASPAW, tr|A0A9W6E9P9|A0A9W6E9P9_ASPNG, tr|A2QIR3|A2QIR3_ASPNC, tr|G3Y960|G3Y960_ASPNA
tr|A0A254U654|A0A254U654_ASPNG	A0A254U654	A0A254U654_ASPNG	CAN33_0010910	525	Aspergillus niger	Amine oxidase	3:Protein inferred from homology	0.00119625	14.1	1	0.999	10	0	10	35	0	35	192674	0	192674			tr|A0A319BTA0|A0A319BTA0_ASPLB, tr|A0A370CB39|A0A370CB39_ASPNG, tr|A0A370PDM3|A0A370PDM3_ASPPH, tr|A0A3F3PQN9|A0A3F3PQN9_9EURO, tr|A0A401L6V0|A0A401L6V0_ASPAW, tr|A0A9W6A4A3|A0A9W6A4A3_ASPNG, tr|A2R1U6|A2R1U6_ASPNC, tr|G3XQ62|G3XQ62_ASPNA
tr|A0A319DYD0|A0A319DYD0_ASPSB	A0A319DYD0	A0A319DYD0_ASPSB	BO78DRAFT_411723	452	Aspergillus sclerotiicarbonarius (strain CBS 121057 / IBT 28362)	Alpha-galactosidase	3:Protein inferred from homology	0.00119096	5.75	1	0.999	2	1	2	30	8	30	1.38144e+06	53858.5	1.38144e+06
tr|A0A9W6A0U8|A0A9W6A0U8_ASPNG	A0A9W6A0U8	A0A9W6A0U8_ASPNG	AnigIFM63604_005826	289	Aspergillus niger	LysM domain-containing protein	4:Protein predicted	0.00117969	8.65	1	0.999	3	0	3	19	0	19	227899	0	227899	11C(57.0214),11C(57.0214),11C(57.0214),5C(57.0214)
tr|A0A370PBV7|A0A370PBV7_ASPPH	A0A370PBV7	A0A370PBV7_ASPPH	M752DRAFT_304859	967	Aspergillus phoenicis ATCC 13157	Probable beta-glucosidase G	3:Protein inferred from homology	0.00116904	22.54	1	0.999	24	2	24	63	3	63	280222	26488.8	280222	11C(57.0214),6C(57.0214)
tr|A0A318YNC4|A0A318YNC4_ASPNB	A0A318YNC4	A0A318YNC4_ASPNB	BO87DRAFT_375532	307	Aspergillus neoniger (strain CBS 115656)	feruloyl esterase	3:Protein inferred from homology	0.00116897	11.73	1	0.9989	4	0	4	20	0	20	179581	0	179581			tr|A0A319AIG2|A0A319AIG2_ASPLB, tr|A0A370CB91|A0A370CB91_ASPNG, tr|A0A370PDF2|A0A370PDF2_ASPPH, tr|A0A3F3PSK6|A0A3F3PSK6_9EURO, tr|A0A401L708|A0A401L708_ASPAW, tr|A0A505ICH2|A0A505ICH2_ASPNG, tr|A0A8H3Y2B4|A0A8H3Y2B4_ASPTU, tr|A0A9W6A9M4|A0A9W6A9M4_ASPNG
tr|A0A318Z8F4|A0A318Z8F4_9EURO	A0A318Z8F4	A0A318Z8F4_9EURO	BP01DRAFT_300953	539	Aspergillus saccharolyticus J	Glucanase	3:Protein inferred from homology	0.00116518	8.72	0.9999	0.9989	4	1	1	35	1	1	7833747	0	0	3C(57.0214)
tr|A0A254U715|A0A254U715_ASPNG	A0A254U715	A0A254U715_ASPNG	AnigIFM63604_002317	248	Aspergillus niger	xyloglucan-specific endo-beta-1,4-glucanase	3:Protein inferred from homology	0.00115766	26.21	1	0.999	5	0	5	16	0	16	218408	0	218408	7C(57.0214)		tr|A0A319B537|A0A319B537_ASPLB, tr|A0A370C4U5|A0A370C4U5_ASPNG, tr|A0A370PA38|A0A370PA38_ASPPH, tr|A0A401KXU1|A0A401KXU1_ASPAW, tr|A2QH44|A2QH44_ASPNC, tr|G3Y7L4|G3Y7L4_ASPNA
tr|A0A370PCH9|A0A370PCH9_ASPPH	A0A370PCH9	A0A370PCH9_ASPPH	M752DRAFT_320400	438	Aspergillus phoenicis ATCC 13157	SGNH hydrolase	4:Protein predicted	0.00114709	29.68	1	0.999	8	1	8	28	3	28	177469	24711.6	177469
tr|A0A1L9ULB4|A0A1L9ULB4_ASPBC	A0A1L9ULB4	A0A1L9ULB4_ASPBC	ASPBRDRAFT_195167	127	Aspergillus brasiliensis (strain CBS 101740 / IMI 381727 / IBT 21946)	CipC-like antibiotic response protein	4:Protein predicted	0.00113032	25.98	0.9796	0.9955	3	0	1	8	0	1	36856.7	0	12094.9			tr|A0A9W5YQ26|A0A9W5YQ26_9EURO
tr|A0A319AS27|A0A319AS27_ASPLB	A0A319AS27	A0A319AS27_ASPLB	BO96DRAFT_407074	418	Aspergillus lacticoffeatus (strain CBS 101883)	Lipase	3:Protein inferred from homology	0.00111612	22.25	1	0.999	7	0	7	26	0	26	282100	0	282100	2C(57.0214)		tr|A0A370BHW2|A0A370BHW2_ASPNG, tr|A0A370P7T6|A0A370P7T6_ASPPH, tr|A0A3F3PWF2|A0A3F3PWF2_9EURO, tr|A0A3F3REQ8|A0A3F3REQ8_ASPNG, tr|A0A401KD50|A0A401KD50_ASPAW, tr|A0A505I7E5|A0A505I7E5_ASPNG, tr|A2QM14|A2QM14_ASPNC, tr|G3XZX5|G3XZX5_ASPNA
tr|A0A319AF58|A0A319AF58_ASPLB	A0A319AF58	A0A319AF58_ASPLB	BO96DRAFT_464858	194	Aspergillus lacticoffeatus (strain CBS 101883)	IgE-binding protein	4:Protein predicted	0.00110992	19.07	1	0.999	3	0	3	12	0	12	714090	0	714090	23C(57.0214),23C(57.0214)		tr|A0A370BU93|A0A370BU93_ASPNG, tr|A0A370PVA2|A0A370PVA2_ASPPH, tr|A0A3F3QE86|A0A3F3QE86_9EURO, tr|A0A3F3R7J8|A0A3F3R7J8_ASPNG, tr|A0A401L532|A0A401L532_ASPAW, tr|A2Q913|A2Q913_ASPNC, tr|G3XSP9|G3XSP9_ASPNA
tr|A0A2H4YI50|A0A2H4YI50_ASPNG	A0A2H4YI50	A0A2H4YI50_ASPNG	EG-A	410	Aspergillus niger	cellulase	2:Experimental evidence at transcript level	0.00109413	14.88	1	0.999	6	0	6	25	0	25	762662	0	762662			tr|A0A319ADB5|A0A319ADB5_ASPLB, tr|A0A370BTW7|A0A370BTW7_ASPNG, tr|A0A3F3Q2F5|A0A3F3Q2F5_9EURO, tr|A0A3F3R819|A0A3F3R819_ASPNG, tr|A0A401L3Y6|A0A401L3Y6_ASPAW, tr|A0A505IHU4|A0A505IHU4_ASPNG, tr|A2QAI8|A2QAI8_ASPNC, tr|G3XQZ4|G3XQZ4_ASPNA
tr|A0A317V7P8|A0A317V7P8_ASPEC	A0A317V7P8	A0A317V7P8_ASPEC	BO83DRAFT_317862	691	Aspergillus eucalypticola (strain CBS 122712 / IBT 29274)	Glutaminase GtaA	4:Protein predicted	0.00109065	14.04	0.9996	0.9928	5	0	1	42	0	1	2.36415e+06	0	0	9C(57.0214)
tr|A0A370PDE2|A0A370PDE2_ASPPH	A0A370PDE2	A0A370PDE2_ASPPH	M752DRAFT_337410	165	Aspergillus phoenicis ATCC 13157	Uncharacterized protein	4:Protein predicted	0.0010875	23.64	1	0.999	3	0	3	10	0	10	211499	0	211499			tr|A0A9W6A420|A0A9W6A420_ASPNG
tr|A0A100IID9|A0A100IID9_ASPNG	A0A100IID9	A0A100IID9_ASPNG	ABL_04425	400	Aspergillus niger	Endo-beta-1,4-glucanase D	3:Protein inferred from homology	0.00107663	14.25	1	0.999	5	0	4	24	0	23	415212	0	415212	21C(57.0214),21C(57.0214),21C(57.0214),9C(57.0214)		tr|A0A1L9NNZ6|A0A1L9NNZ6_ASPTC, tr|A0A318Y8T1|A0A318Y8T1_ASPNB, tr|A0A319AHF0|A0A319AHF0_ASPLB, tr|A0A319C468|A0A319C468_ASPVC, tr|A0A370BYG4|A0A370BYG4_ASPNG, tr|A0A370Q0F0|A0A370Q0F0_ASPPH, tr|A0A3F3QI89|A0A3F3QI89_9EURO, tr|A0A3F3RY90|A0A3F3RY90_ASPNG, tr|A0A401KU32|A0A401KU32_ASPAW, tr|A0A505HTZ1|A0A505HTZ1_ASPNG, tr|A0A8H3T201|A0A8H3T201_ASPTU, tr|A2QR94|A2QR94_ASPNC, tr|G3YHB3|G3YHB3_ASPNA
tr|A0A370BTJ2|A0A370BTJ2_ASPNG	A0A370BTJ2	A0A370BTJ2_ASPNG	M747DRAFT_297812	865	Aspergillus niger ATCC 13496	Alpha/beta-glucosidase agdC (Fragment)	3:Protein inferred from homology	0.00103721	27.86	1	0.999	19	0	18	50	0	49	169066	0	169066	6C(57.0214)		tr|A0A370PML6|A0A370PML6_ASPPH, tr|A0A9W6A7M3|A0A9W6A7M3_ASPNG
tr|A0A1L9N013|A0A1L9N013_ASPTC	A0A1L9N013	A0A1L9N013_ASPTC	ASPTUDRAFT_123116	349	Aspergillus tubingensis (strain CBS 134.48)	Glycosidase	3:Protein inferred from homology	0.0010283	28.65	1	0.999	5	0	1	20	0	4	472414	0	226752
tr|A0A319DE47|A0A319DE47_9EURO	A0A319DE47	A0A319DE47_9EURO	BO71DRAFT_20524	359	Aspergillus ellipticus CBS 707.79	Glycosidase	3:Protein inferred from homology	0.000999652	13.93	0.9999	0.999	3	1	1	20	5	5	2.10215e+06	994428	994428
tr|A0A319A2H4|A0A319A2H4_ASPLB	A0A319A2H4	A0A319A2H4_ASPLB	BO96DRAFT_222425	562	Aspergillus lacticoffeatus (strain CBS 101883)	Carboxylic ester hydrolase	3:Protein inferred from homology	0.00098978	32.92	1	0.999	12	0	12	31	0	31	863626	0	863626	4M(15.9949)		tr|A0A370CAF4|A0A370CAF4_ASPNG, tr|A0A370P446|A0A370P446_ASPPH, tr|A0A3F3PQ96|A0A3F3PQ96_9EURO, tr|A0A401KXT6|A0A401KXT6_ASPAW, tr|A0A9W5ZWC4|A0A9W5ZWC4_ASPNG, tr|A2QHE2|A2QHE2_ASPNC
tr|Q0C7F5|Q0C7F5_ASPTN	Q0C7F5	Q0C7F5_ASPTN	ATEG_10379	384	Aspergillus terreus (strain	Alpha-L-arabinofuranosidase	3:Protein inferred from homology	0.000981299	10.94	1	0.999	2	0	2	21	0	21	121001	0	121001
tr|A0A254UCI1|A0A254UCI1_ASPNG	A0A254UCI1	A0A254UCI1_ASPNG	AnigIFM63604_003126	551	Aspergillus niger	Peptide-N4-(N-acetyl-beta-D-glucosaminyl) asparaginase amidase N	4:Protein predicted	0.000976974	13.97	1	0.999	9	0	9	30	0	30	804818	0	804818	2M(15.9949)		tr|A0A319B4G5|A0A319B4G5_ASPLB, tr|A0A370C489|A0A370C489_ASPNG, tr|A0A370PAL4|A0A370PAL4_ASPPH, tr|A0A3F3PRT1|A0A3F3PRT1_9EURO, tr|A0A401KYI6|A0A401KYI6_ASPAW, tr|A2QGH4|A2QGH4_ASPNC, tr|G3Y746|G3Y746_ASPNA
tr|A0A254UD59|A0A254UD59_ASPNG	A0A254UD59	A0A254UD59_ASPNG	CAN33_0015385	92	Aspergillus niger	Methyltransferase domain family protein	4:Protein predicted	0.000975204	34.78	1	0.999	2	0	2	5	0	5	26980	0	26980	12C(57.0214), 5C(57.0214),9C(57.0214)		tr|A0A319BGH3|A0A319BGH3_ASPLB, tr|A0A370BRB2|A0A370BRB2_ASPNG, tr|A0A370P7J4|A0A370P7J4_ASPPH, tr|A0A3F3PVQ3|A0A3F3PVQ3_9EURO, tr|A0A401KDC0|A0A401KDC0_ASPAW, tr|A0A9W6A951|A0A9W6A951_ASPNG, tr|A2QM98|A2QM98_ASPNC
tr|A0A1M3TI98|A0A1M3TI98_ASPLC	A0A1M3TI98	A0A1M3TI98_ASPLC	ASPFODRAFT_133732	522	Aspergillus luchuensis (strain CBS 106.47)	cellulase	3:Protein inferred from homology	0.000962501	21.46	0.9899	0.999	7	0	1	28	0	2	1215245	0	0			tr|A0A8G1QZB4|A0A8G1QZB4_9EURO, tr|G7XE10|G7XE10_ASPKW, tr|Q96WR0|Q96WR0_ASPKA
sp|A2R3I1|PELA_ASPNC	A2R3I1	PELA_ASPNC	pelA	379	Aspergillus niger (strain ATCC MYA-4892 / CBS 513.88 / F	Probable pectin lyase A	3:Protein inferred from homology	0.000899555	21.64	1	0.999	6	0	6	19	0	19	276610	0	276610	13C(57.0214)		sp|Q01172|PELA_ASPNG, tr|A0A0M3M4Y7|A0A0M3M4Y7_ASPNG, tr|A0A146EZ57|A0A146EZ57_ASPKA, tr|A0A1M3TCU9|A0A1M3TCU9_ASPLC, tr|A0A319AH11|A0A319AH11_ASPLB, tr|A0A319BP59|A0A319BP59_ASPVC, tr|A0A370CER2|A0A370CER2_ASPNG, tr|A0A370PFD2|A0A370PFD2_ASPPH, tr|A0A3F3QG20|A0A3F3QG20_9EURO, tr|A0A401KJ50|A0A401KJ50_ASPAW, tr|A0A8G1VMW8|A0A8G1VMW8_9EURO, tr|G3F4G9|G3F4G9_ASPNG, tr|G3LI23|G3LI23_ASPFL, tr|G3XN43…
tr|A0A319A1Q1|A0A319A1Q1_ASPLB	A0A319A1Q1	A0A319A1Q1_ASPLB	BO96DRAFT_502494	582	Aspergillus lacticoffeatus (strain CBS 101883)	Carboxylic ester hydrolase	3:Protein inferred from homology	0.000894105	31.62	1	0.999	13	0	13	29	0	29	248298	0	248298	10C(57.0214),5C(57.0214)		tr|A0A401KJ92|A0A401KJ92_ASPAW, tr|A0A505IG48|A0A505IG48_ASPNG, tr|A2R2I5|A2R2I5_ASPNC
sp|Q0CTD7|BGLA_ASPTN	Q0CTD7	BGLA_ASPTN	bglA	861	Aspergillus terreus (strain	Probable beta-glucosidase A	3:Protein inferred from homology	0.000875305	4.3	1	0.999	5	0	5	42	0	42	4015262	0	4015262
tr|A0A117E2U0|A0A117E2U0_ASPNG	A0A117E2U0	A0A117E2U0_ASPNG	ABL_06723	555	Aspergillus niger	Peptide-N4-(N-acetyl-beta-D-glucosaminyl) asparaginase amidase N	4:Protein predicted	0.00087294	11.89	0.9988	0.999	8	0	1	27	0	6	620459	0	146733			tr|A0A146G101|A0A146G101_ASPKA, tr|A0A1L9NI02|A0A1L9NI02_ASPTC, tr|A0A1M3T7F2|A0A1M3T7F2_ASPLC, tr|A0A317UI67|A0A317UI67_ASPEC, tr|A0A318YQJ5|A0A318YQJ5_ASPNB, tr|A0A319B9V7|A0A319B9V7_ASPVC, tr|A0A7R8A131|A0A7R8A131_ASPKA, tr|A0A7R8AAX7|A0A7R8AAX7_ASPKA, tr|A0A8G1QV90|A0A8G1QV90_9EURO, tr|A0A9W6ERL3|A0A9W6ERL3_ASPTU, tr|G7XYD2|G7XYD2_ASPKW, tr|O43119|O43119_ASPNG
tr|A0A146FPT4|A0A146FPT4_ASPKA	A0A146FPT4	A0A146FPT4_ASPKA	AKAW2_40598S	392	Aspergillus kawachii	Sulphydryl oxidase Sox	3:Protein inferred from homology	0.000869723	28.83	1	0.999	8	0	8	19	0	19	113762	0	113762			tr|A0A1M3T633|A0A1M3T633_ASPLC, tr|A0A254U1H9|A0A254U1H9_ASPNG, tr|A0A318YZ24|A0A318YZ24_ASPNB, tr|A0A319BAA3|A0A319BAA3_ASPVC, tr|A0A319BVM5|A0A319BVM5_ASPLB, tr|A0A370BQW8|A0A370BQW8_ASPNG, tr|A0A3F3Q0D6|A0A3F3Q0D6_9EURO, tr|A0A401KKD9|A0A401KKD9_ASPAW, tr|A0A8G1RCP5|A0A8G1RCP5_9EURO, tr|A2QUK3|A2QUK3_ASPNC, tr|G3XLN0|G3XLN0_ASPNA, tr|G7XN45|G7XN45_ASPKW
tr|A0A1L9X1H7|A0A1L9X1H7_ASPA1	A0A1L9X1H7	A0A1L9X1H7_ASPA1	ASPACDRAFT_40968	647	Aspergillus aculeatus (strain ATCC 16872 / CBS 172.66 / WB 5094)	Peptidase S53 domain-containing protein	4:Protein predicted	0.000859747	7.11	1	0.999	2	0	1	31	0	24	3238336	0	627569	14M(15.9949)		tr|A0A2V5IC94|A0A2V5IC94_ASPV1, tr|A0A2V5IJ22|A0A2V5IJ22_9EURO, tr|A0A8G1RMD8|A0A8G1RMD8_9EURO, tr|A0A8T8XAY1|A0A8T8XAY1_ASPJA
tr|A0A254TQE3|A0A254TQE3_ASPNG	A0A254TQE3	A0A254TQE3_ASPNG	AnigIFM63604_005263	147	Aspergillus niger	Putative integral membrane protein	4:Protein predicted	0.000854465	29.25	1	0.999	2	0	2	7	0	7	69303.6	0	69303.6	10C(57.0214),10C(57.0214),27C(57.0214)		tr|A0A319ALP4|A0A319ALP4_ASPLB, tr|A0A370C674|A0A370C674_ASPNG, tr|A0A370PRN3|A0A370PRN3_ASPPH, tr|A0A3F3PTA9|A0A3F3PTA9_9EURO, tr|A0A401KF71|A0A401KF71_ASPAW
sp|A2QT85|ABNA_ASPNC	A2QT85	ABNA_ASPNC	abnA	321	Aspergillus niger (strain ATCC MYA-4892 / CBS 513.88 / F	Probable arabinan endo-1,5-alpha-L-arabinosidase A	3:Protein inferred from homology	0.000838493	14.95	1	0.999	3	0	3	15	0	15	1.14335e+06	0	1.14335e+06			sp|P42256|ABNA_ASPNG, tr|A0A100IR58|A0A100IR58_ASPNG, tr|A0A146F4P0|A0A146F4P0_ASPKA, tr|A0A1L9NEY0|A0A1L9NEY0_ASPTC, tr|A0A1M3T8R8|A0A1M3T8R8_ASPLC, tr|A0A254U0C0|A0A254U0C0_ASPNG, tr|A0A317V3E7|A0A317V3E7_ASPEC, tr|A0A318Y381|A0A318Y381_ASPNB, tr|A0A318ZZM8|A0A318ZZM8_ASPLB, tr|A0A319BRT3|A0A319BRT3_ASPVC, tr|A0A370C0T1|A0A370C0T1_ASPNG, tr|A0A370PHE7|A0A370PHE7_ASPPH, tr|A0A3F3PZW6|A0A3F3PZW6_…
tr|A0A370PX32|A0A370PX32_ASPPH	A0A370PX32	A0A370PX32_ASPPH	M752DRAFT_332067	259	Aspergillus phoenicis ATCC 13157	SGNH hydrolase	4:Protein predicted	0.000831371	18.92	1	0.999	5	1	5	12	2	12	229930	54551.4	229930
tr|Q0CLB5|Q0CLB5_ASPTN	Q0CLB5	Q0CLB5_ASPTN	ATEG_05519	239	Aspergillus terreus (strain	Endoglucanase A	3:Protein inferred from homology	0.000825863	5.02	1	0.999	2	0	2	11	0	11	1.09555e+06	0	1.09555e+06
sp|A2R060|PGLRX_ASPNC	A2R060	PGLRX_ASPNC	pgaX	435	Aspergillus niger (strain ATCC MYA-4892 / CBS 513.88 / F	Probable exopolygalacturonase X	3:Protein inferred from homology	0.000825	14.71	1	0.999	5	0	4	20	0	17	559923	0	481337	19C(57.0214),19C(57.0214)		sp|Q27UB3|PGLRX_ASPNG, tr|A0A318ZYW9|A0A318ZYW9_ASPLB, tr|A0A370C7W4|A0A370C7W4_ASPNG, tr|A0A370PU03|A0A370PU03_ASPPH, tr|A0A3F3PTX5|A0A3F3PTX5_9EURO, tr|A0A401KQU2|A0A401KQU2_ASPAW, tr|A0A505IAG2|A0A505IAG2_ASPNG, tr|A0A9W5ZAF6|A0A9W5ZAF6_ASPNG, tr|G3XW55|G3XW55_ASPNA
tr|A0A319AF40|A0A319AF40_ASPLB	A0A319AF40	A0A319AF40_ASPLB	BO96DRAFT_410797	328	Aspergillus lacticoffeatus (strain CBS 101883)	Late embryogenesis abundant protein LEA-2 subgroup domain-containing protein	4:Protein predicted	0.000820599	8.54	1	0.999	3	0	3	15	0	15	265824	0	265824	3M(15.9949),4M(15.9949)		tr|A0A370BUG0|A0A370BUG0_ASPNG, tr|A0A370PVF7|A0A370PVF7_ASPPH, tr|A0A3F3QEY7|A0A3F3QEY7_9EURO, tr|A0A3F3R7Q6|A0A3F3R7Q6_ASPNG, tr|A0A401L5B6|A0A401L5B6_ASPAW, tr|A0A505IL28|A0A505IL28_ASPNG, tr|A2Q8S3|A2Q8S3_ASPNC, tr|G3XSD5|G3XSD5_ASPNA
tr|A0A100INJ0|A0A100INJ0_ASPNG	A0A100INJ0	A0A100INJ0_ASPNG	ABL_07100	197	Aspergillus niger	Glycine zipper 2TM domain-containing protein	4:Protein predicted	0.000819766	21.32	1	0.999	2	0	2	9	0	9	23375.4	0	23375.4			tr|A0A146F5T5|A0A146F5T5_ASPKA, tr|A0A1L9NM67|A0A1L9NM67_ASPTC, tr|A0A1L9UGD6|A0A1L9UGD6_ASPBC, tr|A0A1M3TBA5|A0A1M3TBA5_ASPLC, tr|A0A318Y3Q0|A0A318Y3Q0_ASPNB, tr|A0A319BE56|A0A319BE56_ASPVC, tr|A0A370C9T5|A0A370C9T5_ASPNG, tr|A0A370PLK7|A0A370PLK7_ASPPH, tr|A0A3F3PYX8|A0A3F3PYX8_9EURO, tr|A0A3F3RY67|A0A3F3RY67_ASPNG, tr|A0A401KSP8|A0A401KSP8_ASPAW, tr|A0A4S3JRB0|A0A4S3JRB0_9EURO, tr|A0A8G1VLN3|A…
tr|A0A8G1RHY5|A0A8G1RHY5_9EURO	A0A8G1RHY5	A0A8G1RHY5_9EURO	BO72DRAFT_414001	398	Aspergillus fijiensis CBS 313.89	Extracellular aspartic protease	3:Protein inferred from homology	0.000811527	8.29	0.9996	0.9928	3	0	0	18	0	0	563453	0	0
tr|A0A9W9WBD1|A0A9W9WBD1_9EURO	A0A9W9WBD1	A0A9W9WBD1_9EURO	N7509_000859	290	Penicillium cosmopolitanum	Alpha-L-arabinofuranosidase	3:Protein inferred from homology	0.000804375	18.97	0.9999	0.999	2	1	1	13	4	4	3921853	1.58007e+06	1.58007e+06	20M(15.9949)
tr|A0A319ARF0|A0A319ARF0_ASPLB	A0A319ARF0	A0A319ARF0_ASPLB	BO96DRAFT_472052	494	Aspergillus lacticoffeatus (strain CBS 101883)	FAD-binding domain-containing protein	3:Protein inferred from homology	0.000799115	14.17	1	0.999	6	0	6	22	0	22	124819	0	124819			tr|A0A370CBH3|A0A370CBH3_ASPNG, tr|A0A370PIV9|A0A370PIV9_ASPPH, tr|A0A3F3Q0I6|A0A3F3Q0I6_9EURO, tr|A0A9W6A0Z3|A0A9W6A0Z3_ASPNG, tr|A2QBP2|A2QBP2_ASPNC
tr|A0A254U209|A0A254U209_ASPNG	A0A254U209	A0A254U209_ASPNG	CAN33_0026345	416	Aspergillus niger	Acid phosphatase	4:Protein predicted	0.000776413	21.15	1	0.999	8	0	8	18	0	18	148428	0	148428	3C(57.0214)		tr|A0A319A1Y0|A0A319A1Y0_ASPLB, tr|A0A370CGX8|A0A370CGX8_ASPNG, tr|A0A370PEN5|A0A370PEN5_ASPPH, tr|A0A9W5ZTE5|A0A9W5ZTE5_ASPNG, tr|A2R2Q2|A2R2Q2_ASPNC, tr|G3XNU4|G3XNU4_ASPNA
tr|A0A100IBH3|A0A100IBH3_ASPNG	A0A100IBH3	A0A100IBH3_ASPNG	ABL_02535	375	Aspergillus niger	Similar to An04g07160	4:Protein predicted	0.0007656	16	1	0.999	4	0	4	16	0	16	163276	0	163276	11C(57.0214), 4C(57.0214),2C(57.0214), 6C(57.0214)		tr|A0A146FK01|A0A146FK01_ASPKA, tr|A0A1L9MV92|A0A1L9MV92_ASPTC, tr|A0A1M3TLY2|A0A1M3TLY2_ASPLC, tr|A0A254TVW4|A0A254TVW4_ASPNG, tr|A0A317VCA5|A0A317VCA5_ASPEC, tr|A0A318YP07|A0A318YP07_ASPNB, tr|A0A319AHW0|A0A319AHW0_ASPLB, tr|A0A319BL20|A0A319BL20_ASPVC, tr|A0A370BJ78|A0A370BJ78_ASPNG, tr|A0A370PY97|A0A370PY97_ASPPH, tr|A0A3F3Q2N3|A0A3F3Q2N3_9EURO, tr|A0A401KW31|A0A401KW31_ASPAW, tr|A0A7R7W5X7|A…
tr|A0A117E3J7|A0A117E3J7_ASPNG	A0A117E3J7	A0A117E3J7_ASPNG	ABL_07983	471	Aspergillus niger	Acid phosphatase PHOa	4:Protein predicted	0.000761943	6.79	1	0.999	4	0	4	20	0	20	199980	0	199980	3C(57.0214)		tr|A0A146FYY8|A0A146FYY8_ASPKA, tr|A0A1L9NPT3|A0A1L9NPT3_ASPTC, tr|A0A1M3TQ87|A0A1M3TQ87_ASPLC, tr|A0A254TSR6|A0A254TSR6_ASPNG, tr|A0A318ZG90|A0A318ZG90_ASPNB, tr|A0A319A6B5|A0A319A6B5_ASPLB, tr|A0A319BD79|A0A319BD79_ASPVC, tr|A0A370BYI0|A0A370BYI0_ASPNG, tr|A0A370Q061|A0A370Q061_ASPPH, tr|A0A3F3PYK3|A0A3F3PYK3_9EURO, tr|A0A401KUP1|A0A401KUP1_ASPAW, tr|A0A8G1R2N0|A0A8G1R2N0_9EURO, tr|A0A8H3T1D1|A…
tr|A0A319AX16|A0A319AX16_ASPLB	A0A319AX16	A0A319AX16_ASPLB	BO96DRAFT_428967	354	Aspergillus lacticoffeatus (strain CBS 101883)	Lysophospholipase A	4:Protein predicted	0.000760329	9.32	1	0.999	4	0	4	15	0	15	147690	0	147690			tr|A0A370CDB0|A0A370CDB0_ASPNG, tr|A0A370PID1|A0A370PID1_ASPPH, tr|A0A3F3PZX5|A0A3F3PZX5_9EURO, tr|A0A401KHX3|A0A401KHX3_ASPAW, tr|A0A505IB77|A0A505IB77_ASPNG, tr|A0A9W6E7J6|A0A9W6E7J6_ASPNG, tr|A2QC75|A2QC75_ASPNC
tr|A0A319AKX1|A0A319AKX1_ASPLB	A0A319AKX1	A0A319AKX1_ASPLB	BO96DRAFT_339558	546	Aspergillus lacticoffeatus (strain CBS 101883)	Multicopper oxidase (Fragment)	3:Protein inferred from homology	0.000755873	29.67	1	0.999	13	0	13	23	0	23	296566	0	296566	3C(57.0214),7C(57.0214)
tr|A0A3F3QIX0|A0A3F3QIX0_9EURO	A0A3F3QIX0	A0A3F3QIX0_9EURO	BDQ94DRAFT_164897	504	Aspergillus welwitschiae	Glycosyl hydrolase family 71-domain-containing protein	4:Protein predicted	0.000747657	27.78	0.9999	0.999	10	0	10	21	0	21	117931	0	117931
tr|A0A254UC50|A0A254UC50_ASPNG	A0A254UC50	A0A254UC50_ASPNG	CAN33_0017935	504	Aspergillus niger	Alpha-1,3-glucanase/mutanase	4:Protein predicted	0.000747657	26.59	0.9899	0.999	9	0	1	21	0	2	86588.6	0	8522.8			tr|A0A319A0T7|A0A319A0T7_ASPLB, tr|A0A370C9H5|A0A370C9H5_ASPNG, tr|A2QP93|A2QP93_ASPNC
tr|A0A370P6A3|A0A370P6A3_ASPPH	A0A370P6A3	A0A370P6A3_ASPPH	M752DRAFT_91480	578	Aspergillus phoenicis ATCC 13157	FAD-binding domain-containing protein	3:Protein inferred from homology	0.00074507	17.47	1	0.999	8	0	6	24	0	20	55894.3	0	54744.1			tr|A0A3F3QEL9|A0A3F3QEL9_9EURO, tr|A0A401L8P4|A0A401L8P4_ASPAW, tr|A0A505HT76|A0A505HT76_ASPNG, tr|A0A9W6E891|A0A9W6E891_ASPNG, tr|G3XXT1|G3XXT1_ASPNA
tr|A0A319FJQ4|A0A319FJQ4_ASPSB	A0A319FJQ4	A0A319FJQ4_ASPSB	BO78DRAFT_80266	603	Aspergillus sclerotiicarbonarius (strain CBS 121057 / IBT 28362)	Beta-hexosaminidase	3:Protein inferred from homology	0.000743937	8.96	1	0.999	5	1	1	25	7	7	1.29179e+06	369323	369323
tr|A0A254U6U8|A0A254U6U8_ASPNG	A0A254U6U8	A0A254U6U8_ASPNG	CAN33_0051325	1072	Aspergillus niger	alpha,alpha-trehalase	3:Protein inferred from homology	0.000736498	20.06	1	0.999	12	0	12	44	0	44	602972	0	602972	15C(57.0214),3C(57.0214)		tr|A0A370PWD2|A0A370PWD2_ASPPH, tr|A0A3F3Q1R6|A0A3F3Q1R6_9EURO, tr|A0A401L5W3|A0A401L5W3_ASPAW, tr|A0A9W6E7G1|A0A9W6E7G1_ASPNG, tr|G3XQT1|G3XQT1_ASPNA
tr|Q9P8J7|Q9P8J7_ASPAW	Q9P8J7	Q9P8J7_ASPAW	yptA	201	Aspergillus awamori	YptA	4:Protein predicted	0.000714179	10.95	1	0.9987	2	0	2	8	0	8	44838.7	0	44838.7
tr|A0A9P5L1N7|A0A9P5L1N7_PENCR	A0A9P5L1N7	A0A9P5L1N7_PENCR	PCG10_004003	329	Penicillium crustosum	Alpha-L-arabinofuranosidase	3:Protein inferred from homology	0.000709024	4.86	0.9999	0.9988	2	0	1	13	0	4	2.36379e+06	0	22000.5
tr|A0A370PQJ4|A0A370PQJ4_ASPPH	A0A370PQJ4	A0A370PQJ4_ASPPH	M752DRAFT_265048	256	Aspergillus phoenicis ATCC 13157	Malate dehydrogenase	4:Protein predicted	0.000700928	13.28	1	0.999	4	1	4	10	3	10	86510.1	36420.9	86510.1
tr|A0A254U1Z0|A0A254U1Z0_ASPNG	A0A254U1Z0	A0A254U1Z0_ASPNG	AnigIFM63604_006685	480	Aspergillus niger	Peptidase A1 domain-containing protein	3:Protein inferred from homology	0.000672891	10.62	1	0.999	4	0	4	18	0	18	167286	0	167286	12M(15.9949)		tr|A0A319B5S0|A0A319B5S0_ASPLB, tr|A0A370C5R1|A0A370C5R1_ASPNG, tr|A0A370PYT3|A0A370PYT3_ASPPH, tr|A0A3F3Q4W9|A0A3F3Q4W9_9EURO, tr|A0A401KXJ7|A0A401KXJ7_ASPAW, tr|A1YWA7|A1YWA7_ASPNG, tr|A5AAJ6|A5AAJ6_ASPNC, tr|G3YA50|G3YA50_ASPNA
tr|A0A1L9RNV3|A0A1L9RNV3_ASPWE	A0A1L9RNV3	A0A1L9RNV3_ASPWE	ASPWEDRAFT_38228	460	Aspergillus wentii DT	Elongation factor 1-alpha	3:Protein inferred from homology	0.000663139	10	0.9999	0.999	4	0	4	17	0	17	118640	0	118640
sp|P17872|PME_ASPNG	P17872	PME_ASPNG	pme1	331	Aspergillus niger	Pectinesterase	1:Experimental evidence at protein level	0.000650529	20.24	1	0.999	4	0	4	12	0	12	65705.7	0	65705.7			tr|A0A0M3M4H4|A0A0M3M4H4_ASPNG, tr|A0A100ITM1|A0A100ITM1_ASPNG, tr|A0A146FYX9|A0A146FYX9_ASPKA, tr|A0A1L9NIQ4|A0A1L9NIQ4_ASPTC, tr|A0A1L9U297|A0A1L9U297_ASPBC, tr|A0A1M3T861|A0A1M3T861_ASPLC, tr|A0A254U6W8|A0A254U6W8_ASPNG, tr|A0A317VBX7|A0A317VBX7_ASPEC, tr|A0A318Y7E2|A0A318Y7E2_ASPNB, tr|A0A319AMI1|A0A319AMI1_ASPLB, tr|A0A319B970|A0A319B970_ASPVC, tr|A0A370C8P7|A0A370C8P7_ASPNG, tr|A0A370P9X8|A…
sp|A2QAH3|PGLR1_ASPNC	A2QAH3	PGLR1_ASPNC	pgaI	368	Aspergillus niger (strain ATCC MYA-4892 / CBS 513.88 / F	Probable endopolygalacturonase I	3:Protein inferred from homology	0.000633883	16.03	1	0.999	5	0	5	13	0	13	226039	0	226039	14C(57.0214), 5C(57.0214),2M(15.9949)		sp|P26213|PGLR1_ASPNG, tr|A0A254TWL6|A0A254TWL6_ASPNG, tr|A0A319AR06|A0A319AR06_ASPLB, tr|A0A370BMU4|A0A370BMU4_ASPNG, tr|A0A370PMG2|A0A370PMG2_ASPPH, tr|A0A3F3Q3P8|A0A3F3Q3P8_9EURO, tr|A0A401L3Y8|A0A401L3Y8_ASPAW, tr|A0A9W6ECZ1|A0A9W6ECZ1_ASPNG, tr|G3XQY4|G3XQY4_ASPNA
tr|A0A100IR60|A0A100IR60_ASPNG	A0A100IR60	A0A100IR60_ASPNG	ABL_08505	638	Aspergillus niger	Lysophospholipase	3:Protein inferred from homology	0.00061875	16.93	1	0.999	8	0	6	22	0	19	245173	0	220617			tr|A0A146F3H3|A0A146F3H3_ASPKA, tr|A0A1L9NET7|A0A1L9NET7_ASPTC, tr|A0A1M3T8N5|A0A1M3T8N5_ASPLC, tr|A0A254U0B8|A0A254U0B8_ASPNG, tr|A0A318YKQ1|A0A318YKQ1_ASPNB, tr|A0A319A1G1|A0A319A1G1_ASPLB, tr|A0A319B187|A0A319B187_ASPVC, tr|A0A370BTZ4|A0A370BTZ4_ASPNG, tr|A0A370PHI9|A0A370PHI9_ASPPH, tr|A0A3F3PZN3|A0A3F3PZN3_9EURO, tr|A0A401KL51|A0A401KL51_ASPAW, tr|A0A8H3T4Q8|A0A8H3T4Q8_ASPTU, tr|A0A9W6DWU6|A…
tr|A0A317URX7|A0A317URX7_ASPEC	A0A317URX7	A0A317URX7_ASPEC	BO83DRAFT_440827	266	Aspergillus eucalypticola (strain CBS 122712 / IBT 29274)	Peroxidase	3:Protein inferred from homology	0.00060712	16.17	1	0.999	4	0	4	9	0	9	40074	0	40074			tr|A0A319A012|A0A319A012_ASPLB, tr|A0A370BUU1|A0A370BUU1_ASPNG, tr|A0A370P714|A0A370P714_ASPPH, tr|A0A3F3PV13|A0A3F3PV13_9EURO, tr|A0A3F3RV54|A0A3F3RV54_ASPNG, tr|A0A401KVB9|A0A401KVB9_ASPAW, tr|A0A9W6AA12|A0A9W6AA12_ASPNG, tr|A2QLC7|A2QLC7_ASPNC, tr|G3YGD8|G3YGD8_ASPNA
tr|A0A1L9RIF0|A0A1L9RIF0_ASPWE	A0A1L9RIF0	A0A1L9RIF0_ASPWE	ASPWEDRAFT_182798	327	Aspergillus wentii DT	Beta-xylanase	3:Protein inferred from homology	0.000603613	22.94	0.9998	0.9974	3	1	1	11	1	1	441972	0	0
tr|A0A254TPT4|A0A254TPT4_ASPNG	A0A254TPT4	A0A254TPT4_ASPNG	CAN33_0045635	479	Aspergillus niger	3-phytase	3:Protein inferred from homology	0.000599374	18.58	0.9999	0.999	7	0	7	16	0	16	141746	0	141746	3C(57.0214),6C(57.0214)		tr|A0A319A9C0|A0A319A9C0_ASPLB, tr|A0A370BT01|A0A370BT01_ASPNG, tr|A0A370P749|A0A370P749_ASPPH, tr|A2QSK3|A2QSK3_ASPNC, tr|G3YGN5|G3YGN5_ASPNA
tr|W6QK66|W6QK66_PENRF	W6QK66	W6QK66_PENRF	glaA	631	Penicillium roqueforti (strain FM164)	Glucoamylase	3:Protein inferred from homology	0.000597177	3.96	1	0.999	3	0	2	21	0	20	908234	0	904812
tr|A0A370PM71|A0A370PM71_ASPPH	A0A370PM71	A0A370PM71_ASPPH	M752DRAFT_292460	514	Aspergillus phoenicis ATCC 13157	alpha-1,2-Mannosidase	3:Protein inferred from homology	0.000593471	15.76	1	0.999	7	0	6	17	0	14	88419.9	0	74897.2	14C(57.0214),22C(57.0214)		tr|A0A3F3Q234|A0A3F3Q234_9EURO, tr|A0A401L3Q6|A0A401L3Q6_ASPAW, tr|A0A505IRH4|A0A505IRH4_ASPNG, tr|G3XRF8|G3XRF8_ASPNA
tr|A0A0A2IXL7|A0A0A2IXL7_PENEN	A0A0A2IXL7	A0A0A2IXL7_PENEN	PEX2_024840	460	Penicillium expansum	Elongation factor 1-alpha	3:Protein inferred from homology	0.000585123	4.57	0.9785	0.9984	2	0	0	15	0	0	74193.7	0	0			tr|A0A0A2L9N0|A0A0A2L9N0_PENIT, tr|A0A0G4PLX9|A0A0G4PLX9_PENC3, tr|A0A0M8P155|A0A0M8P155_9EURO, tr|A0A101MQS7|A0A101MQS7_PENFR, tr|A0A135L8K9|A0A135L8K9_PENPA, tr|A0A161ZJP3|A0A161ZJP3_PENCH, tr|A0A1V6NPD6|A0A1V6NPD6_PENPO, tr|A0A1V6R7M7|A0A1V6R7M7_9EURO, tr|A0A1V6S2V5|A0A1V6S2V5_9EURO, tr|A0A1V6SLJ6|A0A1V6SLJ6_9EURO, tr|A0A1V6V6C7|A0A1V6V6C7_9EURO, tr|A0A1V6Y3Q8|A0A1V6Y3Q8_PENNA, tr|A0A7T6XID9|A…
tr|A0A319APD5|A0A319APD5_ASPLB	A0A319APD5	A0A319APD5_ASPLB	BO96DRAFT_468736	498	Aspergillus lacticoffeatus (strain CBS 101883)	Purple acid phosphatase	3:Protein inferred from homology	0.000576506	19.28	1	0.999	6	0	6	16	0	16	138430	0	138430	23C(57.0214), 26C(57.0214)		tr|A0A370C776|A0A370C776_ASPNG, tr|A0A370PUR6|A0A370PUR6_ASPPH, tr|A0A3F3PQ07|A0A3F3PQ07_9EURO, tr|A0A3F3RBU8|A0A3F3RBU8_ASPNG, tr|A0A401KQ91|A0A401KQ91_ASPAW, tr|A0A505I3E1|A0A505I3E1_ASPNG, tr|A2R120|A2R120_ASPNC, tr|G3XWT2|G3XWT2_ASPNA
tr|A0A5M3Z0D0|A0A5M3Z0D0_ASPTE	A0A5M3Z0D0	A0A5M3Z0D0_ASPTE	ATEIFO6365_0006031500	315	Aspergillus terreus	ADP/ATP translocase	3:Protein inferred from homology	0.000569643	16.51	1	0.999	5	0	2	10	0	7	46924.4	0	31189.9			tr|Q0CT97|Q0CT97_ASPTN
tr|A0A5N6U0M4|A0A5N6U0M4_9EURO	A0A5N6U0M4	A0A5N6U0M4_9EURO	BDV25DRAFT_151675	315	Aspergillus avenaceus	ADP/ATP translocase	3:Protein inferred from homology	0.000569643	16.51	0.9988	0.999	5	0	0	10	0	0	46924.4	0	0
tr|A0A254TKN5|A0A254TKN5_ASPNG	A0A254TKN5	A0A254TKN5_ASPNG	CAN33_0038640	456	Aspergillus niger	Putative FMN-binding domain family protein	3:Protein inferred from homology	0.000550905	8.55	1	0.999	2	0	2	14	0	14	250439	0	250439			tr|A0A319A8Z0|A0A319A8Z0_ASPLB, tr|A0A370CCM9|A0A370CCM9_ASPNG, tr|A0A370PKL5|A0A370PKL5_ASPPH, tr|A0A3F3Q6F5|A0A3F3Q6F5_9EURO, tr|A0A401KRN9|A0A401KRN9_ASPAW, tr|A0A9W6EB14|A0A9W6EB14_ASPNG, tr|E2PT33|E2PT33_ASPNC, tr|G3YDG9|G3YDG9_ASPNA
sp|Q0CBM8|XYNC_ASPTN	Q0CBM8	XYNC_ASPTN	xlnC	326	Aspergillus terreus (strain	Probable endo-1,4-beta-xylanase C	2:Experimental evidence at transcript level	0.000550422	14.42	1	0.999	3	0	3	10	0	10	40764.5	0	40764.5			tr|A0A7R7G1A2|A0A7R7G1A2_ASPTE
tr|D5HQ11|D5HQ11_ASPFI	D5HQ11	D5HQ11_ASPFI	phyB	460	Aspergillus ficuum	3-phytase (Fragment)	2:Experimental evidence at transcript level	0.000546114	14.57	1	0.999	6	1	1	14	2	2	122291	43826.8	43826.8
sp|P55303|CATR_ASPNG	P55303	CATR_ASPNG	catR	730	Aspergillus niger	Catalase R	3:Protein inferred from homology	0.000540771	9.04	1	0.999	6	0	5	22	0	16	39463	0	35028.3			tr|A0A117DVZ9|A0A117DVZ9_ASPNG, tr|A0A146FPM5|A0A146FPM5_ASPKA, tr|A0A1M3U1B6|A0A1M3U1B6_ASPLC, tr|A0A254TZH3|A0A254TZH3_ASPNG, tr|A0A317WGP0|A0A317WGP0_ASPEC, tr|A0A318ZY72|A0A318ZY72_ASPLB, tr|A0A319BU79|A0A319BU79_ASPVC, tr|A0A370C0F7|A0A370C0F7_ASPNG, tr|A0A370PWC8|A0A370PWC8_ASPPH, tr|A0A3F3Q1T9|A0A3F3Q1T9_9EURO, tr|A0A401L5U3|A0A401L5U3_ASPAW, tr|A0A8G1R5A9|A0A8G1R5A9_9EURO, tr|A2Q7T0|A2Q7T…
tr|Q0D1R1|Q0D1R1_ASPTN	Q0D1R1	Q0D1R1_ASPTN	ATEG_00123	600	Aspergillus terreus (strain	Beta-hexosaminidase	3:Protein inferred from homology	0.000538313	6	1	0.999	4	0	1	18	0	4	605370	0	342374
tr|A0A1L9N685|A0A1L9N685_ASPTC	A0A1L9N685	A0A1L9N685_ASPTC	ASPTUDRAFT_118345	851	Aspergillus tubingensis (strain CBS 134.48)	Carboxylesterase type B domain-containing protein	3:Protein inferred from homology	0.000527137	9.4	1	0.999	6	0	1	25	0	5	1.30327e+06	0	351883			tr|A0A319BBZ4|A0A319BBZ4_ASPVC
tr|A0A319AS13|A0A319AS13_ASPLB	A0A319AS13	A0A319AS13_ASPLB	BO96DRAFT_452029	583	Aspergillus lacticoffeatus (strain CBS 101883)	Amidase signature enzyme	4:Protein predicted	0.000523231	16.98	1	0.999	7	0	6	17	0	14	87799	0	70745.4			tr|A0A370CB01|A0A370CB01_ASPNG, tr|A0A370PIX8|A0A370PIX8_ASPPH, tr|A0A3F3RKZ5|A0A3F3RKZ5_ASPNG, tr|A2QBI7|A2QBI7_ASPNC, tr|G3Y155|G3Y155_ASPNA
tr|A0A100IIK3|A0A100IIK3_ASPNG	A0A100IIK3	A0A100IIK3_ASPNG	ABL_04572	486	Aspergillus niger	1,3-beta-glucanosyltransferase	3:Protein inferred from homology	0.000516898	9.05	1	0.999	3	0	3	14	0	14	74220	0	74220	12C(57.0214)		tr|A0A146FSA2|A0A146FSA2_ASPKA, tr|A0A1L9NPG3|A0A1L9NPG3_ASPTC, tr|A0A1M3TPP2|A0A1M3TPP2_ASPLC, tr|A0A319B1C9|A0A319B1C9_ASPLB, tr|A0A370BV99|A0A370BV99_ASPNG, tr|A0A370PZX2|A0A370PZX2_ASPPH, tr|A0A3F3QGS8|A0A3F3QGS8_9EURO, tr|A0A3F3RW96|A0A3F3RW96_ASPNG, tr|A0A401KUB2|A0A401KUB2_ASPAW, tr|A0A505HRH3|A0A505HRH3_ASPNG, tr|A0A8G1RA73|A0A8G1RA73_9EURO, tr|A0A8H3SZK7|A0A8H3SZK7_ASPTU, tr|A2QRV4|A2QRV…
tr|A0A254U2J9|A0A254U2J9_ASPNG	A0A254U2J9	A0A254U2J9_ASPNG	AnigIFM63604_000126	457	Aspergillus niger	Mannan endo-1,6-alpha-mannosidase	3:Protein inferred from homology	0.000510435	11.82	1	0.999	4	0	4	13	0	13	206691	0	206691	12M(15.9949)		tr|A0A319AMQ5|A0A319AMQ5_ASPLB, tr|A0A370CDG8|A0A370CDG8_ASPNG, tr|A0A370PF58|A0A370PF58_ASPPH, tr|A0A3F3QHG1|A0A3F3QHG1_9EURO, tr|A0A401KIV0|A0A401KIV0_ASPAW, tr|A2R397|A2R397_ASPNC, tr|G3XPK0|G3XPK0_ASPNA
tr|A0A0F0I7T9|A0A0F0I7T9_ASPPU	A0A0F0I7T9	A0A0F0I7T9_ASPPU	P875_00086445	600	Aspergillus parasiticus (strain ATCC 56775 /	Beta-hexosaminidase	3:Protein inferred from homology	0.000508407	6.17	1	0.999	3	0	1	17	0	7	1.06158e+06	0	897814	7M(15.9949)		tr|A0A2G7G8F4|A0A2G7G8F4_9EURO, tr|A0A5N6E4S0|A0A5N6E4S0_ASPPA, tr|A0A5N6VK94|A0A5N6VK94_9EURO, tr|A0A5N6YPV1|A0A5N6YPV1_9EURO
tr|A0A370PDR5|A0A370PDR5_ASPPH	A0A370PDR5	A0A370PDR5_ASPPH	M752DRAFT_337489	573	Aspergillus phoenicis ATCC 13157	Glycoside hydrolase	4:Protein predicted	0.000501047	28.27	1	0.999	10	1	10	16	1	16	118909	40829.3	118909
sp|A2QEW2|PGXC_ASPNC	A2QEW2	PGXC_ASPNC	pgxC	440	Aspergillus niger (strain ATCC MYA-4892 / CBS 513.88 / F	Probable exopolygalacturonase C	3:Protein inferred from homology	0.000489375	17.27	1	0.999	6	0	6	12	0	12	74583.3	0	74583.3	15C(57.0214), 9C(57.0214),4C(57.0214)		sp|Q27UB0|PGXC_ASPNG, tr|A0A254TW44|A0A254TW44_ASPNG, tr|A0A319ARZ6|A0A319ARZ6_ASPLB, tr|A0A319BAS1|A0A319BAS1_ASPVC, tr|A0A370CB60|A0A370CB60_ASPNG, tr|A0A3F3PRQ9|A0A3F3PRQ9_9EURO, tr|A0A401KFJ7|A0A401KFJ7_ASPAW, tr|A0A9W6E6Z2|A0A9W6E6Z2_ASPNG, tr|G3Y249|G3Y249_ASPNA
tr|A0A117DWE2|A0A117DWE2_ASPNG	A0A117DWE2	A0A117DWE2_ASPNG	ABL_01625	371	Aspergillus niger	Extracellular dioxygenase	4:Protein predicted	0.000483659	6.47	1	0.999	2	0	2	10	0	10	124035	0	124035			tr|A0A146FBZ0|A0A146FBZ0_ASPKA, tr|A0A1L9N798|A0A1L9N798_ASPTC, tr|A0A1L9USI6|A0A1L9USI6_ASPBC, tr|A0A1M3TS05|A0A1M3TS05_ASPLC, tr|A0A254TWY0|A0A254TWY0_ASPNG, tr|A0A317WFZ1|A0A317WFZ1_ASPEC, tr|A0A318YIN1|A0A318YIN1_ASPNB, tr|A0A319B1Y2|A0A319B1Y2_ASPLB, tr|A0A319BNR1|A0A319BNR1_ASPVC, tr|A0A370BPW3|A0A370BPW3_ASPNG, tr|A0A370PMP0|A0A370PMP0_ASPPH, tr|A0A3F3Q2H2|A0A3F3Q2H2_9EURO, tr|A0A401L471|A…
sp|A2QYE5|RHGA_ASPNC	A2QYE5	RHGA_ASPNC	rhgA	446	Aspergillus niger (strain ATCC MYA-4892 / CBS 513.88 / F	Probable rhamnogalacturonase A	3:Protein inferred from homology	0.000482792	18.83	1	0.999	6	0	6	12	0	12	260419	0	260419	30C(57.0214)		sp|P87160|RHGA_ASPNG, tr|A0A088Q0I5|A0A088Q0I5_ASPNG, tr|A0A100ISR5|A0A100ISR5_ASPNG, tr|A0A1L9NH96|A0A1L9NH96_ASPTC, tr|A0A1M3T445|A0A1M3T445_ASPLC, tr|A0A254ULL9|A0A254ULL9_ASPNG, tr|A0A317ULC3|A0A317ULC3_ASPEC, tr|A0A318Z0N7|A0A318Z0N7_ASPNB, tr|A0A319A198|A0A319A198_ASPLB, tr|A0A370PK47|A0A370PK47_ASPPH, tr|A0A3F3Q9C9|A0A3F3Q9C9_9EURO, tr|A0A401KP90|A0A401KP90_ASPAW, tr|A0A8G1VI10|A0A8G1VI10_…
tr|A0A319A8A8|A0A319A8A8_ASPLB	A0A319A8A8	A0A319A8A8_ASPLB	BO96DRAFT_62401	536	Aspergillus lacticoffeatus (strain CBS 101883)	Carboxylic ester hydrolase	3:Protein inferred from homology	0.00046868	12.5	1	0.999	5	0	5	14	0	14	55009.1	0	55009.1			tr|A0A370BUS0|A0A370BUS0_ASPNG, tr|A0A370PT50|A0A370PT50_ASPPH, tr|A0A3F3Q9W8|A0A3F3Q9W8_9EURO, tr|A0A3F3RDD5|A0A3F3RDD5_ASPNG, tr|A0A401L9E7|A0A401L9E7_ASPAW, tr|A0A9W6A596|A0A9W6A596_ASPNG, tr|A2QZ72|A2QZ72_ASPNC, tr|G3XVB9|G3XVB9_ASPNA
tr|A0A017SCY3|A0A017SCY3_ASPRC	A0A017SCY3	A0A017SCY3_ASPRC	EURHEDRAFT_412996	154	Aspergillus ruber (strain CBS 135680)	Ubiquitin-domain-containing protein	3:Protein inferred from homology	0.000466072	16.23	1	0.999	2	0	2	4	0	4	105010	0	105010			tr|A0A017SSB9|A0A017SSB9_ASPRC, tr|A0A0A2J9P5|A0A0A2J9P5_PENEN, tr|A0A0A2KRX1|A0A0A2KRX1_PENIT, tr|A0A0A2L8P2|A0A0A2L8P2_PENIT, tr|A0A0F7TLN4|A0A0F7TLN4_PENBI, tr|A0A0F7TVV7|A0A0F7TVV7_PENBI, tr|A0A0F8WWE7|A0A0F8WWE7_9EURO, tr|A0A0F8X4N2|A0A0F8X4N2_9EURO, tr|A0A0G4NZ04|A0A0G4NZ04_PENC3, tr|A0A0G4PNS5|A0A0G4PNS5_PENC3, tr|A0A0L1IXH0|A0A0L1IXH0_ASPNO, tr|A0A0M9WGS3|A0A0M9WGS3_9EURO, tr|A0A0N0RXK1|A…
tr|A0A100I6U9|A0A100I6U9_ASPNG	A0A100I6U9	A0A100I6U9_ASPNG	ABL_01333	231	Aspergillus niger	Endo-1,4-beta-xylanase	3:Protein inferred from homology	0.000466072	8.23	1	0.999	2	0	2	6	0	6	88987.6	0	88987.6			tr|A0A146FC41|A0A146FC41_ASPKA, tr|A0A1L9N662|A0A1L9N662_ASPTC, tr|A0A1M3TT22|A0A1M3TT22_ASPLC, tr|A0A1P8SNQ6|A0A1P8SNQ6_ASPNG, tr|A0A318YH97|A0A318YH97_ASPNB, tr|A0A319B0V5|A0A319B0V5_ASPLB, tr|A0A370BSY9|A0A370BSY9_ASPNG, tr|A0A370P3Y8|A0A370P3Y8_ASPPH, tr|A0A3F3PUW4|A0A3F3PUW4_9EURO, tr|A0A401L3B7|A0A401L3B7_ASPAW, tr|A0A8G1VNE5|A0A8G1VNE5_9EURO, tr|A0A8H3SSL5|A0A8H3SSL5_ASPTU, tr|A2QBA9|A2QBA…
tr|A0A5M3YNT2|A0A5M3YNT2_ASPTE	A0A5M3YNT2	A0A5M3YNT2_ASPTE	ATEIFO6365_0004018600	779	Aspergillus terreus	beta-glucosidase	3:Protein inferred from homology	0.000460687	5.01	0.9999	0.9989	4	0	0	20	0	0	681177	0	0
tr|A0A9W6ADG8|A0A9W6ADG8_ASPNG	A0A9W6ADG8	A0A9W6ADG8_ASPNG	AnigIFM63604_009299	313	Aspergillus niger	ADP/ATP translocase	3:Protein inferred from homology	0.000458626	8.95	0.9999	0.9988	3	0	0	8	0	0	34749.1	0	0
tr|A0A254UFR6|A0A254UFR6_ASPNG	A0A254UFR6	A0A254UFR6_ASPNG	CAN33_0019455	278	Aspergillus niger	Endo-beta-1,4-glucanase D	3:Protein inferred from homology	0.000451821	14.03	0.9999	0.999	2	0	2	7	0	7	341858	0	341858	23C(57.0214), 27C(57.0214)		tr|A0A319BFF1|A0A319BFF1_ASPLB, tr|A0A370BRV1|A0A370BRV1_ASPNG, tr|A0A370PTC5|A0A370PTC5_ASPPH, tr|A0A9W5ZZV8|A0A9W5ZZV8_ASPNG, tr|A2QZE1|A2QZE1_ASPNC, tr|G3XVI2|G3XVI2_ASPNA
tr|Q0CAH0|Q0CAH0_ASPTN	Q0CAH0	Q0CAH0_ASPTN	ATEG_09314	795	Aspergillus terreus (strain	beta-glucosidase	3:Protein inferred from homology	0.000451415	4.91	1	0.999	4	0	0	20	0	0	681177	0	0
sp|A2R0Z6|FAEB_ASPNC	A2R0Z6	FAEB_ASPNC	faeB	521	Aspergillus niger (strain ATCC MYA-4892 / CBS 513.88 / F	Probable feruloyl esterase B	3:Protein inferred from homology	0.000447733	19.58	1	0.999	7	0	7	13	0	13	114682	0	114682			tr|A0A0S2CX03|A0A0S2CX03_ASPNG, tr|A0A2I6U1R0|A0A2I6U1R0_ASPNG, tr|A0A319A0D8|A0A319A0D8_ASPLB, tr|A0A370C271|A0A370C271_ASPNG, tr|A0A370PUN1|A0A370PUN1_ASPPH, tr|A0A3F3PPY4|A0A3F3PPY4_9EURO, tr|A0A9W5ZZD9|A0A9W5ZZD9_ASPNG
sp|A2R5S4|PGLR2_ASPNC	A2R5S4	PGLR2_ASPNC	pgaII	362	Aspergillus niger (strain ATCC MYA-4892 / CBS 513.88 / F	Probable endopolygalacturonase II	3:Protein inferred from homology	0.000446116	11.05	0.9947	0.999	3	0	3	9	0	9	142788	0	142788	3C(57.0214)		sp|P26214|PGLR2_ASPNA, sp|Q8NK98|PGLR2_ASPKW, sp|Q9P359|PGLR2_ASPAW, tr|A0A146G0C5|A0A146G0C5_ASPKA, tr|A0A1M3TG80|A0A1M3TG80_ASPLC, tr|A0A319A7H9|A0A319A7H9_ASPLB, tr|A0A370C6R8|A0A370C6R8_ASPNG, tr|A0A3F3QGD5|A0A3F3QGD5_9EURO, tr|A0A3F3RAK6|A0A3F3RAK6_ASPNG, tr|A0A401L819|A0A401L819_ASPAW, tr|A0A8G1VN92|A0A8G1VN92_9EURO, tr|A0A9W5ZUZ4|A0A9W5ZUZ4_ASPNG, tr|A0A9W6DST2|A0A9W6DST2_9EURO
tr|A0A370P7C6|A0A370P7C6_ASPPH	A0A370P7C6	A0A370P7C6_ASPPH	M752DRAFT_257429	668	Aspergillus phoenicis ATCC 13157	Carboxylic ester hydrolase	3:Protein inferred from homology	0.000429791	13.02	1	0.999	6	0	6	16	0	16	89213.3	0	89213.3			tr|A0A3F3Q3E6|A0A3F3Q3E6_9EURO, tr|A0A401KDC6|A0A401KDC6_ASPAW
tr|A0A1L9UZB5|A0A1L9UZB5_ASPBC	A0A1L9UZB5	A0A1L9UZB5_ASPBC	ASPBRDRAFT_24765	168	Aspergillus brasiliensis (strain CBS 101740 / IMI 381727 / IBT 21946)	MARVEL domain-containing protein	4:Protein predicted	0.000427232	8.93	1	0.9965	2	0	2	4	0	4	17243.9	0	17243.9	1M(15.9949)		tr|A0A1R3REN6|A0A1R3REN6_ASPC5, tr|A0A317X730|A0A317X730_9EURO, tr|A0A319AML7|A0A319AML7_ASPLB, tr|A0A319B4A4|A0A319B4A4_ASPVC, tr|A0A370CDG3|A0A370CDG3_ASPNG, tr|A0A370PF12|A0A370PF12_ASPPH, tr|A0A3F3QGQ1|A0A3F3QGQ1_9EURO, tr|A0A3F3R300|A0A3F3R300_ASPNG, tr|A0A401KIY5|A0A401KIY5_ASPAW, tr|A0A9W5Z1J1|A0A9W5Z1J1_9EURO, tr|A2R353|A2R353_ASPNC, tr|G3XPG6|G3XPG6_ASPNA
tr|A0A319AHZ7|A0A319AHZ7_ASPLB	A0A319AHZ7	A0A319AHZ7_ASPLB	BO96DRAFT_331580	301	Aspergillus lacticoffeatus (strain CBS 101883)	glucan 1,3-beta-glucosidase	3:Protein inferred from homology	0.000417297	16.94	1	0.999	4	0	4	7	0	7	45185.2	0	45185.2	7C(57.0214)		tr|A0A370BS87|A0A370BS87_ASPNG, tr|A0A370Q0T9|A0A370Q0T9_ASPPH, tr|A0A3F3QHS6|A0A3F3QHS6_9EURO, tr|A0A3F3RXS9|A0A3F3RXS9_ASPNG, tr|A0A401KTL3|A0A401KTL3_ASPAW, tr|A2QQS9|A2QQS9_ASPNC, tr|G3YGS6|G3YGS6_ASPNA
sp|A2QHG0|PGXB_ASPNC	A2QHG0	PGXB_ASPNC	pgxB	438	Aspergillus niger (strain ATCC MYA-4892 / CBS 513.88 / F	Probable exopolygalacturonase B	3:Protein inferred from homology	0.000409675	6.39	1	0.999	3	0	3	10	0	10	128322	0	128322			sp|Q27UB1|PGXB_ASPNG, tr|A0A1L9U2R8|A0A1L9U2R8_ASPBC, tr|A0A318ZSP5|A0A318ZSP5_ASPLB, tr|A0A370C9V2|A0A370C9V2_ASPNG, tr|A0A370P438|A0A370P438_ASPPH, tr|A0A3F3PQC7|A0A3F3PQC7_9EURO, tr|A0A401KXS3|A0A401KXS3_ASPAW, tr|A0A505HJX3|A0A505HJX3_ASPNG, tr|A0A9W5Z0B4|A0A9W5Z0B4_9EURO, tr|A0A9W5ZWG7|A0A9W5ZWG7_ASPNG, tr|G3Y7V8|G3Y7V8_ASPNA
tr|A0A317X7A4|A0A317X7A4_9EURO	A0A317X7A4	A0A317X7A4_9EURO	BO94DRAFT_614522	572	Aspergillus sclerotioniger CBS 115572	Carboxylic ester hydrolase	3:Protein inferred from homology	0.000407813	8.39	1	0.999	6	2	2	13	4	4	232999	54671.4	54671.4
tr|A0A254TPQ1|A0A254TPQ1_ASPNG	A0A254TPQ1	A0A254TPQ1_ASPNG	CAN33_0045525	529	Aspergillus niger	Hexokinase family protein	4:Protein predicted	0.000407042	10.96	0.9996	0.9989	5	0	5	12	0	12	151534	0	151534	16C(57.0214), 4C(57.0214)		tr|A0A370P7K2|A0A370P7K2_ASPPH, tr|G3YGL3|G3YGL3_ASPNA
tr|C6KLC9|C6KLC9_ASPNG	C6KLC9	C6KLC9_ASPNG	pgaI	367	Aspergillus niger	endo-polygalacturonase (Fragment)	2:Experimental evidence at transcript level	0.000391145	10.9	0.9999	0.9988	3	1	1	8	2	2	304559	106383	106383
tr|A0A9W6DSC2|A0A9W6DSC2_9EURO	A0A9W6DSC2	A0A9W6DSC2_9EURO	AbraCBS73388_001767	460	Aspergillus brasiliensis	Glucanase	3:Protein inferred from homology	0.000390082	11.3	0.9998	0.9965	3	1	1	10	1	1	437618	0	0	25C(57.0214)
tr|A0A370PGB6|A0A370PGB6_ASPPH	A0A370PGB6	A0A370PGB6_ASPPH	M752DRAFT_303066	373	Aspergillus phoenicis ATCC 13157	FAS1 domain-containing protein	4:Protein predicted	0.000384853	7.77	1	0.999	3	0	3	8	0	8	27370.5	0	27370.5			tr|A0A9W6EFR8|A0A9W6EFR8_ASPNG
tr|A0A100I820|A0A100I820_ASPNG	A0A100I820	A0A100I820_ASPNG	ABL_01654	431	Aspergillus niger	ribonuclease T2	3:Protein inferred from homology	0.000374696	13.23	1	0.999	5	0	5	9	0	9	53007.3	0	53007.3	12C(57.0214), 3C(57.0214),15C(57.0214), 6C(57.0214)		tr|A0A146FCS2|A0A146FCS2_ASPKA, tr|A0A1L9N7E9|A0A1L9N7E9_ASPTC, tr|A0A1M3TRR0|A0A1M3TRR0_ASPLC, tr|A0A254TSR5|A0A254TSR5_ASPNG, tr|A0A317UW48|A0A317UW48_ASPEC, tr|A0A318YGE4|A0A318YGE4_ASPNB, tr|A0A319AS12|A0A319AS12_ASPLB, tr|A0A319D4K3|A0A319D4K3_ASPVC, tr|A0A370BXG1|A0A370BXG1_ASPNG, tr|A0A370PPC5|A0A370PPC5_ASPPH, tr|A0A3F3PU69|A0A3F3PU69_9EURO, tr|A0A401KGX4|A0A401KGX4_ASPAW, tr|A0A8G1R6W7|A…
tr|A0A254TUN1|A0A254TUN1_ASPNG	A0A254TUN1	A0A254TUN1_ASPNG	AnigIFM63604_007239	194	Aspergillus niger	Putative kynurenine--oxoglutarate transaminase BNA3	4:Protein predicted	0.000369974	13.92	1	0.999	2	0	2	4	0	4	48919.6	0	48919.6			tr|A0A319APF7|A0A319APF7_ASPLB, tr|A0A370C2U5|A0A370C2U5_ASPNG, tr|A0A370PYP0|A0A370PYP0_ASPPH, tr|A0A3F3QKI0|A0A3F3QKI0_9EURO, tr|A0A401KWL2|A0A401KWL2_ASPAW, tr|A2QJ09|A2QJ09_ASPNC, tr|G3Y9C3|G3Y9C3_ASPNA
tr|A0A1L9SK56|A0A1L9SK56_9EURO	A0A1L9SK56	A0A1L9SK56_9EURO	ASPZODRAFT_1733303	825	Penicilliopsis zonata CBS 506.65	beta-glucosidase	3:Protein inferred from homology	0.00036975	4.85	0.9999	0.9989	3	1	1	17	2	2	2.86612e+06	8650.29	8650.29
sp|P9WEW3|PCH13_PENRB	P9WEW3	PCH13_PENRB		398	Penicillium rubens	Subtilisin-like serine protease Pen ch 13	1:Experimental evidence at protein level	0.000360679	14.57	1	0.999	3	0	3	8	0	8	125360	0	125360			sp|P9WEW4|PCH13_PENCH, tr|B6HHN9|B6HHN9_PENRW
tr|Q6PLK0|Q6PLK0_PENCH	Q6PLK0	Q6PLK0_PENCH		398	Penicillium chrysogenum	Alkaline serine protease	3:Protein inferred from homology	0.000360679	14.57	1	0.999	3	0	0	8	0	0	125360	0	0
tr|A0A370PLA5|A0A370PLA5_ASPPH	A0A370PLA5	A0A370PLA5_ASPPH	M752DRAFT_326698	448	Aspergillus phoenicis ATCC 13157	Phosphoesterase-domain-containing protein	4:Protein predicted	0.000360477	9.82	1	0.999	3	0	3	9	0	9	74997.4	0	74997.4			tr|A0A401KS92|A0A401KS92_ASPAW, tr|A0A9W6EDG3|A0A9W6EDG3_ASPNG
tr|A0A318ZW24|A0A318ZW24_ASPLB	A0A318ZW24	A0A318ZW24_ASPLB	BO96DRAFT_351644	302	Aspergillus lacticoffeatus (strain CBS 101883)	PLC-like phosphodiesterase	4:Protein predicted	0.000356499	12.58	1	0.999	2	0	2	6	0	6	25947.3	0	25947.3	18C(57.0214), 22C(57.0214),18C(57.0214), 22C(57.0214)		tr|A0A370BXW4|A0A370BXW4_ASPNG, tr|A0A370PVM3|A0A370PVM3_ASPPH, tr|A0A3F3PN43|A0A3F3PN43_9EURO, tr|A0A401L5H6|A0A401L5H6_ASPAW, tr|A0A505IJ28|A0A505IJ28_ASPNG, tr|A0A9W6ABY6|A0A9W6ABY6_ASPNG, tr|A2Q8J2|A2Q8J2_ASPNC, tr|G3XS35|G3XS35_ASPNA
tr|A0A1Q5TXQ8|A0A1Q5TXQ8_9EURO	A0A1Q5TXQ8	A0A1Q5TXQ8_9EURO	PENSUB_6724	506	Penicillium subrubescens	Alpha-L-arabinofuranosidase	3:Protein inferred from homology	0.00035462	10.47	0.9999	0.999	2	1	1	10	1	1	947566	0	0	25M(15.9949)
tr|A0A100IH97|A0A100IH97_ASPNG	A0A100IH97	A0A100IH97_ASPNG	ABL_04048	486	Aspergillus niger	Peptidase A1 domain-containing protein	3:Protein inferred from homology	0.000332292	4.94	1	0.999	3	0	3	9	0	9	365692	0	365692			tr|A0A146G113|A0A146G113_ASPKA, tr|A0A1L9MSS7|A0A1L9MSS7_ASPTC, tr|A0A1M3THV5|A0A1M3THV5_ASPLC, tr|A0A254UH71|A0A254UH71_ASPNG, tr|A0A317UIF9|A0A317UIF9_ASPEC, tr|A0A318Y4H4|A0A318Y4H4_ASPNB, tr|A0A319AA03|A0A319AA03_ASPLB, tr|A0A319B2H7|A0A319B2H7_ASPVC, tr|A0A370C487|A0A370C487_ASPNG, tr|A0A370P4E8|A0A370P4E8_ASPPH, tr|A0A3F3QDH1|A0A3F3QDH1_9EURO, tr|A0A401L991|A0A401L991_ASPAW, tr|A0A7R7X3Q1|A…
sp|A2QTU0|PGLRD_ASPNC	A2QTU0	PGLRD_ASPNC	pgaD	495	Aspergillus niger (strain ATCC MYA-4892 / CBS 513.88 / F	Probable endopolygalacturonase D	3:Protein inferred from homology	0.00032625	5.05	1	0.999	3	0	3	9	0	9	33747.1	0	33747.1			sp|Q9P4W2|PGLRD_ASPNG, tr|A0A319BCG1|A0A319BCG1_ASPLB, tr|A0A370BZH2|A0A370BZH2_ASPNG, tr|A0A370PH34|A0A370PH34_ASPPH, tr|A0A3F3Q007|A0A3F3Q007_9EURO, tr|A0A3F3R5A5|A0A3F3R5A5_ASPNG, tr|A0A401KKG3|A0A401KKG3_ASPAW, tr|A0A505I161|A0A505I161_ASPNG, tr|G3XMN6|G3XMN6_ASPNA
tr|A0A370P3Z2|A0A370P3Z2_ASPPH	A0A370P3Z2	A0A370P3Z2_ASPPH	M752DRAFT_331117	496	Aspergillus phoenicis ATCC 13157	Glucooligosaccharide oxidase	3:Protein inferred from homology	0.000325592	19.76	1	0.999	6	1	6	9	1	9	114529	26617.8	114529
tr|A0A401KLB9|A0A401KLB9_ASPAW	A0A401KLB9	A0A401KLB9_ASPAW	AAWM_02900	111	Aspergillus awamori	CipC-like antibiotic response protein	4:Protein predicted	0.000323311	30.63	1	0.999	2	0	2	2	0	2	20183.2	0	20183.2
tr|A0A7D7PCP5|A0A7D7PCP5_PENOX	A0A7D7PCP5	A0A7D7PCP5_PENOX	bgl1	842	Penicillium oxalicum	beta-glucosidase (Fragment)	2:Experimental evidence at transcript level	0.000319663	3.44	0.9999	0.999	2	1	1	15	4	4	1509512	0	0	19C(57.0214)
tr|A0A3F3QAW2|A0A3F3QAW2_9EURO	A0A3F3QAW2	A0A3F3QAW2_9EURO	BDQ94DRAFT_185385	1181	Aspergillus welwitschiae	chitinase	3:Protein inferred from homology	0.000319068	6.27	1	0.999	8	0	8	21	0	21	261274	0	261274	1C(57.0214),3C(57.0214),3C(57.0214)		tr|A0A505HY78|A0A505HY78_ASPNG
tr|A0A370PKZ5|A0A370PKZ5_ASPPH	A0A370PKZ5	A0A370PKZ5_ASPPH	M752DRAFT_275954	395	Aspergillus phoenicis ATCC 13157	AB hydrolase-1 domain-containing protein	4:Protein predicted	0.000317991	13.92	1	0.999	3	0	3	7	0	7	138184	0	138184	2C(57.0214)		tr|A0A9W6A8F7|A0A9W6A8F7_ASPNG
sp|A2QBQ3|EGLX_ASPNC	A2QBQ3	EGLX_ASPNC	An02g00850	739	Aspergillus niger (strain ATCC MYA-4892 / CBS 513.88 / F	Probable endo-1,3(4)-beta-glucanase An02g00850	3:Protein inferred from homology	0.000315655	10.55	1	0.999	5	0	5	13	0	13	94621.2	0	94621.2	19C(57.0214),24C(57.0214),28C(57.0214),28C(57.0214)		tr|A0A254U1B2|A0A254U1B2_ASPNG, tr|A0A319BZY8|A0A319BZY8_ASPLB, tr|A0A370CFK9|A0A370CFK9_ASPNG, tr|A0A370PIS9|A0A370PIS9_ASPPH, tr|A0A3F3PYZ9|A0A3F3PYZ9_9EURO, tr|A0A401KHS9|A0A401KHS9_ASPAW, tr|G3Y1E3|G3Y1E3_ASPNA
tr|Q0CSC4|Q0CSC4_ASPTN	Q0CSC4	Q0CSC4_ASPTN	ATEG_03410	403	Aspergillus terreus (strain	Beta-xylanase	3:Protein inferred from homology	0.000311678	8.44	1	0.999	2	0	2	7	0	7	35295.3	0	35295.3
tr|A0A100I9B8|A0A100I9B8_ASPNG	A0A100I9B8	A0A100I9B8_ASPNG	ABL_02002	638	Aspergillus niger	Cell wall protein (Fragment)	4:Protein predicted	0.000309375	5.96	1	0.999	4	0	4	11	0	11	48220.6	0	48220.6			tr|A0A146FD83|A0A146FD83_ASPKA, tr|A0A1L9N8Y4|A0A1L9N8Y4_ASPTC, tr|A0A1M3TQJ2|A0A1M3TQJ2_ASPLC, tr|A0A317V2L7|A0A317V2L7_ASPEC, tr|A0A318YPE4|A0A318YPE4_ASPNB, tr|A0A319AK94|A0A319AK94_ASPLB, tr|A0A319BEQ2|A0A319BEQ2_ASPVC, tr|A0A370C5Q4|A0A370C5Q4_ASPNG, tr|A0A370PN89|A0A370PN89_ASPPH, tr|A0A3F3PRZ0|A0A3F3PRZ0_9EURO, tr|A0A401KFV3|A0A401KFV3_ASPAW, tr|A0A505I6M9|A0A505I6M9_ASPNG, tr|A0A7R7WP19|A…
tr|A0A254UFW7|A0A254UFW7_ASPNG	A0A254UFW7	A0A254UFW7_ASPNG	CAN33_0031810	583	Aspergillus niger	WD domain, G-beta repeat family protein	4:Protein predicted	0.000307783	6.69	1	0.9989	3	0	3	10	0	10	23334.7	0	23334.7			tr|A0A370PG41|A0A370PG41_ASPPH, tr|G3YB07|G3YB07_ASPNA
tr|A0A395HE95|A0A395HE95_9EURO	A0A395HE95	A0A395HE95_9EURO	BO80DRAFT_133740	934	Aspergillus ibericus CBS 121593	Exo-beta-1,3-glucanase	4:Protein predicted	0.000307388	5.57	0.9999	0.999	2	1	1	16	7	7	337980	0	0	25C(57.0214)
tr|A0A0L1ISA2|A0A0L1ISA2_ASPNO	A0A0L1ISA2	A0A0L1ISA2_ASPNO	ANOM_009849	820	Aspergillus nomiae	Probable beta-glucosidase G	3:Protein inferred from homology	0.000306357	5.85	0.9544	0.999	5	0	1	14	0	1	51769.7	0	17129.5			tr|A0A1F8A8A6|A0A1F8A8A6_9EURO
tr|A0A100ISP6|A0A100ISP6_ASPNG	A0A100ISP6	A0A100ISP6_ASPNG	ABL_09283	477	Aspergillus niger	Histidine acid phosphatase	3:Protein inferred from homology	0.000300944	4.82	1	0.999	3	0	3	8	0	8	46383.8	0	46383.8			tr|A0A146FFC5|A0A146FFC5_ASPKA, tr|A0A1L9N2V2|A0A1L9N2V2_ASPTC, tr|A0A1M3TJI3|A0A1M3TJI3_ASPLC, tr|A0A318YHY5|A0A318YHY5_ASPNB, tr|A0A8G1QUP3|A0A8G1QUP3_9EURO, tr|A0A9W6AV38|A0A9W6AV38_ASPTU, tr|G7XDC6|G7XDC6_ASPKW
tr|A0A0A2JPG8|A0A0A2JPG8_PENEN	A0A0A2JPG8	A0A0A2JPG8_PENEN	PEX2_097850	498	Penicillium expansum	Nucleic acid-binding, OB-fold	4:Protein predicted	0.000288253	7.23	1	0.9988	4	0	4	8	0	8	60666.4	0	60666.4			tr|A0A0A2KX61|A0A0A2KX61_PENIT, tr|A0A0G4PTV5|A0A0G4PTV5_PENC3, tr|A0A117NR93|A0A117NR93_PENFR, tr|A0A167T6V1|A0A167T6V1_PENCH, tr|A0A1V6NND2|A0A1V6NND2_PENPO, tr|A0A1V6RIA2|A0A1V6RIA2_9EURO, tr|A0A1V6T678|A0A1V6T678_9EURO, tr|A0A8H4S5A7|A0A8H4S5A7_9EURO, tr|A0A9P5KYX1|A0A9P5KYX1_PENCR, tr|A0A9W9JIW4|A0A9W9JIW4_9EURO, tr|A0A9X0BK54|A0A9X0BK54_9EURO
sp|A2QBB6|PGLRE_ASPNC	A2QBB6	PGLRE_ASPNC	pgaE	378	Aspergillus niger (strain ATCC MYA-4892 / CBS 513.88 / F	Probable endopolygalacturonase E	3:Protein inferred from homology	0.000284822	7.41	1	0.999	3	0	3	6	0	6	102954	0	102954			sp|O42809|PGLRE_ASPNG, tr|A0A100IT80|A0A100IT80_ASPNG, tr|A0A146F3Q8|A0A146F3Q8_ASPKA, tr|A0A1L9NE12|A0A1L9NE12_ASPTC, tr|A0A1M3T1N6|A0A1M3T1N6_ASPLC, tr|A0A254TVW5|A0A254TVW5_ASPNG, tr|A0A317V2F1|A0A317V2F1_ASPEC, tr|A0A318YP40|A0A318YP40_ASPNB, tr|A0A319ACF0|A0A319ACF0_ASPLB, tr|A0A319BIN4|A0A319BIN4_ASPVC, tr|A0A370BW82|A0A370BW82_ASPNG, tr|A0A370P456|A0A370P456_ASPPH, tr|A0A3F3PUU4|A0A3F3PUU4…
tr|A0A254TYP8|A0A254TYP8_ASPNG	A0A254TYP8	A0A254TYP8_ASPNG	AnigIFM63604_004455	568	Aspergillus niger	Cupin domain family protein	3:Protein inferred from homology	0.00028432	11.8	1	0.999	5	0	5	9	0	9	109147	0	109147	11C(57.0214),5C(57.0214)		tr|A0A319B5T9|A0A319B5T9_ASPLB, tr|A0A370CAZ6|A0A370CAZ6_ASPNG, tr|A0A370PIX4|A0A370PIX4_ASPPH, tr|A2QBL4|A2QBL4_ASPNC, tr|G3Y173|G3Y173_ASPNA
tr|A0A254TP31|A0A254TP31_ASPNG	A0A254TP31	A0A254TP31_ASPNG	CAN33_0044375	190	Aspergillus niger	Short chain dehydrogenase family protein	4:Protein predicted	0.000283323	22.11	1	0.999	3	0	3	3	0	3	47642.3	0	47642.3			tr|A0A319A686|A0A319A686_ASPLB, tr|A0A370BSR0|A0A370BSR0_ASPNG, tr|A0A370PZG6|A0A370PZG6_ASPPH, tr|A0A3F3QH72|A0A3F3QH72_9EURO, tr|A0A401KUJ0|A0A401KUJ0_ASPAW, tr|A0A8G1VMJ1|A0A8G1VMJ1_9EURO, tr|A0A9W5ZS56|A0A9W5ZS56_ASPNG, tr|A5AB87|A5AB87_ASPNC, tr|G3YF73|G3YF73_ASPNA
tr|A0A254UJ34|A0A254UJ34_ASPNG	A0A254UJ34	A0A254UJ34_ASPNG	CAN33_0029010	637	Aspergillus niger	Sphingomyelin phosphodiesterase	3:Protein inferred from homology	0.000281692	8.16	1	0.999	4	0	4	10	0	10	55838.7	0	55838.7			tr|A0A318ZZQ4|A0A318ZZQ4_ASPLB, tr|A0A370BRW4|A0A370BRW4_ASPNG, tr|A0A370P6N2|A0A370P6N2_ASPPH, tr|A0A3F3QC48|A0A3F3QC48_9EURO, tr|A0A401KLA3|A0A401KLA3_ASPAW, tr|A0A9W6A014|A0A9W6A014_ASPNG, tr|A5ABK2|A5ABK2_ASPNC, tr|G3YBN3|G3YBN3_ASPNA
tr|A0A4S3JWS9|A0A4S3JWS9_9EURO	A0A4S3JWS9	A0A4S3JWS9_9EURO	ATNIH1004_007664	395	Aspergillus tanneri	chitinase	3:Protein inferred from homology	0.000272563	5.82	0.9999	0.999	2	0	0	6	0	0	273778	0	0
sp|A2QEQ6|GUS79_ASPNC	A2QEQ6	GUS79_ASPNC	An02g11890	541	Aspergillus niger (strain ATCC MYA-4892 / CBS 513.88 / F	Beta-glucuronidase	1:Experimental evidence at protein level	0.000265342	7.39	1	0.999	3	0	3	8	0	8	48448.3	0	48448.3	5C(57.0214)		tr|A0A370C5S1|A0A370C5S1_ASPNG, tr|A0A401KFI1|A0A401KFI1_ASPAW, tr|A0A505ICK6|A0A505ICK6_ASPNG, tr|A0A9W6E708|A0A9W6E708_ASPNG
tr|A0A319A9B3|A0A319A9B3_ASPLB	A0A319A9B3	A0A319A9B3_ASPLB	BO96DRAFT_466936	550	Aspergillus lacticoffeatus (strain CBS 101883)	alpha-amylase	3:Protein inferred from homology	0.000261	8.18	1	0.999	4	0	4	8	0	8	32263.7	0	32263.7			tr|A0A370PJP0|A0A370PJP0_ASPPH, tr|A0A3F3Q9U3|A0A3F3Q9U3_9EURO, tr|A0A3F3REC3|A0A3F3REC3_ASPNG, tr|A0A401KPK3|A0A401KPK3_ASPAW, tr|A0A9W6EE32|A0A9W6EE32_ASPNG, tr|A2QYT9|A2QYT9_ASPNC, tr|G3XUI2|G3XUI2_ASPNA
tr|A0A9W9G6N5|A0A9W9G6N5_9EURO	A0A9W9G6N5	A0A9W9G6N5_9EURO	N7532_000387	490	Penicillium argentinense	cellulase	3:Protein inferred from homology	0.000256339	9.59	0.9999	0.9988	2	1	1	7	5	5	444048	23213.5	23213.5
tr|A0A3F3Q0W9|A0A3F3Q0W9_9EURO	A0A3F3Q0W9	A0A3F3Q0W9_9EURO	BDQ94DRAFT_171063	281	Aspergillus welwitschiae	feruloyl esterase	3:Protein inferred from homology	0.000255427	7.12	0.9998	0.999	2	0	2	4	0	4	9806.32	0	9806.32
sp|A2QCV8|PGLRB_ASPNC	A2QCV8	PGLRB_ASPNC	pgaB	362	Aspergillus niger (strain ATCC MYA-4892 / CBS 513.88 / F	Probable endopolygalacturonase B	3:Protein inferred from homology	0.000247842	9.12	1	0.999	2	0	2	5	0	5	18828.9	0	18828.9			sp|Q1HAY5|PGLRB_ASPKA, sp|Q9P4W3|PGLRB_ASPNG, tr|A0A097HUV7|A0A097HUV7_ASPNG, tr|A0A100I4L3|A0A100I4L3_ASPNG, tr|A0A146FN71|A0A146FN71_ASPKA, tr|A0A1L9NAT8|A0A1L9NAT8_ASPTC, tr|A0A1L9UX57|A0A1L9UX57_ASPBC, tr|A0A1M3TYP9|A0A1M3TYP9_ASPLC, tr|A0A254TVQ4|A0A254TVQ4_ASPNG, tr|A0A317VEI0|A0A317VEI0_ASPEC, tr|A0A319ARM6|A0A319ARM6_ASPLB, tr|A0A370CGJ7|A0A370CGJ7_ASPNG, tr|A0A370PHU0|A0A370PHU0_ASPPH, t…
tr|A0A254UHD8|A0A254UHD8_ASPNG	A0A254UHD8	A0A254UHD8_ASPNG	CAN33_0022340	225	Aspergillus niger	Fungal specific transcription factor domain family protein	4:Protein predicted	0.00023925	13.78	1	0.999	2	0	2	3	0	3	134961	0	134961			tr|A0A319A5E7|A0A319A5E7_ASPLB, tr|A0A370C127|A0A370C127_ASPNG, tr|A0A370P9D5|A0A370P9D5_ASPPH, tr|A0A3F3PNP0|A0A3F3PNP0_9EURO, tr|A0A401L2E8|A0A401L2E8_ASPAW, tr|A0A9W6ECC4|A0A9W6ECC4_ASPNG, tr|G3Y8B4|G3Y8B4_ASPNA
tr|A0A254UAN6|A0A254UAN6_ASPNG	A0A254UAN6	A0A254UAN6_ASPNG	CAN33_0015925	1213	Aspergillus niger	RNA recognition motif family protein	4:Protein predicted	0.000236686	4.95	1	0.999	6	0	6	16	0	16	81761.4	0	81761.4	12C(57.0214), 6C(57.0214)		tr|A0A319AQN1|A0A319AQN1_ASPLB, tr|A0A370BR89|A0A370BR89_ASPNG, tr|A0A370PBE0|A0A370PBE0_ASPPH, tr|A0A3F3Q4S2|A0A3F3Q4S2_9EURO, tr|A0A401KDI7|A0A401KDI7_ASPAW, tr|A0A9W6E942|A0A9W6E942_ASPNG, tr|A2QMP7|A2QMP7_ASPNC, tr|G3Y0D9|G3Y0D9_ASPNA
tr|A0A9W9NVG0|A0A9W9NVG0_PENCI	A0A9W9NVG0	A0A9W9NVG0_PENCI	N7469_006577	632	Penicillium citrinum	Glucoamylase	3:Protein inferred from homology	0.000227136	8.23	1	0.999	3	0	1	8	0	6	16244.7	0	12822.3
tr|A0A5M3Z588|A0A5M3Z588_ASPTE	A0A5M3Z588	A0A5M3Z588_ASPTE	ATEIFO6365_0007056600	395	Aspergillus terreus	Aspergillopepsin-1	3:Protein inferred from homology	0.000227136	4.3	0.9709	0.999	2	0	0	5	0	0	62720	0	0
tr|A0A1V6Z472|A0A1V6Z472_PENNA	A0A1V6Z472	A0A1V6Z472_PENNA	PENNAL_c0004G08216	396	Penicillium nalgiovense	penicillopepsin	3:Protein inferred from homology	0.000226563	4.04	0.9948	0.999	2	0	1	5	0	2	245478	0	191205
tr|Q0CQE9|Q0CQE9_ASPTN	Q0CQE9	Q0CQE9_ASPTN	ATEG_04085	402	Aspergillus terreus (strain	Aldose 1-epimerase	3:Protein inferred from homology	0.000223181	3.98	1	0.999	2	0	2	5	0	5	1.08533e+06	0	1.08533e+06
tr|A0A2V5H2I4|A0A2V5H2I4_ASPV1	A0A2V5H2I4	A0A2V5H2I4_ASPV1	BO99DRAFT_425049	486	Aspergillus violaceofuscus (strain CBS 115571)	glucan endo-1,3-beta-D-glucosidase	4:Protein predicted	0.000221528	8.44	0.9999	0.9984	2	0	1	6	0	1	243159	0	0			tr|A0A2V5I7J0|A0A2V5I7J0_9EURO, tr|A0A8T8WQJ1|A0A8T8WQJ1_ASPJA
sp|P56526|AGLU_ASPNG	P56526	AGLU_ASPNG	aglA	985	Aspergillus niger	Alpha-glucosidase	1:Experimental evidence at protein level	0.000218604	5.08	1	0.999	5	0	4	12	0	11	67259.3	0	67259.3			tr|A0A0A1E2X6|A0A0A1E2X6_ASPNG, tr|A0A319B736|A0A319B736_ASPLB, tr|A0A370BQT6|A0A370BQT6_ASPNG, tr|A0A370PXJ8|A0A370PXJ8_ASPPH, tr|A0A3F3PPT3|A0A3F3PPT3_9EURO, tr|A0A401KW55|A0A401KW55_ASPAW, tr|A0A8G1R5C7|A0A8G1R5C7_9EURO, tr|A0AA49QBA5|A0AA49QBA5_ASPNG, tr|A0PCH8|A0PCH8_ASPNG, tr|A2QJF7|A2QJF7_ASPNC, tr|G3Y9N1|G3Y9N1_ASPNA, tr|Q76KT3|Q76KT3_ASPAW
tr|A0A0F8XCG9|A0A0F8XCG9_9EURO	A0A0F8XCG9	A0A0F8XCG9_9EURO	AOCH_000534	663	Aspergillus ochraceoroseus	Glucoamylase	3:Protein inferred from homology	0.000216516	8.6	1	0.999	5	0	2	8	0	4	34243.7	0	17415.8	18C(57.0214), 26C(57.0214),21C(57.0214), 29C(57.0214)		tr|A0A2T5LWR0|A0A2T5LWR0_9EURO
tr|A0A100I6S1|A0A100I6S1_ASPNG	A0A100I6S1	A0A100I6S1_ASPNG	ABL_01301	838	Aspergillus niger	Yapsin	3:Protein inferred from homology	0.000214126	5.13	1	0.999	2	0	2	10	0	10	40836.3	0	40836.3			tr|A0A1L9N6H8|A0A1L9N6H8_ASPTC, tr|A0A1M3TSY3|A0A1M3TSY3_ASPLC, tr|A0A254U620|A0A254U620_ASPNG, tr|A0A317WE73|A0A317WE73_ASPEC, tr|A0A318YH68|A0A318YH68_ASPNB, tr|A0A319BTD7|A0A319BTD7_ASPLB, tr|A0A370CE63|A0A370CE63_ASPNG, tr|A0A370PDQ1|A0A370PDQ1_ASPPH, tr|A0A3F3PP08|A0A3F3PP08_9EURO, tr|A0A401L6Z4|A0A401L6Z4_ASPAW, tr|A0A8G1R8D4|A0A8G1R8D4_9EURO, tr|A0A9W6EQH2|A0A9W6EQH2_ASPTU, tr|A2R1R2|A2R1R…
tr|A0A254TQC6|A0A254TQC6_ASPNG	A0A254TQC6	A0A254TQC6_ASPNG	CAN33_004470	344	Aspergillus niger	Glycosyl hydrolases 18 family protein	4:Protein predicted	0.000208648	7.56	1	0.999	2	0	2	4	0	4	42219.3	0	42219.3			tr|A0A319ALZ4|A0A319ALZ4_ASPLB, tr|A0A370C682|A0A370C682_ASPNG, tr|A0A370PSH7|A0A370PSH7_ASPPH, tr|A0A3F3PT02|A0A3F3PT02_9EURO, tr|A0A9W5ZS52|A0A9W5ZS52_ASPNG, tr|A2QFA0|A2QFA0_ASPNC, tr|G3Y2P9|G3Y2P9_ASPNA
tr|A0A254TSQ8|A0A254TSQ8_ASPNG	A0A254TSQ8	A0A254TSQ8_ASPNG	AnigIFM63604_010673	353	Aspergillus niger	Putative integral membrane protein	3:Protein inferred from homology	0.000203329	10.2	1	0.999	3	0	3	4	0	4	16186.4	0	16186.4			tr|A0A319BBJ4|A0A319BBJ4_ASPLB, tr|A0A370BSG2|A0A370BSG2_ASPNG, tr|A0A370PZE4|A0A370PZE4_ASPPH, tr|A0A3F3PJS8|A0A3F3PJS8_9EURO, tr|A0A401KUQ4|A0A401KUQ4_ASPAW, tr|A5ABB5|A5ABB5_ASPNC, tr|G3YFC6|G3YFC6_ASPNA
tr|A0A317WP57|A0A317WP57_9EURO	A0A317WP57	A0A317WP57_9EURO	BO70DRAFT_369114	530	Aspergillus heteromorphus CBS 117.55	Alpha-galactosidase	3:Protein inferred from homology	0.000203137	7.92	1	0.999	2	2	2	6	6	6	31468.6	31468.6	31468.6	19M(15.9949),6C(57.0214)
tr|A0A254U1E6|A0A254U1E6_ASPNG	A0A254U1E6	A0A254U1E6_ASPNG	CAN33_0025205	360	Aspergillus niger	chitinase	3:Protein inferred from homology	0.000199375	13.33	1	0.999	3	0	3	4	0	4	39150	0	39150			tr|A0A319AMW5|A0A319AMW5_ASPLB, tr|A0A370BJK1|A0A370BJK1_ASPNG, tr|A0A3F3Q0L0|A0A3F3Q0L0_9EURO, tr|A0A401KK11|A0A401KK11_ASPAW, tr|A0A9W6A1S3|A0A9W6A1S3_ASPNG, tr|A2QUK1|A2QUK1_ASPNC, tr|G3XLM9|G3XLM9_ASPNA
tr|A0A395GRQ9|A0A395GRQ9_9EURO	A0A395GRQ9	A0A395GRQ9_9EURO	BO80DRAFT_164972	453	Aspergillus ibericus CBS 121593	Galactose mutarotase-like protein	3:Protein inferred from homology	0.000198055	11.26	0.9999	0.999	2	1	1	5	1	1	158610	0	0
tr|Q0CPK9|Q0CPK9_ASPTN	Q0CPK9	Q0CPK9_ASPTN	ATEG_04375	636	Aspergillus terreus (strain	Glucoamylase	3:Protein inferred from homology	0.000197494	11.16	1	0.999	5	2	5	7	3	7	31382.8	10700.2	31382.8	8C(57.0214)
sp|A2R3G4|RHGB_ASPNC	A2R3G4	RHGB_ASPNC	rhgB	558	Aspergillus niger (strain ATCC MYA-4892 / CBS 513.88 / F	Probable rhamnogalacturonase B	3:Protein inferred from homology	0.000192944	7.53	1	0.9989	3	0	3	6	0	6	93185.9	0	93185.9	2C(57.0214)		sp|P87161|RHGB_ASPNG, tr|A0A254U3D8|A0A254U3D8_ASPNG, tr|A0A319AH05|A0A319AH05_ASPLB, tr|A0A319DYH6|A0A319DYH6_ASPSB, tr|A0A370CHA1|A0A370CHA1_ASPNG, tr|A0A370PG45|A0A370PG45_ASPPH, tr|A0A3F3QFJ0|A0A3F3QFJ0_9EURO, tr|A0A401KJ59|A0A401KJ59_ASPAW, tr|G3XN34|G3XN34_ASPNA
tr|A0A317V9J1|A0A317V9J1_9EURO	A0A317V9J1	A0A317V9J1_9EURO	BO70DRAFT_374012	566	Aspergillus heteromorphus CBS 117.55	Carboxylic ester hydrolase	3:Protein inferred from homology	0.000190217	2.83	1	0.999	3	2	3	6	2	6	119519	51099.4	119519
tr|A0A5M3YQ03|A0A5M3YQ03_ASPTE	A0A5M3YQ03	A0A5M3YQ03_ASPTE	ATEIFO6365_0004069400	812	Aspergillus terreus	Avicelase III	3:Protein inferred from homology	0.000176786	1.97	1	0.999	2	0	0	8	0	0	626490	0	0
tr|A0A3A2Z712|A0A3A2Z712_9EURO	A0A3A2Z712	A0A3A2Z712_9EURO	PHISCL_09189	610	Aspergillus sclerotialis	Glucoamylase	3:Protein inferred from homology	0.000176496	3.77	0.9995	0.9957	2	1	1	6	5	5	2.72883e+06	2.72541e+06	2.72541e+06	5M(15.9949)
tr|Q0CMT1|Q0CMT1_ASPTN	Q0CMT1	Q0CMT1_ASPTN	ATEG_05003	410	Aspergillus terreus (strain	cellulase	3:Protein inferred from homology	0.000175061	13.41	1	0.999	2	1	2	4	2	4	19511.2	11956.4	19511.2
tr|A0A167WRU2|A0A167WRU2_PENCH	A0A167WRU2	A0A167WRU2_PENCH	EN45_021190	315	Penicillium chrysogenum	ADP/ATP translocase	3:Protein inferred from homology	0.000170893	8.89	1	0.9989	3	0	3	3	0	3	32240.1	0	32240.1			tr|B6HCW6|B6HCW6_PENRW
tr|A0A0A2JLG0|A0A0A2JLG0_PENEN	A0A0A2JLG0	A0A0A2JLG0_PENEN	PEX2_049960	633	Penicillium expansum	FAD linked oxidase, N-terminal	3:Protein inferred from homology	0.000170083	4.58	0.9939	0.9986	2	0	1	6	0	1	15291.6	0	3603.3			tr|A0A0A2LDU8|A0A0A2LDU8_PENIT, tr|A0A0G4P2W9|A0A0G4P2W9_PENC3, tr|A0A1V6R6L2|A0A1V6R6L2_9EURO, tr|A0A8H4SLU0|A0A8H4SLU0_9EURO, tr|A0A9W9WSU9|A0A9W9WSU9_9EURO
tr|Q0CNM6|Q0CNM6_ASPTN	Q0CNM6	Q0CNM6_ASPTN	ATEG_04708	846	Aspergillus terreus (strain	CBM1 domain-containing protein	3:Protein inferred from homology	0.000169681	1.89	1	0.999	2	0	1	8	0	5	626490	0	255631
tr|A0A8H3RZS3|A0A8H3RZS3_9EURO	A0A8H3RZS3	A0A8H3RZS3_9EURO	IFM46972_08135	853	Aspergillus udagawae	Endoglucanase, putative	3:Protein inferred from homology	0.000168288	1.88	0.9901	0.9889	2	0	1	8	0	3	626490	0	370859
tr|A0A370PER0|A0A370PER0_ASPPH	A0A370PER0	A0A370PER0_ASPPH	M752DRAFT_236700	660	Aspergillus phoenicis ATCC 13157	Alpha-galactosidase	3:Protein inferred from homology	0.000163125	6.97	1	0.9989	4	0	4	6	0	6	36229	0	36229
tr|A0A1V6XRR4|A0A1V6XRR4_PENNA	A0A1V6XRR4	A0A1V6XRR4_PENNA	PENNAL_c0058G08284	332	Penicillium nalgiovense	cellulase	3:Protein inferred from homology	0.000162142	8.43	1	0.9984	2	0	2	3	0	3	16768.4	0	16768.4
tr|A0A254UES9|A0A254UES9_ASPNG	A0A254UES9	A0A254UES9_ASPNG	CAN33_0029545	569	Aspergillus niger	FAD binding domain family protein	3:Protein inferred from homology	0.000157678	3.87	1	0.9989	2	0	2	5	0	5	55116.3	0	55116.3			tr|A0A319A9K7|A0A319A9K7_ASPLB, tr|A0A370BRH4|A0A370BRH4_ASPNG, tr|A0A3F3QBK9|A0A3F3QBK9_9EURO, tr|A0A401KLZ1|A0A401KLZ1_ASPAW, tr|A0A9W6EDR1|A0A9W6EDR1_ASPNG, tr|A2QVN9|A2QVN9_ASPNC, tr|G3YC74|G3YC74_ASPNA
tr|A0A370PUC2|A0A370PUC2_ASPPH	A0A370PUC2	A0A370PUC2_ASPPH	M752DRAFT_120254	707	Aspergillus phoenicis ATCC 13157	Carboxylesterase	3:Protein inferred from homology	0.000152281	4.53	1	0.9985	3	0	3	6	0	6	42486.8	0	42486.8			tr|A0A401KR42|A0A401KR42_ASPAW
tr|A0A254U4B3|A0A254U4B3_ASPNG	A0A254U4B3	A0A254U4B3_ASPNG	CAN33_0053940	710	Aspergillus niger	DASH complex subunit Duo1 family protein	4:Protein predicted	0.000151637	5.49	1	0.9989	4	0	4	6	0	6	64914.2	0	64914.2	2C(57.0214),5C(57.0214)		tr|A0A319BDT5|A0A319BDT5_ASPLB, tr|A0A370C178|A0A370C178_ASPNG, tr|A0A370PQS6|A0A370PQS6_ASPPH, tr|A0A9W6A4I8|A0A9W6A4I8_ASPNG, tr|A2R7Q4|A2R7Q4_ASPNC, tr|G3Y614|G3Y614_ASPNA
tr|A0A254U563|A0A254U563_ASPNG	A0A254U563	A0A254U563_ASPNG	AnigIFM63604_011407	476	Aspergillus niger	FAD binding domain of DNA photolyase family protein	3:Protein inferred from homology	0.000150788	7.14	0.9995	0.9941	2	0	1	4	0	1	21287.9	0	4447.68			tr|A0A319A3G6|A0A319A3G6_ASPLB, tr|A0A370BUY2|A0A370BUY2_ASPNG, tr|A0A370P8C7|A0A370P8C7_ASPPH, tr|A0A3F3PLI2|A0A3F3PLI2_9EURO, tr|A0A401L1A7|A0A401L1A7_ASPAW, tr|A2R6Z4|A2R6Z4_ASPNC, tr|G3Y596|G3Y596_ASPNA
tr|A0A9W4J7J9|A0A9W4J7J9_9EURO	A0A9W4J7J9	A0A9W4J7J9_9EURO	PSALAMII_LOCUS5579	495	Penicillium salamii	cellulase	3:Protein inferred from homology	0.000145	9.49	0.9999	0.9987	2	1	1	4	2	2	449435	28600.4	28600.4	23M(15.9949)
tr|A0A1E3BNX0|A0A1E3BNX0_ASPCR	A0A1E3BNX0	A0A1E3BNX0_ASPCR	SI65_00176	632	Aspergillus cristatus	Glucoamylase	3:Protein inferred from homology	0.00014196	3.32	1	0.9989	2	1	1	5	4	4	24670.4	21248	21248
tr|A0A8H3NL11|A0A8H3NL11_9EURO	A0A8H3NL11	A0A8H3NL11_9EURO	IFM46972_04649	633	Aspergillus udagawae	Glucoamylase	3:Protein inferred from homology	0.000141736	9	0.9986	0.9955	4	0	1	5	0	1	172463	0	149741	21C(57.0214), 29C(57.0214)
sp|A5ABF5|BGLM_ASPNC	A5ABF5	BGLM_ASPNC	bglM	765	Aspergillus niger (strain ATCC MYA-4892 / CBS 513.88 / F	Probable beta-glucosidase M	3:Protein inferred from homology	0.000140735	5.36	1	0.999	3	0	2	6	0	5	48104.5	0	40242.7			tr|A0A124BXC2|A0A124BXC2_ASPNG, tr|A0A1B1QDA2|A0A1B1QDA2_ASPNG, tr|A0A1L9MZQ0|A0A1L9MZQ0_ASPTC, tr|A0A1M3T2U2|A0A1M3T2U2_ASPLC, tr|A0A318Z1U9|A0A318Z1U9_ASPNB, tr|A0A319A108|A0A319A108_ASPLB, tr|A0A319AZL4|A0A319AZL4_ASPVC, tr|A0A370BK10|A0A370BK10_ASPNG, tr|A0A370P6T6|A0A370P6T6_ASPPH, tr|A0A3F3QC24|A0A3F3QC24_9EURO, tr|A0A401KLT2|A0A401KLT2_ASPAW, tr|A0A481NXH0|A0A481NXH0_ASPNG, tr|A0A8H3SWC2|A…
tr|Q0CS10|Q0CS10_ASPTN	Q0CS10	Q0CS10_ASPTN	ATEG_03524	389	Aspergillus terreus (strain	Lysophospholipase	3:Protein inferred from homology	0.000138384	3.86	1	0.999	2	0	0	3	0	0	48666.6	0	0
tr|A0A3A2ZHM6|A0A3A2ZHM6_9EURO	A0A3A2ZHM6	A0A3A2ZHM6_9EURO	PHISCL_05035	931	Aspergillus sclerotialis	Beta-mannosidase A	3:Protein inferred from homology	0.000134915	2.69	0.9999	0.999	3	1	1	7	3	3	300904	26866.7	26866.7
tr|A0A1V6Z7G0|A0A1V6Z7G0_PENNA	A0A1V6Z7G0	A0A1V6Z7G0_PENNA	PENNAL_c0002G02805	542	Penicillium nalgiovense	Carboxylic ester hydrolase	3:Protein inferred from homology	0.000132426	2.95	1	0.999	3	0	3	4	0	4	71813	0	71813			tr|A0A9W4N6P7|A0A9W4N6P7_PENNA
tr|A0A319BAN3|A0A319BAN3_ASPLB	A0A319BAN3	A0A319BAN3_ASPLB	BO96DRAFT_140342	574	Aspergillus lacticoffeatus (strain CBS 101883)	Carboxylic ester hydrolase	3:Protein inferred from homology	0.000125044	7.84	1	0.999	3	0	3	4	0	4	21598.5	0	21598.5			tr|A0A370PRN0|A0A370PRN0_ASPPH, tr|A0A9W5ZSE0|A0A9W5ZSE0_ASPNG
tr|A0A9W9WLQ3|A0A9W9WLQ3_9EURO	A0A9W9WLQ3	A0A9W9WLQ3_9EURO	N7530_007202	436	Penicillium desertorum	Alpha-galactosidase	3:Protein inferred from homology	0.000123466	6.19	1	0.999	2	1	1	3	1	1	122129	24767.6	24767.6
tr|A0A100IDW3|A0A100IDW3_ASPNG	A0A100IDW3	A0A100IDW3_ASPNG	ABL_03147	1944	Aspergillus niger	Similar to An07g04590	4:Protein predicted	0.000119994	4.94	1	0.999	8	0	4	13	0	5	76292	0	51505.5			tr|A0A146F0P7|A0A146F0P7_ASPKA, tr|A0A1L9MY47|A0A1L9MY47_ASPTC, tr|A0A1L9ULJ6|A0A1L9ULJ6_ASPBC, tr|A0A1L9WUD7|A0A1L9WUD7_ASPA1, tr|A0A1M3TUK8|A0A1M3TUK8_ASPLC, tr|A0A2V5HVH5|A0A2V5HVH5_9EURO, tr|A0A2V5I5X1|A0A2V5I5X1_ASPV1, tr|A0A317W4L2|A0A317W4L2_ASPEC, tr|A0A318YCL5|A0A318YCL5_ASPNB, tr|A0A319ARB6|A0A319ARB6_9EURO, tr|A0A319BAI0|A0A319BAI0_ASPVC, tr|A0A319C1L5|A0A319C1L5_ASPLB, tr|A0A319C4N7|A…
tr|A0A117E3E7|A0A117E3E7_ASPNG	A0A117E3E7	A0A117E3E7_ASPNG	ABL_09661	612	Aspergillus niger	Uncharacterized protein	4:Protein predicted	0.000117279	3.43	1	0.9985	2	0	2	4	0	4	12739.1	0	12739.1			tr|A0A1L9NGH6|A0A1L9NGH6_ASPTC, tr|A0A1L9U3F7|A0A1L9U3F7_ASPBC, tr|A0A317VAT1|A0A317VAT1_ASPEC, tr|A0A318YAZ7|A0A318YAZ7_ASPNB, tr|A0A319AEF0|A0A319AEF0_ASPLB, tr|A0A319BBM0|A0A319BBM0_ASPVC, tr|A0A370BTY6|A0A370BTY6_ASPNG, tr|A0A370PJ79|A0A370PJ79_ASPPH, tr|A0A3F3PM23|A0A3F3PM23_9EURO, tr|A0A3F3RER1|A0A3F3RER1_ASPNG, tr|A0A401KPZ2|A0A401KPZ2_ASPAW, tr|A0A8H3SRG9|A0A8H3SRG9_ASPTU, tr|A0A8H6Q1F8|A…
tr|A0A370P802|A0A370P802_ASPPH	A0A370P802	A0A370P802_ASPPH	M752DRAFT_321233	465	Aspergillus phoenicis ATCC 13157	Carboxylic ester hydrolase	3:Protein inferred from homology	0.000115766	4.95	1	0.9982	2	0	2	3	0	3	16580.5	0	16580.5			tr|A0A9W6E7J3|A0A9W6E7J3_ASPNG
tr|A0A319B047|A0A319B047_ASPLB	A0A319B047	A0A319B047_ASPLB	BO96DRAFT_453569	940	Aspergillus lacticoffeatus (strain CBS 101883)	Pectin lyase-like protein	4:Protein predicted	0.000114535	3.83	1	0.999	3	0	3	6	0	6	15796.4	0	15796.4			tr|A0A370C628|A0A370C628_ASPNG, tr|A0A370PRK6|A0A370PRK6_ASPPH, tr|A0A3F3PTS4|A0A3F3PTS4_9EURO, tr|A0A401KFL9|A0A401KFL9_ASPAW, tr|A0A505IHJ8|A0A505IHJ8_ASPNG, tr|A0A9W6E5B5|A0A9W6E5B5_ASPNG, tr|A2QF38|A2QF38_ASPNC, tr|G3Y2E9|G3Y2E9_ASPNA
tr|A0A319DD96|A0A319DD96_9EURO	A0A319DD96	A0A319DD96_9EURO	BO71DRAFT_211663	478	Aspergillus ellipticus CBS 707.79	Aspartic protease	3:Protein inferred from homology	0.000112618	9.21	0.9999	0.9984	2	1	1	3	1	1	63110.3	0	0	11C(57.0214)
tr|A0A146G034|A0A146G034_ASPKA	A0A146G034	A0A146G034_ASPKA	AKAW2_70907A	644	Aspergillus kawachii	Carboxypeptidase S1	3:Protein inferred from homology	0.000111452	6.21	1	0.999	3	0	3	4	0	4	33589.9	0	33589.9	12C(57.0214)		tr|A0A146G0U8|A0A146G0U8_ASPKA, tr|A0A1L9N542|A0A1L9N542_ASPTC, tr|A0A1M3T562|A0A1M3T562_ASPLC, tr|A0A254U320|A0A254U320_ASPNG, tr|A0A317VK78|A0A317VK78_ASPEC, tr|A0A318YHH8|A0A318YHH8_ASPNB, tr|A0A319A4N3|A0A319A4N3_ASPLB, tr|A0A319B0G8|A0A319B0G8_ASPVC, tr|A0A370C536|A0A370C536_ASPNG, tr|A0A370PCU7|A0A370PCU7_ASPPH, tr|A0A3F3Q7R1|A0A3F3Q7R1_9EURO, tr|A0A401KZF7|A0A401KZF7_ASPAW, tr|A0A8G1R1H6|A…
tr|A0A124BXW4|A0A124BXW4_ASPNG	A0A124BXW4	A0A124BXW4_ASPNG	ABL_06347	2087	Aspergillus niger	Unnamed protein product	3:Protein inferred from homology	0.000103174	0.72	1	0.999	2	0	2	12	0	12	22893.3	0	22893.3			tr|A0A146F488|A0A146F488_ASPKA, tr|A0A1L9NFN0|A0A1L9NFN0_ASPTC, tr|A0A1L9UDE4|A0A1L9UDE4_ASPBC, tr|A0A1M3T6L7|A0A1M3T6L7_ASPLC, tr|A0A317VM16|A0A317VM16_ASPEC, tr|A0A318ZA23|A0A318ZA23_ASPNB, tr|A0A319ANG9|A0A319ANG9_ASPLB, tr|A0A319BTE1|A0A319BTE1_ASPVC, tr|A0A319E985|A0A319E985_ASPSB, tr|A0A370BKE7|A0A370BKE7_ASPNG, tr|A0A370PGT1|A0A370PGT1_ASPPH, tr|A0A3F3PK55|A0A3F3PK55_9EURO, tr|A0A401KK96|A…
tr|A0A395HVB3|A0A395HVB3_ASPHC	A0A395HVB3	A0A395HVB3_ASPHC	BO97DRAFT_93961	524	Aspergillus homomorphus (strain CBS 101889)	cellulase	3:Protein inferred from homology	0.000102731	4.01	0.9991	0.9949	2	0	1	3	0	1	424866	0	4031.19
sp|A5ABH4|RGLB_ASPNC	A5ABH4	RGLB_ASPNC	rglB	706	Aspergillus niger (strain ATCC MYA-4892 / CBS 513.88 / F	Probable rhamnogalacturonate lyase B	3:Protein inferred from homology	0.000101664	2.83	1	0.999	2	0	2	4	0	4	11553.9	0	11553.9	5C(57.0214)		tr|A0A318ZZ22|A0A318ZZ22_ASPLB, tr|A0A370BN90|A0A370BN90_ASPNG, tr|A0A370P6S0|A0A370P6S0_ASPPH, tr|A0A3F3QC01|A0A3F3QC01_9EURO, tr|A0A401KLV1|A0A401KLV1_ASPAW, tr|A0A505HX89|A0A505HX89_ASPNG, tr|A0A9W5ZWM7|A0A9W5ZWM7_ASPNG, tr|G3YBK6|G3YBK6_ASPNA
tr|A0A9W9P9P2|A0A9W9P9P2_PENCI	A0A9W9P9P2	A0A9W9P9P2_PENCI	N7469_002029	552	Penicillium citrinum	ATP synthase subunit alpha	3:Protein inferred from homology	9.75204e-05	3.62	1	0.9964	2	0	2	3	0	3	15341	0	15341
sp|Q0CI48|MANBA_ASPTN	Q0CI48	MANBA_ASPTN	mndA	932	Aspergillus terreus (strain	Beta-mannosidase A	3:Protein inferred from homology	9.62648e-05	1.61	0.9999	0.999	3	0	0	5	0	0	289522	0	0
tr|A0A318ZQ34|A0A318ZQ34_9EURO	A0A318ZQ34	A0A318ZQ34_9EURO	BP01DRAFT_331062	1007	Aspergillus saccharolyticus J	Beta-galactosidase	3:Protein inferred from homology	8.90951e-05	4.37	0.9999	0.999	3	1	1	5	1	1	239905	0	0
tr|Q0CQY4|Q0CQY4_ASPTN	Q0CQY4	Q0CQY4_ASPTN	ATEG_03900	403	Aspergillus terreus (strain	Alkaline protease 1	3:Protein inferred from homology	8.90509e-05	10.42	1	0.999	2	0	2	2	0	2	14794.4	0	14794.4
tr|A0A9W9L0H7|A0A9W9L0H7_9EURO	A0A9W9L0H7	A0A9W9L0H7_9EURO	N7515_007232	1010	Penicillium bovifimosum	Beta-galactosidase	3:Protein inferred from homology	8.88305e-05	3.47	0.9999	0.999	3	0	1	5	0	1	187261	0	0
tr|A0A1L9UV31|A0A1L9UV31_ASPBC	A0A1L9UV31	A0A1L9UV31_ASPBC	ASPBRDRAFT_117747	614	Aspergillus brasiliensis (strain CBS 101740 / IMI 381727 / IBT 21946)	Carboxylic ester hydrolase	3:Protein inferred from homology	8.76731e-05	3.58	1	0.998	2	0	2	3	0	3	10712.1	0	10712.1			tr|A0A319B0M2|A0A319B0M2_ASPLB, tr|A0A370BG34|A0A370BG34_ASPNG, tr|A0A370PSL3|A0A370PSL3_ASPPH, tr|A0A3F3PTB0|A0A3F3PTB0_9EURO, tr|A0A3F3RH12|A0A3F3RH12_ASPNG, tr|A0A401KFB6|A0A401KFB6_ASPAW, tr|A0A9W5YUN9|A0A9W5YUN9_9EURO, tr|A0A9W5ZQ45|A0A9W5ZQ45_ASPNG, tr|A2QFE9|A2QFE9_ASPNC, tr|G3Y2Y3|G3Y2Y3_ASPNA
tr|A0A9W9S2R2|A0A9W9S2R2_9EURO	A0A9W9S2R2	A0A9W9S2R2_9EURO	N7509_014156	625	Penicillium cosmopolitanum	Glucoamylase	3:Protein inferred from homology	8.613e-05	2.88	0.9994	0.9948	2	1	1	3	2	2	32413.4	28991	28991
tr|A0A370PTU6|A0A370PTU6_ASPPH	A0A370PTU6	A0A370PTU6_ASPPH	M752DRAFT_311725	631	Aspergillus phoenicis ATCC 13157	Saponin hydrolase	4:Protein predicted	8.53111e-05	5.39	1	0.9894	3	0	3	3	0	3	10131.1	0	10131.1			tr|A0A3F3RCY5|A0A3F3RCY5_ASPNG, tr|A0A9W6ABZ3|A0A9W6ABZ3_ASPNG
tr|A1CFR0|A1CFR0_ASPCL	A1CFR0	A1CFR0_ASPCL	ACLA_094080	642	Aspergillus clavatus (strain ATCC 1007 / CBS 513.65 / DSM 816 /	Glucoamylase	3:Protein inferred from homology	8.38493e-05	6.39	0.9983	0.996	2	1	1	3	2	2	8991.52	5569.14	5569.14	21C(57.0214), 29C(57.0214)
tr|A0A100ITK2|A0A100ITK2_ASPNG	A0A100ITK2	A0A100ITK2_ASPNG	ABL_09728	451	Aspergillus niger	PEPAc	3:Protein inferred from homology	7.95732e-05	6.87	1	0.999	2	0	2	2	0	2	84809.3	0	84809.3			tr|A0A146FFV4|A0A146FFV4_ASPKA, tr|A0A1L9NGR7|A0A1L9NGR7_ASPTC, tr|A0A1L9U7L9|A0A1L9U7L9_ASPBC, tr|A0A1M3T4K7|A0A1M3T4K7_ASPLC, tr|A0A254UHE3|A0A254UHE3_ASPNG, tr|A0A318YB69|A0A318YB69_ASPNB, tr|A0A319A8H0|A0A319A8H0_ASPLB, tr|A0A319BXU0|A0A319BXU0_ASPVC, tr|A0A370BLZ4|A0A370BLZ4_ASPNG, tr|A0A3F3QB66|A0A3F3QB66_9EURO, tr|A0A8G1QW50|A0A8G1QW50_9EURO, tr|A0A9W6AXQ1|A0A9W6AXQ1_ASPTU, tr|A0A9W6EDG7|A…
tr|Q0D0B8|Q0D0B8_ASPTN	Q0D0B8	Q0D0B8_ASPTN	ATEG_00616	959	Aspergillus terreus (strain	beta-galactosidase	3:Protein inferred from homology	7.48436e-05	1.46	1	0.999	2	0	0	4	0	0	187261	0	0
sp|B8QGZ3|BGALA_PENEN	B8QGZ3	BGALA_PENEN	lacA	1011	Penicillium expansum	Probable beta-galactosidase A	2:Experimental evidence at transcript level	7.09941e-05	2.67	0.9998	0.9975	2	0	1	4	0	1	202264	0	18953.8			tr|J9R1E4|J9R1E4_PENDC, tr|S7Z5H6|S7Z5H6_PENO1
tr|A0A100IC13|A0A100IC13_ASPNG	A0A100IC13	A0A100IC13_ASPNG	ABL_02687	526	Aspergillus niger	Carboxylesterase, type B	4:Protein predicted	6.82272e-05	5.51	1	0.9954	2	0	2	2	0	2	15926.6	0	15926.6			tr|A0A146FM69|A0A146FM69_ASPKA, tr|A0A1L9MV96|A0A1L9MV96_ASPTC, tr|A0A1L9U659|A0A1L9U659_ASPBC, tr|A0A1M3TM58|A0A1M3TM58_ASPLC, tr|A0A254TWE8|A0A254TWE8_ASPNG, tr|A0A317V630|A0A317V630_9EURO, tr|A0A317VG00|A0A317VG00_ASPEC, tr|A0A318YAC8|A0A318YAC8_ASPNB, tr|A0A319AS68|A0A319AS68_ASPLB, tr|A0A319C4J8|A0A319C4J8_ASPVC, tr|A0A319E168|A0A319E168_ASPSB, tr|A0A370BMV7|A0A370BMV7_ASPNG, tr|A0A370PWZ8|A…
tr|A0A370PD86|A0A370PD86_ASPPH	A0A370PD86	A0A370PD86_ASPPH	M752DRAFT_320184	1350	Aspergillus phoenicis ATCC 13157	Pectin lyase-like protein	4:Protein predicted	6.64584e-05	2	1	0.999	2	0	2	5	0	5	24065.6	0	24065.6			tr|A0A9W6A9N5|A0A9W6A9N5_ASPNG
tr|D2J4B9|D2J4B9_ASPTE	D2J4B9	D2J4B9_ASPTE		581	Aspergillus terreus	Heat shock protein 70 (Fragment)	2:Experimental evidence at transcript level	6.17685e-05	5.68	1	0.999	2	0	2	2	0	2	34251.4	0	34251.4			tr|G9BX80|G9BX80_ASPTE, tr|Q0C806|Q0C806_ASPTN
tr|A0A3M2TAK7|A0A3M2TAK7_9EURO	A0A3M2TAK7	A0A3M2TAK7_9EURO	PHISP_02308	619	Aspergillus sp. HF37	Glucoamylase	3:Protein inferred from homology	5.79766e-05	3.07	0.9977	0.9948	2	1	1	2	1	1	63449	60026.6	60026.6
tr|A1CYB0|A1CYB0_NEOFI	A1CYB0	A1CYB0_NEOFI	NFIA_032960	627	Neosartorya fischeri (strain ATCC 1020 / DSM 3700 / CBS 544.65 / F	Glucoamylase	3:Protein inferred from homology	5.72369e-05	6.54	0.9999	0.9982	2	0	0	2	0	0	153164	0	0
tr|A0A100IJJ3|A0A100IJJ3_ASPNG	A0A100IJJ3	A0A100IJJ3_ASPNG	ABL_05080	1259	Aspergillus niger	beta-glucosidase	3:Protein inferred from homology	5.70096e-05	2.14	0.9994	0.999	2	0	2	4	0	4	9792.76	0	9792.76	7C(57.0214)		tr|A0A1L9N1D6|A0A1L9N1D6_ASPTC, tr|A0A1L9V1Y8|A0A1L9V1Y8_ASPBC, tr|A0A1M3TWD4|A0A1M3TWD4_ASPLC, tr|A0A1R3RWK2|A0A1R3RWK2_ASPC5, tr|A0A254UFH6|A0A254UFH6_ASPNG, tr|A0A317W7D9|A0A317W7D9_ASPEC, tr|A0A317WBI9|A0A317WBI9_9EURO, tr|A0A319AWT0|A0A319AWT0_ASPLB, tr|A0A319BVB9|A0A319BVB9_ASPVC, tr|A0A319CWW5|A0A319CWW5_9EURO, tr|A0A319EBX8|A0A319EBX8_ASPSB, tr|A0A370BZP5|A0A370BZP5_ASPNG, tr|A0A370PFE0|A…
tr|A0A167PKK8|A0A167PKK8_PENCH	A0A167PKK8	A0A167PKK8_PENCH	EN45_105200	631	Penicillium chrysogenum	Glucoamylase	3:Protein inferred from homology	5.6874e-05	6.02	1	0.999	2	0	1	2	0	1	3422.39	0	0	18C(57.0214), 26C(57.0214)		tr|B6H6W4|B6H6W4_PENRW
tr|A0A9P8SXW7|A0A9P8SXW7_ASPFM	A0A9P8SXW7	A0A9P8SXW7_ASPFM	KXV57_003092	631	Aspergillus fumigatus	Glucoamylase	3:Protein inferred from homology	5.6874e-05	6.5	0.9998	0.996	2	0	0	2	0	0	153164	0	0			tr|B0XSV7|B0XSV7_ASPFC, tr|Q4WIT7|Q4WIT7_ASPFU
tr|A0A124BX90|A0A124BX90_ASPNG	A0A124BX90	A0A124BX90_ASPNG	ABL_04272	790	Aspergillus niger	Alpha-1,2-mannosidase family protein	4:Protein predicted	4.54272e-05	3.16	0.9903	0.999	2	0	1	2	0	1	24188.2	0	6171.85			tr|A0A146FX03|A0A146FX03_ASPKA, tr|A0A1L9NNC4|A0A1L9NNC4_ASPTC, tr|A0A1M3TN43|A0A1M3TN43_ASPLC, tr|A0A317W8W9|A0A317W8W9_ASPEC, tr|A0A318Z0K0|A0A318Z0K0_ASPNB, tr|A0A319BBX4|A0A319BBX4_ASPVC, tr|A0A319BPZ6|A0A319BPZ6_ASPLB, tr|A0A370BXT7|A0A370BXT7_ASPNG, tr|A0A370Q1T4|A0A370Q1T4_ASPPH, tr|A0A3F3QI52|A0A3F3QI52_9EURO, tr|A0A401KT97|A0A401KT97_ASPAW, tr|A0A505HML3|A0A505HML3_ASPNG, tr|A0A8G1RD12|A…
tr|A0A5N6G0I8|A0A5N6G0I8_PETAA	A0A5N6G0I8	A0A5N6G0I8_PETAA	BDW43DRAFT_49182	931	Petromyces alliaceus	Beta-mannosidase A	3:Protein inferred from homology	3.85473e-05	3.97	0.9999	0.999	2	0	1	2	0	1	15484	0	0			tr|A0A5N7C4C0|A0A5N7C4C0_PETAA, tr|A0A8H6ADH9|A0A8H6ADH9_ASPBU
tr|A0A319A835|A0A319A835_ASPLB	A0A319A835	A0A319A835_ASPLB	BO96DRAFT_477380	1565	Aspergillus lacticoffeatus (strain CBS 101883)	RHS repeat protein	4:Protein predicted	2.29313e-05	1.73	1	0.9982	2	0	2	2	0	2	10742.9	0	10742.9			tr|A0A370BHJ5|A0A370BHJ5_ASPNG, tr|A0A370PBQ0|A0A370PBQ0_ASPPH, tr|A0A505HWF0|A0A505HWF0_ASPNG, tr|A0A9W6A080|A0A9W6A080_ASPNG, tr|A5AC00|A5AC00_ASPNC

## Sheet: Supp. Data 7_AM8 proteomics
Supplementary Data 7. Proteomics results of the identification of total protein secretion by P. parvofructum AM8 grown in rice bran-containing medium after 4 days
Protein	Protein ID	Entry Name	Gene	Length	Organism	Protein Description	Protein Existence	Coverage	Protein Probability	Top Peptide Probability	Total Peptides	PSM/L	SUM (PSM/L)	NSAF	NSAF	Unique Peptides	Razor Peptides	Total Spectral Count	Unique Spectral Count	Razor Spectral Count	Total Intensity	Unique Intensity	Razor Intensity	Razor Assigned Modifications	Razor Observed Modifications	Indistinguishable Proteins
sp|P9WEW3|PCH13_PENRB	P9WEW3	PCH13_PENRB		398	Penicillium rubens	Subtilisin-like serine protease Pen ch 13	1:Experimental evidence at protein level	51.26	1	0.999	17	1.09296	21.3571	0.0511758	0.051156	0	17	435	0	435	32529110	0	32529110	17M(15.9949),17M(15.9949),17M(15.9949),20M(15.9949),20M(15.9949), 31C(57.0214),20M(15.9949), 31C(57.0214), 7M(15.9949),20M(15.9949), 7M(15.9949),2C(57.0214),2C(57.0214),2M(15.9949),31C(57.0214),31C(57.0214),31C(57.0214), 7M(15.9949),3M(15.9949),3M(15.9949), 5M(15.9949),5M(15.9949),7M(15.9949)		sp|P9WEW4|PCH13_PENCH, tr|B6HHN9|B6HHN9_PENRW
tr|A0A167WZ01|A0A167WZ01_PENCH	A0A167WZ01	A0A167WZ01_PENCH	EN45_023730	114	Penicillium chrysogenum	Uncharacterized protein	4:Protein predicted	65.79	1	0.999	9	0.947368		0.0443585	0.0443414	4	8	108	57	99	6.4638e+06	1.71849e+06	5111079	17C(57.0214),18C(57.0214), 4C(57.0214),18C(57.0214), 4C(57.0214),18C(57.0214), 4C(57.0214),4C(57.0214),4C(57.0214),9C(57.0214)
tr|Q6PLK0|Q6PLK0_PENCH	Q6PLK0	Q6PLK0_PENCH		398	Penicillium chrysogenum	Alkaline serine protease	3:Protein inferred from homology	40.95	1	0.999	14	0.846734		0.0396465	0.0396312	1	1	337	8	8	32529110	156902	156902	9M(15.9949)
tr|A0A167PSU5|A0A167PSU5_PENCH	A0A167PSU5	A0A167PSU5_PENCH	EN45_108750	120	Penicillium chrysogenum	Uncharacterized protein	4:Protein predicted	50.83	1	0.999	9	0.783333		0.0366779	0.0366637	0	9	94	0	94	2235786	0	2235786	11C(57.0214), 15C(57.0214), 2C(57.0214),11C(57.0214), 15C(57.0214), 2C(57.0214),11C(57.0214), 2C(57.0214),11C(57.0214), 2C(57.0214),12C(57.0214),12C(57.0214),14C(57.0214),14C(57.0214),14C(57.0214),1C(57.0214),1C(57.0214),1C(57.0214),1C(57.0214),1C(57.0214),1C(57.0214),4C(57.0214)		tr|B6H9H3|B6H9H3_PENRW
tr|A0A017SCY3|A0A017SCY3_ASPRC	A0A017SCY3	A0A017SCY3_ASPRC	EURHEDRAFT_412996	154	Aspergillus ruber (strain CBS 135680)	Ubiquitin-domain-containing protein	3:Protein inferred from homology	35.71	1	0.999	9	0.532468		0.0249317	0.024922	0	9	82	0	82	3.7562e+06	0	3.7562e+06			tr|A0A017SSB9|A0A017SSB9_ASPRC, tr|A0A0A2J9P5|A0A0A2J9P5_PENEN, tr|A0A0A2KRX1|A0A0A2KRX1_PENIT, tr|A0A0A2L8P2|A0A0A2L8P2_PENIT, tr|A0A0F7TLN4|A0A0F7TLN4_PENBI, tr|A0A0F7TVV7|A0A0F7TVV7_PENBI, tr|A0A0F8WWE7|A0A0F8WWE7_9EURO, tr|A0A0F8X4N2|A0A0F8X4N2_9EURO, tr|A0A0G4NZ04|A0A0G4NZ04_PENC3, tr|A0A0G4PNS5|A0A0G4PNS5_PENC3, tr|A0A0L1IXH0|A0A0L1IXH0_ASPNO, tr|A0A0M9WGS3|A0A0M9WGS3_9EURO, tr|A0A0N0RXK1|A…
tr|A0A1V6YSL5|A0A1V6YSL5_PENNA	A0A1V6YSL5	A0A1V6YSL5_PENNA	PENNAL_c0012G02350	113	Penicillium nalgiovense	Uncharacterized protein	4:Protein predicted	61.06	0.9999	0.999	6	0.513274		0.024033	0.0240237	0	2	58	0	16	5.81247e+06	0	2.36009e+06	18C(57.0214), 4C(57.0214)
tr|A0A8H4WM31|A0A8H4WM31_9EURO	A0A8H4WM31	A0A8H4WM31_9EURO	HAV15_011274	92	Penicillium sp. str. #12	Antifungal protein	4:Protein predicted	31.52	1	0.999	4	0.456522		0.0213757	0.0213674	0	4	42	0	42	1.47e+06	0	1.47e+06	12C(57.0214), 1C(57.0214),16C(57.0214), 5C(57.0214)		tr|A0A9W4MS11|A0A9W4MS11_PENNA, tr|B6HWK0|B6HWK0_PENRW, tr|Q01701|Q01701_PENCH, tr|W6Q896|W6Q896_PENRF
sp|B6HNK6|SORD_PENRW	B6HNK6	SORD_PENRW	sorD	471	Penicillium rubens (strain ATCC 28089 / DSM 1075 /	FAD-linked oxidoreductase sorD	3:Protein inferred from homology	48.62	1	0.999	15	0.428875		0.0200812	0.0200734	0	15	202	0	202	11690818	0	11690818	1C(57.0214),1C(57.0214),1C(57.0214),1C(57.0214),5M(15.9949),6M(15.9949)		tr|A0A167THQ6|A0A167THQ6_PENCH
tr|A0A167XVX4|A0A167XVX4_PENCH	A0A167XVX4	A0A167XVX4_PENCH	EN45_034420	286	Penicillium chrysogenum	Putative feruloyl esterase A	4:Protein predicted	81.82	1	0.999	17	0.416084		0.0194823	0.0194747	1	17	119	6	119	2444590	67834.7	2444590	11M(15.9949),12C(57.0214),12C(57.0214),28C(57.0214), 2C(57.0214),2M(15.9949),2M(15.9949),5M(15.9949)
tr|A0A167T6I6|A0A167T6I6_PENCH	A0A167T6I6	A0A167T6I6_PENCH	EN45_064980	493	Penicillium chrysogenum	Peptide hydrolase	3:Protein inferred from homology	60.04	1	0.999	24	0.352941		0.0165257	0.0165193	0	24	174	0	174	4.80246e+06	0	4.80246e+06	3C(57.0214)		tr|B6HHG9|B6HHG9_PENRW
tr|A0A162CSW8|A0A162CSW8_PENCH	A0A162CSW8	A0A162CSW8_PENCH	EN45_102950	488	Penicillium chrysogenum	glucan 1,4-alpha-glucosidase	3:Protein inferred from homology	67.21	1	0.999	27	0.336066		0.0157356	0.0157295	0	26	164	0	150	2.77944e+06	0	2.75789e+06	11C(57.0214), 3C(57.0214),18C(57.0214), 6C(57.0214), 9C(57.0214),7M(15.9949)		tr|B6HPB5|B6HPB5_PENRW
tr|A0A167XK85|A0A167XK85_PENCH	A0A167XK85	A0A167XK85_PENCH	EN45_030800	146	Penicillium chrysogenum	Small secreted protein	4:Protein predicted	30.82	0.9996	0.999	4	0.335616		0.0157145	0.0157085	0	4	49	0	49	32574304	0	32574304	2M(15.9949), 3M(15.9949)		tr|A0A1V6TZL6|A0A1V6TZL6_9EURO, tr|B6H3N2|B6H3N2_PENRW
tr|A0A167Q2Y1|A0A167Q2Y1_PENCH	A0A167Q2Y1	A0A167Q2Y1_PENCH	EN45_113440	284	Penicillium chrysogenum	Putative feruloyl esterase A	4:Protein predicted	55.28	1	0.999	9	0.327465		0.0153329	0.0153269	0	9	93	0	93	3916086	0	3916086	11M(15.9949),12C(57.0214),15C(57.0214),15C(57.0214),28C(57.0214), 2C(57.0214),33M(15.9949)		tr|B6H570|B6H570_PENRW
tr|A0A9W9X809|A0A9W9X809_9EURO	A0A9W9X809	A0A9W9X809_9EURO	N7530_000094	290	Penicillium desertorum	Fungal lipase-like domain-containing protein	4:Protein predicted	33.1	1	0.999	9	0.310345		0.0145312	0.0145256	0	1	90	0	20	2.23695e+06	0	464023	11M(15.9949)
tr|A0A167PKK8|A0A167PKK8_PENCH	A0A167PKK8	A0A167PKK8_PENCH	EN45_105200	631	Penicillium chrysogenum	Glucoamylase	3:Protein inferred from homology	48.18	1	0.999	22	0.301109		0.0140988	0.0140934	0	22	190	0	190	9249876	0	9249876	18C(57.0214), 26C(57.0214),21C(57.0214), 29C(57.0214)		tr|B6H6W4|B6H6W4_PENRW
tr|A0A9W9WGI7|A0A9W9WGI7_9EURO	A0A9W9WGI7	A0A9W9WGI7_9EURO	N7530_010825	626	Penicillium desertorum	alpha-amylase	3:Protein inferred from homology	43.29	1	0.999	15	0.300319		0.0140618	0.0140564	1	15	188	15	188	7.77164e+06	611444	7.77164e+06	10M(15.9949),13M(15.9949),13M(15.9949),13M(15.9949),15M(15.9949), 23C(57.0214),15M(15.9949), 23C(57.0214),20M(15.9949), 3C(57.0214),23C(57.0214),23C(57.0214),2M(15.9949), 4M(15.9949), 7C(57.0214),2M(15.9949), 7C(57.0214),3C(57.0214),4M(15.9949), 7C(57.0214),7C(57.0214),7C(57.0214),9C(57.0214)
tr|A0A1V6SHI3|A0A1V6SHI3_9EURO	A0A1V6SHI3	A0A1V6SHI3_9EURO	PENFLA_c047G01250	627	Penicillium flavigenum	alpha-amylase	3:Protein inferred from homology	34.29	1	0.999	15	0.299841		0.0140394	0.014034	2	2	188	21	21	8280225	2.75334e+06	2.75334e+06
tr|A0A167PL78|A0A167PL78_PENCH	A0A167PL78	A0A167PL78_PENCH	EN45_105460	145	Penicillium chrysogenum	AA1-like domain-containing protein	4:Protein predicted	68.28	1	0.999	6	0.296552		0.0138854	0.01388	0	6	43	0	43	2.57032e+06	0	2.57032e+06	19C(57.0214), 7C(57.0214),1C(57.0214),26C(57.0214),26C(57.0214), 9M(15.9949)		tr|B6H6Z5|B6H6Z5_PENRW
tr|A0A1V6SH80|A0A1V6SH80_9EURO	A0A1V6SH80	A0A1V6SH80_9EURO	PENFLA_c049G10500	522	Penicillium flavigenum	glucan 1,4-alpha-glucosidase	3:Protein inferred from homology	52.68	1	0.999	24	0.277778		0.0130064	0.0130013	0	4	145	0	21	2.77944e+06	0	848729	18C(57.0214), 6C(57.0214), 9C(57.0214)
tr|A0A167SLP9|A0A167SLP9_PENCH	A0A167SLP9	A0A167SLP9_PENCH	EN45_058880	122	Penicillium chrysogenum	Ecp2 effector protein domain-containing protein	4:Protein predicted	67.21	1	0.999	6	0.270492		0.0126652	0.0126603	0	6	33	0	33	1.66695e+06	0	1.66695e+06	11C(57.0214),12C(57.0214), 38C(57.0214), 3C(57.0214),13C(57.0214),13C(57.0214),21C(57.0214)		tr|A0A1V6TDW1|A0A1V6TDW1_9EURO, tr|B6HET2|B6HET2_PENRW
tr|A0A167PKL4|A0A167PKL4_PENCH	A0A167PKL4	A0A167PKL4_PENCH	EN45_105210	627	Penicillium chrysogenum	alpha-amylase	3:Protein inferred from homology	32.54	1	0.9988	14	0.269537		0.0126205	0.0126156	0	2	169	0	16	8833623	0	2.62943e+06	5M(15.9949),9C(57.0214)		tr|B6H6W6|B6H6W6_PENRW
tr|A0A167WBD6|A0A167WBD6_PENCH	A0A167WBD6	A0A167WBD6_PENCH	EN45_015860	408	Penicillium chrysogenum	Putative 6-phosphogluconolactonase	3:Protein inferred from homology	67.65	1	0.999	17	0.257353		0.01205	0.0120453	0	17	105	0	105	1.97705e+06	0	1.97705e+06	11M(15.9949),12M(15.9949),13C(57.0214),13C(57.0214), 16M(15.9949),3C(57.0214),4C(57.0214),4C(57.0214)		tr|B6HUV0|B6HUV0_PENRW
tr|A0A167U7K8|A0A167U7K8_PENCH	A0A167U7K8	A0A167U7K8_PENCH	EN45_075930	952	Penicillium chrysogenum	Putative alpha/beta-glucosidase agdC	3:Protein inferred from homology	43.49	1	0.999	40	0.232143		0.0108696	0.0108654	0	39	221	0	220	3.33134e+06	0	3.33134e+06	10C(57.0214), 5C(57.0214),10C(57.0214), 5C(57.0214),11C(57.0214), 6C(57.0214),14C(57.0214),14C(57.0214),15M(15.9949), 26C(57.0214),26C(57.0214),5C(57.0214),7C(57.0214),7M(15.9949),7M(15.9949),7M(15.9949)		tr|B6HNB7|B6HNB7_PENRW
tr|A0A9W9WZ37|A0A9W9WZ37_9EURO	A0A9W9WZ37	A0A9W9WZ37_9EURO	N7530_004878	471	Penicillium desertorum	FAD-binding PCMH-type domain-containing protein	3:Protein inferred from homology	32.91	1	0.999	10	0.231423		0.0108359	0.0108317	2	2	109	7	7	10808075	1.18623e+06	1.18623e+06
tr|A0A167RQK3|A0A167RQK3_PENCH	A0A167RQK3	A0A167RQK3_PENCH	EN45_048310	152	Penicillium chrysogenum	Allergen Asp f	3:Protein inferred from homology	38.82	1	0.999	3	0.230263		0.0107816	0.0107774	0	3	35	0	35	93528.2	0	93528.2	13C(57.0214),1C(57.0214),21M(15.9949)		tr|B6HDX0|B6HDX0_PENRW
tr|A0A0G4PY93|A0A0G4PY93_PENC3	A0A0G4PY93	A0A0G4PY93_PENC3	PCAMFM013_S3Jg000069	227	Penicillium camemberti (strain FM 013)	Peptidoglycan-binding lysin domain	4:Protein predicted	37.44	1	0.999	7	0.229075		0.010726	0.0107218	0	7	52	0	52	2.15012e+06	0	2.15012e+06	16C(57.0214), 4C(57.0214),1C(57.0214),2M(15.9949), 8C(57.0214),4C(57.0214),5C(57.0214),5C(57.0214),5C(57.0214),7C(57.0214),7C(57.0214),8C(57.0214)		tr|A0A167YHC3|A0A167YHC3_PENCH, tr|B6HA48|B6HA48_PENRW, tr|W6Q7K9|W6Q7K9_PENRF
tr|A0A167UAH6|A0A167UAH6_PENCH	A0A167UAH6	A0A167UAH6_PENCH	EN45_076730	294	Penicillium chrysogenum	Lipase	4:Protein predicted	54.42	1	0.999	9	0.227891		0.0106705	0.0106664	0	9	67	0	67	3803882	0	3803882	24C(57.0214),24C(57.0214),2C(57.0214),2C(57.0214),2C(57.0214)
tr|A0A167XAS9|A0A167XAS9_PENCH	A0A167XAS9	A0A167XAS9_PENCH	EN45_027690	772	Penicillium chrysogenum	Dipeptidyl-peptidase V	3:Protein inferred from homology	58.03	1	0.999	36	0.226684		0.010614	0.0106099	0	36	175	0	175	1.43508e+06	0	1.43508e+06	6M(15.9949)		tr|B6H1U7|B6H1U7_PENRW
tr|A0A9W9WFZ8|A0A9W9WFZ8_9EURO	A0A9W9WFZ8	A0A9W9WFZ8_9EURO	N7530_012512	500	Penicillium desertorum	FAD-binding PCMH-type domain-containing protein	3:Protein inferred from homology	41.8	1	0.999	20	0.214		0.0100201	0.0100162	0	20	107	0	107	1.46878e+06	0	1.46878e+06	11C(57.0214),13M(15.9949),13M(15.9949),7M(15.9949)
tr|A0A167VA02|A0A167VA02_PENCH	A0A167VA02	A0A167VA02_PENCH	EN45_003130	55	Penicillium chrysogenum	Uncharacterized protein	4:Protein predicted	43.64	1	0.9989	2	0.181818		0.00851326	0.00850996	1	2	10	3	10	433788	53140.1	433788	13C(57.0214), 1C(57.0214), 2C(57.0214), 8C(57.0214),4C(57.0214)
tr|A0A1V6SQV8|A0A1V6SQV8_9EURO	A0A1V6SQV8	A0A1V6SQV8_9EURO	PENFLA_c029G10424	284	Penicillium flavigenum	Fungal lipase-like domain-containing protein	4:Protein predicted	51.06	0.9849	0.999	6	0.179577		0.00840834	0.00840508	0	1	51	0	5	1.84596e+06	0	37317.1
tr|A0A9W9WSW7|A0A9W9WSW7_9EURO	A0A9W9WSW7	A0A9W9WSW7_9EURO	N7530_007053	445	Penicillium desertorum	chitinase	3:Protein inferred from homology	52.81	1	0.999	21	0.177528		0.00831238	0.00830916	1	21	79	4	79	582240	26156.4	582240	10C(57.0214),10C(57.0214),10C(57.0214), 17C(57.0214),7C(57.0214),8M(15.9949),9M(15.9949)
tr|A0A9W4P5F7|A0A9W4P5F7_9EURO	A0A9W4P5F7	A0A9W4P5F7_9EURO	PEGY_LOCUS3767	952	Penicillium egyptiacum	Alpha-glucosidase	3:Protein inferred from homology	26.47	1	0.999	26	0.165966		0.00777103	0.00776802	0	0	158	0	0	3.33134e+06	0	0
tr|A0A1V6P3Z0|A0A1V6P3Z0_PENPO	A0A1V6P3Z0	A0A1V6P3Z0_PENPO	PENPOL_c001G10825	500	Penicillium polonicum	FAD-binding PCMH-type domain-containing protein	3:Protein inferred from homology	30	1	0.999	16	0.152		0.00711708	0.00711433	3	3	76	10	10	1316744	470393	470393
tr|A0A075M165|A0A075M165_9EURO	A0A075M165	A0A075M165_9EURO		495	Penicillium sp. 3-5	alpha-amylase	2:Experimental evidence at transcript level	37.98	1	0.999	21	0.151515		0.00709438	0.00709163	1	7	75	5	27	1121007	0	139350	21M(15.9949),9M(15.9949)
tr|A0A167VBD6|A0A167VBD6_PENCH	A0A167VBD6	A0A167VBD6_PENCH	EN45_003660	324	Penicillium chrysogenum	pectate lyase	3:Protein inferred from homology	55.86	1	0.999	12	0.148148		0.00693673	0.00693404	0	12	48	0	48	465624	0	465624	9C(57.0214)		tr|B6HRM9|B6HRM9_PENRW
tr|A0A167YPL3|A0A167YPL3_PENCH	A0A167YPL3	A0A167YPL3_PENCH	EN45_045620	257	Penicillium chrysogenum	ribonuclease T2	3:Protein inferred from homology	48.64	1	0.999	9	0.14786		0.00692323	0.00692055	0	9	38	0	38	841222	0	841222	10C(57.0214),12C(57.0214), 4C(57.0214),12C(57.0214), 4C(57.0214),12C(57.0214), 4C(57.0214),13C(57.0214), 21C(57.0214),13C(57.0214), 21C(57.0214),23C(57.0214)		tr|B6GVY8|B6GVY8_PENRW
tr|A0A1V6TCU3|A0A1V6TCU3_9EURO	A0A1V6TCU3	A0A1V6TCU3_9EURO	PENFLA_c010G01970	445	Penicillium flavigenum	chitinase	3:Protein inferred from homology	49.21	1	0.999	19	0.146067		0.0068393	0.00683665	0	2	65	0	6	582240	0	289103	19M(15.9949)
tr|A0A1V6YBQ4|A0A1V6YBQ4_PENNA	A0A1V6YBQ4	A0A1V6YBQ4_PENNA	PENNAL_c0025G05439	189	Penicillium nalgiovense	16 kDa allergen	4:Protein predicted	8.99	1	0.999	2	0.142857		0.00668899	0.0066864	0	2	27	0	27	2.39782e+06	0	2.39782e+06	15C(57.0214), 4C(57.0214),16C(57.0214), 5C(57.0214)		tr|A0A5N5WI26|A0A5N5WI26_9EURO, tr|A0A9W4MSF1|A0A9W4MSF1_PENNA, tr|A0A9W9L3B9|A0A9W9L3B9_9EURO, tr|A0A9W9T114|A0A9W9T114_9EURO, tr|B0L0W9|B0L0W9_PENCH
tr|A0A167U5W7|A0A167U5W7_PENCH	A0A167U5W7	A0A167U5W7_PENCH	EN45_075450	88	Penicillium chrysogenum	Bubble protein	4:Protein predicted	31.82	1	0.999	3	0.136364		0.00638494	0.00638247	0	3	12	0	12	300136	0	300136	10C(57.0214), 15C(57.0214),12C(57.0214), 7C(57.0214),3C(57.0214)		tr|B6HMF2|B6HMF2_PENRW
tr|A0A9W9WJF6|A0A9W9WJF6_9EURO	A0A9W9WJF6	A0A9W9WJF6_9EURO	N7530_009931	730	Penicillium desertorum	Catalase	3:Protein inferred from homology	51.37	1	0.999	27	0.134247		0.00628582	0.00628338	0	21	98	0	76	1.09664e+06	0	817010
tr|A0A9W9X8X8|A0A9W9X8X8_9EURO	A0A9W9X8X8	A0A9W9X8X8_9EURO	N7530_000878	726	Penicillium desertorum	Dipeptidyl-peptidase V	3:Protein inferred from homology	29.48	1	0.999	17	0.130854		0.00612697	0.00612459	2	2	95	21	21	1.16597e+06	110836	110836
tr|A0A9X0BS34|A0A9X0BS34_9EURO	A0A9X0BS34	A0A9X0BS34_9EURO	N7530_005710	389	Penicillium desertorum	CBM20 domain-containing protein	3:Protein inferred from homology	31.11	1	0.999	11	0.128535		0.00601837	0.00601604	0	11	50	0	50	1.67198e+06	0	1.67198e+06	10C(57.0214), 13C(57.0214),13C(57.0214), 2C(57.0214),14C(57.0214), 3C(57.0214),14C(57.0214), 3C(57.0214),6C(57.0214),8C(57.0214)
tr|A0A167UZG0|A0A167UZG0_PENCH	A0A167UZG0	A0A167UZG0_PENCH	EN45_084680	406	Penicillium chrysogenum	Glycosidase	3:Protein inferred from homology	39.16	1	0.999	13	0.128079		0.00599702	0.0059947	0	13	52	0	52	1126347	0	1126347	5M(15.9949)		tr|B6HI97|B6HI97_PENRW
tr|A0A167WZ56|A0A167WZ56_PENCH	A0A167WZ56	A0A167WZ56_PENCH	EN45_023820	503	Penicillium chrysogenum	6-hydroxy-D-nicotine oxidase	3:Protein inferred from homology	48.31	1	0.999	16	0.121272		0.00567833	0.00567613	0	16	61	0	61	732661	0	732661	1M(15.9949),41C(57.0214)
tr|A0A167VVU9|A0A167VVU9_PENCH	A0A167VVU9	A0A167VVU9_PENCH	EN45_010810	561	Penicillium chrysogenum	Putative FAD-linked oxidoreductase	3:Protein inferred from homology	43.49	1	0.999	16	0.121212		0.0056755	0.00567331	0	16	68	0	68	624298	0	624298	12M(15.9949),17C(57.0214),18C(57.0214), 8C(57.0214),26C(57.0214), 36C(57.0214),2M(15.9949)		tr|B6HRI4|B6HRI4_PENRW
tr|A0A1V6NEB9|A0A1V6NEB9_PENPO	A0A1V6NEB9	A0A1V6NEB9_PENPO	PENPOL_c010G07572	640	Penicillium polonicum	Glucoamylase	3:Protein inferred from homology	11.41	0.9997	0.9979	8	0.115625		0.0054139	0.0054118	0	0	74	0	0	7418927	0	0
tr|A0A167W5J5|A0A167W5J5_PENCH	A0A167W5J5	A0A167W5J5_PENCH	EN45_014170	495	Penicillium chrysogenum	alpha-amylase	3:Protein inferred from homology	41.62	1	0.999	17	0.115152		0.00539173	0.00538964	0	17	57	0	57	1121007	0	1121007	2C(57.0214),3C(57.0214),3C(57.0214),3C(57.0214),7M(15.9949),9C(57.0214),9C(57.0214),9C(57.0214)		tr|B6HRH6|B6HRH6_PENRW
tr|B6HCK9|B6HCK9_PENRW	B6HCK9	B6HCK9_PENRW	abnx	378	Penicillium rubens (strain ATCC 28089 / DSM 1075 /	Exo-arabinanase abnx-Penicillium chrysogenum	4:Protein predicted	37.57	1	0.999	9	0.108466		0.00507868	0.00507671	0	8	41	0	38	565387	0	565387	3C(57.0214)		tr|Q7ZA77|Q7ZA77_PENCH
tr|A0A167UAC2|A0A167UAC2_PENCH	A0A167UAC2	A0A167UAC2_PENCH	EN45_076700	157	Penicillium chrysogenum	Antigenic thaumatin-like protein	4:Protein predicted	43.95	1	0.999	3	0.10828		0.00507	0.00506803	0	3	17	0	17	776556	0	776556	11C(57.0214), 15C(57.0214),13C(57.0214), 2C(57.0214)		tr|B6HI61|B6HI61_PENRW
tr|A0A1V6TVF9|A0A1V6TVF9_9EURO	A0A1V6TVF9	A0A1V6TVF9_9EURO	PENFLA_c003G06885	503	Penicillium flavigenum	FAD-binding PCMH-type domain-containing protein	3:Protein inferred from homology	28.43	0	0.999	13	0.105368		0.00493363	0.00493172	0	2	53	0	10	679975	0	237410
tr|A0A1V6YTB3|A0A1V6YTB3_PENNA	A0A1V6YTB3	A0A1V6YTB3_PENNA	PENNAL_c0011G02444	518	Penicillium nalgiovense	chitinase	3:Protein inferred from homology	28.96	1	0.999	13	0.102317		0.00479076	0.00478891	1	1	53	4	4	582240	16756.7	16756.7	12C(57.0214), 5C(57.0214)
tr|A0A167RU93|A0A167RU93_PENCH	A0A167RU93	A0A167RU93_PENCH	EN45_049780	559	Penicillium chrysogenum	Putative FAD-linked oxidoreductase	3:Protein inferred from homology	38.1	1	0.999	17	0.101968		0.00477443	0.00477258	0	17	57	0	57	408024	0	408024	11C(57.0214), 21C(57.0214),19C(57.0214)		tr|B6HGY3|B6HGY3_PENRW
tr|A0A167TM59|A0A167TM59_PENCH	A0A167TM59	A0A167TM59_PENCH	EN45_069940	307	Penicillium chrysogenum	Mono-and diacylglycerol lipase	4:Protein predicted	43.97	1	0.999	7	0.100977		0.00472805	0.00472622	0	7	31	0	31	1.25909e+06	0	1.25909e+06	16C(57.0214), 19C(57.0214),3C(57.0214),3C(57.0214)		tr|B6HJD2|B6HJD2_PENRW
tr|A0A9W4KAB6|A0A9W4KAB6_9EURO	A0A9W4KAB6	A0A9W4KAB6_9EURO	PEGY_LOCUS2036	772	Penicillium egyptiacum	Dipeptidyl-peptidase V	3:Protein inferred from homology	24.74	1	0.999	15	0.0984456		0.00460951	0.00460772	0	0	76	0	0	1.10408e+06	0	0
tr|A0A9W4KAP0|A0A9W4KAP0_9EURO	A0A9W4KAP0	A0A9W4KAP0_9EURO	PEGY_LOCUS5729	495	Penicillium egyptiacum	alpha-amylase	3:Protein inferred from homology	33.33	0.9999	0.9988	14	0.0969697		0.0045404	0.00453865	1	1	48	1	1	884403	0	0	8M(15.9949)
tr|A0A162CM22|A0A162CM22_PENCH	A0A162CM22	A0A162CM22_PENCH	EN45_105260	307	Penicillium chrysogenum	Lipase	4:Protein predicted	31.27	1	0.999	7	0.0944625		0.00442301	0.0044213	0	7	29	0	29	631457	0	631457	18C(57.0214), 21C(57.0214),19M(15.9949)		tr|B6H6X1|B6H6X1_PENRW
tr|A0A1E3BSM0|A0A1E3BSM0_ASPCR	A0A1E3BSM0	A0A1E3BSM0_ASPCR	SI65_01515	682	Aspergillus cristatus	Ubiquitin-like domain-containing protein	3:Protein inferred from homology	7.77	0.9998	0.999	8	0.0923754		0.00432528	0.00432361	0	1	63	0	2	3.7562e+06	0	80777.2			tr|A0A1F8ABJ8|A0A1F8ABJ8_9EURO, tr|A0A1L9SKT8|A0A1L9SKT8_9EURO, tr|A0A1L9VRD9|A0A1L9VRD9_ASPGL, tr|A0A1S9DLV2|A0A1S9DLV2_ASPOZ, tr|A0A224A1S0|A0A224A1S0_ASPVI, tr|A0A2P2HVL3|A0A2P2HVL3_ASPFA, tr|A0A3A2ZS21|A0A3A2ZS21_9EURO, tr|A0A3M2TGL8|A0A3M2TGL8_9EURO, tr|A0A5M3Z2I0|A0A5M3Z2I0_ASPTE, tr|A0A5N5WYH5|A0A5N5WYH5_9EURO, tr|A0A5N6D6X3|A0A5N6D6X3_ASPPA, tr|A0A5N6ECA0|A0A5N6ECA0_9EURO, tr|A0A5N6FRM5|A…
tr|A0A167YU66|A0A167YU66_PENCH	A0A167YU66	A0A167YU66_PENCH	EN45_047320	174	Penicillium chrysogenum	Phosphatidylglycerol/phosphatidylinositol transfer protein	3:Protein inferred from homology	31.61	1	0.999	7	0.091954		0.00430556	0.00430389	0	7	16	0	16	69322.4	0	69322.4	17C(57.0214),6C(57.0214),6C(57.0214),7C(57.0214)		tr|A0A9X0BHY9|A0A9X0BHY9_9EURO, tr|B6H6I9|B6H6I9_PENRW
tr|A0A0G4PFB5|A0A0G4PFB5_PENC3	A0A0G4PFB5	A0A0G4PFB5_PENC3	PCAMFM013_S013g000256	730	Penicillium camemberti (strain FM 013)	Catalase	3:Protein inferred from homology	38.36	0	0.999	18	0.0917808		0.00429745	0.00429578	0	1	67	0	2	1.03304e+06	0	21853.4			tr|A0A1V6QQ42|A0A1V6QQ42_9EURO
tr|A0A9W4IQJ5|A0A9W4IQJ5_PENNA	A0A9W4IQJ5	A0A9W4IQJ5_PENNA	PNAL_LOCUS10518	284	Penicillium nalgiovense	Mitochondrial outer membrane protein porin	3:Protein inferred from homology	52.46	1	0.999	11	0.0915493		0.0042866	0.00428494	0	11	26	0	26	226013	0	226013	N-term(42.0106)		tr|A0A9W4P348|A0A9W4P348_9EURO, tr|A0A9W9M967|A0A9W9M967_9EURO, tr|A0A9W9S7I6|A0A9W9S7I6_9EURO, tr|A0A9W9X4J1|A0A9W9X4J1_9EURO, tr|A0A9W9XRU7|A0A9W9XRU7_9EURO
tr|A0A1V6SP75|A0A1V6SP75_9EURO	A0A1V6SP75	A0A1V6SP75_9EURO	PENFLA_c032G03598	155	Penicillium flavigenum	Uncharacterized protein	4:Protein predicted	30.32	1	0.999	4	0.0903226		0.00422917	0.00422753	0	4	14	0	14	1.2818e+06	0	1.2818e+06	1C(57.0214),1C(57.0214)
tr|A0A161ZL21|A0A161ZL21_PENCH	A0A161ZL21	A0A161ZL21_PENCH	EN45_032450	316	Penicillium chrysogenum	glucan 1,3-beta-glucosidase	3:Protein inferred from homology	49.37	1	0.999	11	0.0886076		0.00414887	0.00414726	0	11	28	0	28	208689	0	208689	5M(15.9949)		tr|B6H4G0|B6H4G0_PENRW
sp|P23750|H41_EMENI	P23750	H41_EMENI	hhfA	103	Emericella nidulans (strain F	Histone H4.1	3:Protein inferred from homology	38.83	1	0.9986	4	0.0873786		0.00409132	0.00408974	0	4	9	0	9	96554.2	0	96554.2	4M(15.9949)		sp|Q76MU7|H4_ASPOR, sp|Q7LKT3|H4_ASPFU, tr|A0A017SQ96|A0A017SQ96_ASPRC, tr|A0A0A2I954|A0A0A2I954_PENEN, tr|A0A0A2L9Z4|A0A0A2L9Z4_PENIT, tr|A0A0F0IHC3|A0A0F0IHC3_ASPPU, tr|A0A0F7VGZ5|A0A0F7VGZ5_PENBI, tr|A0A0F8V4K1|A0A0F8V4K1_9EURO, tr|A0A0F8VKA9|A0A0F8VKA9_9EURO, tr|A0A0G4PFA0|A0A0G4PFA0_PENC3, tr|A0A0L1JD72|A0A0L1JD72_ASPNO, tr|A0A0M9WEF9|A0A0M9WEF9_9EURO, tr|A0A0S7E751|A0A0S7E751_9EURO, tr|A0A0…
tr|A0A0G4PR90|A0A0G4PR90_PENC3	A0A0G4PR90	A0A0G4PR90_PENC3	PCAMFM013_S029g000052	952	Penicillium camemberti (strain FM 013)	Glycoside hydrolase, family 31	3:Protein inferred from homology	19.43	1	0.9989	16	0.0871849		0.00408225	0.00408067	2	3	83	4	6	3.18932e+06	40335.4	54640.3	26C(57.0214)
tr|A0A1V6SHK7|A0A1V6SHK7_9EURO	A0A1V6SHK7	A0A1V6SHK7_9EURO	PENFLA_c047G01580	264	Penicillium flavigenum	Fungal lipase-like domain-containing protein	4:Protein predicted	25	0.9998	0.9962	5	0.0871212		0.00407927	0.00407769	1	1	23	1	1	487452	103749	103749
tr|A0A167WRU2|A0A167WRU2_PENCH	A0A167WRU2	A0A167WRU2_PENCH	EN45_021190	315	Penicillium chrysogenum	ADP/ATP translocase	3:Protein inferred from homology	31.11	1	0.9989	10	0.0857143		0.00401339	0.00401184	0	9	27	0	25	256703	0	256703	1M(15.9949), 2M(15.9949),7C(57.0214),9M(15.9949)		tr|B6HCW6|B6HCW6_PENRW
tr|A0A167YQA4|A0A167YQA4_PENCH	A0A167YQA4	A0A167YQA4_PENCH	EN45_045930	350	Penicillium chrysogenum	Neutral protease 2	3:Protein inferred from homology	12.57	1	0.999	5	0.0857143		0.00401339	0.00401184	0	5	30	0	30	6078864	0	6078864			tr|A0A1V6SLV0|A0A1V6SLV0_9EURO, tr|A0A9W9WIC5|A0A9W9WIC5_9EURO, tr|B6GVV4|B6GVV4_PENRW
tr|A0A167XS66|A0A167XS66_PENCH	A0A167XS66	A0A167XS66_PENCH	EN45_033180	399	Penicillium chrysogenum	chitinase	3:Protein inferred from homology	48.37	1	0.999	12	0.085213		0.00398992	0.00398838	0	11	34	0	30	423858	0	423858	17C(57.0214),2M(15.9949),3M(15.9949),6M(15.9949),N-term(42.0106)		tr|B6H434|B6H434_PENRW
tr|A0A0A2IV87|A0A0A2IV87_PENEN	A0A0A2IV87	A0A0A2IV87_PENEN	PEX2_048700	640	Penicillium expansum	Glucoamylase	3:Protein inferred from homology	13.91	0.9879	0.9973	8	0.08125		0.00380436	0.00380289	0	0	52	0	0	5837891	0	0
tr|B6GW09|B6GW09_PENRW	B6GW09	B6GW09_PENRW	Pc06g00650	325	Penicillium rubens (strain ATCC 28089 / DSM 1075 /	Pc06g00650 protein	3:Protein inferred from homology	44.62	1	0.999	10	0.0769231		0.00360176	0.00360037	0	10	25	0	25	363574	0	363574	14C(57.0214), 8C(57.0214),1C(57.0214), 2C(57.0214),1C(57.0214), 2C(57.0214)		tr|L0N6Q8|L0N6Q8_PENCH
tr|A0A1V6Z3F6|A0A1V6Z3F6_PENNA	A0A1V6Z3F6	A0A1V6Z3F6_PENNA	PENNAL_c0004G00507	307	Penicillium nalgiovense	Fungal lipase-like domain-containing protein	4:Protein predicted	30.29	1	0.999	6	0.0749186		0.00350791	0.00350655	0	2	23	0	3	1.25909e+06	0	78938.6			tr|A0A9W4HAH1|A0A9W4HAH1_PENNA
tr|Q9P8J7|Q9P8J7_ASPAW	Q9P8J7	Q9P8J7_ASPAW	yptA	201	Aspergillus awamori	YptA	4:Protein predicted	15.92	1	0.9987	3	0.0746269		0.00349425	0.00349289	0	3	15	0	15	265367	0	265367	N-term(42.0106)
tr|A0A167Y707|A0A167Y707_PENCH	A0A167Y707	A0A167Y707_PENCH	EN45_038300	784	Penicillium chrysogenum	Uncharacterized protein	4:Protein predicted	33.42	1	0.999	16	0.0739796		0.00346394	0.0034626	0	16	58	0	58	712161	0	712161	10M(15.9949)		tr|B6H9K5|B6H9K5_PENRW
tr|A0A9W4KDD1|A0A9W4KDD1_9EURO	A0A9W4KDD1	A0A9W4KDD1_9EURO	PEGY_LOCUS5824	561	Penicillium egyptiacum	FAD-binding PCMH-type domain-containing protein	3:Protein inferred from homology	20.68	1	0.999	10	0.0730838		0.003422	0.00342067	0	2	41	0	6	562802	0	165966
tr|A0A1V6SJH5|A0A1V6SJH5_9EURO	A0A1V6SJH5	A0A1V6SJH5_9EURO	PENFLA_c040G03715	331	Penicillium flavigenum	Endo-arabinase	3:Protein inferred from homology	40.18	1	0.999	10	0.0725076		0.00339501	0.0033937	0	10	24	0	24	251416	0	251416	12C(57.0214), 14C(57.0214),25C(57.0214), 3C(57.0214),7C(57.0214)
tr|A0A167RAM6|A0A167RAM6_PENCH	A0A167RAM6	A0A167RAM6_PENCH	EN45_099500	241	Penicillium chrysogenum	Pectate lyase	3:Protein inferred from homology	48.13	1	0.999	5	0.0705394		0.00330286	0.00330158	0	5	17	0	17	382255	0	382255	15C(57.0214),20C(57.0214), 24C(57.0214),2C(57.0214),3C(57.0214)		tr|B6HV77|B6HV77_PENRW
tr|A0A167RTY5|A0A167RTY5_PENCH	A0A167RTY5	A0A167RTY5_PENCH	EN45_049650	248	Penicillium chrysogenum	Chitin-binding type-4 domain-containing protein	3:Protein inferred from homology	23.79	0.9999	0.999	7	0.0685484		0.00320964	0.00320839	0	1	17	0	1	239830	0	5685.09	12C(57.0214), 1C(57.0214)		tr|B6HGZ8|B6HGZ8_PENRW
tr|A0A1V6SRF9|A0A1V6SRF9_9EURO	A0A1V6SRF9	A0A1V6SRF9_9EURO	PENFLA_c028G08892	248	Penicillium flavigenum	Chitin-binding type-4 domain-containing protein	3:Protein inferred from homology	29.44	0.9999	0.999	7	0.0685484		0.00320964	0.00320839	1	7	17	1	17	239830	15264.8	239830	13C(57.0214), 19C(57.0214), 25C(57.0214), 5C(57.0214),19C(57.0214),2C(57.0214),2C(57.0214),6C(57.0214)
tr|A0A167V284|A0A167V284_PENCH	A0A167V284	A0A167V284_PENCH	EN45_000350	528	Penicillium chrysogenum	Rhamnogalacturonate lyase	3:Protein inferred from homology	32.77	1	0.999	13	0.0681818		0.00319247	0.00319124	0	13	36	0	36	103148	0	103148	1M(15.9949),2C(57.0214),3C(57.0214),8C(57.0214)		tr|W8VJU1|W8VJU1_PENCH
tr|D2J4B9|D2J4B9_ASPTE	D2J4B9	D2J4B9_ASPTE		581	Aspergillus terreus	Heat shock protein 70 (Fragment)	2:Experimental evidence at transcript level	12.05	1	0.999	5	0.0654045		0.00306243	0.00306124	0	5	38	0	38	711363	0	711363	5C(57.0214)		tr|G9BX80|G9BX80_ASPTE, tr|Q0C806|Q0C806_ASPTN
tr|A0A167UEC6|A0A167UEC6_PENCH	A0A167UEC6	A0A167UEC6_PENCH	EN45_077820	153	Penicillium chrysogenum	Nucleoside diphosphate kinase	3:Protein inferred from homology	49.67	1	0.999	6	0.0653595		0.00306032	0.00305914	0	5	10	0	9	201679	0	201679	N-term(42.0106)		tr|A0A1V6TFC6|A0A1V6TFC6_9EURO, tr|A0A9W9WM30|A0A9W9WM30_9EURO, tr|B6HK84|B6HK84_PENRW
tr|A0A0G4P2Y5|A0A0G4P2Y5_PENC3	A0A0G4P2Y5	A0A0G4P2Y5_PENC3	PCAMFM013_S004g000610	437	Penicillium camemberti (strain FM 013)	chitinase	3:Protein inferred from homology	24.71	0.9996	0.999	8	0.0640732		0.0030001	0.00299893	0	1	28	0	1	496221	0	93008.7			tr|A0A1V6NYQ3|A0A1V6NYQ3_PENPO
tr|A0A169X5V7|A0A169X5V7_PENCH	A0A169X5V7	A0A169X5V7_PENCH	EN45_005850	190	Penicillium chrysogenum	Putative secreted protein	4:Protein predicted	16.84	1	0.999	2	0.0631579		0.00295724	0.00295609	0	2	12	0	12	332639	0	332639	11C(57.0214)		tr|A0A1V6THU2|A0A1V6THU2_9EURO, tr|A0A9W4K6I4|A0A9W4K6I4_9EURO, tr|A0A9W9WDZ0|A0A9W9WDZ0_9EURO, tr|B6HTT3|B6HTT3_PENRW
tr|A0A9W9VDH8|A0A9W9VDH8_9EURO	A0A9W9VDH8	A0A9W9VDH8_9EURO	N7496_005391	728	Penicillium cataractarum	Catalase	3:Protein inferred from homology	17.99	0.9999	0.999	9	0.0604396		0.00282996	0.00282886	0	0	44	0	0	979361	0	0
tr|A0A167Y1T4|A0A167Y1T4_PENCH	A0A167Y1T4	A0A167Y1T4_PENCH	EN45_036470	168	Penicillium chrysogenum	Peptidyl-prolyl cis-trans isomerase	3:Protein inferred from homology	36.9	1	0.999	5	0.0595238		0.00278708	0.002786	0	5	10	0	10	180423	0	180423			tr|B6HAJ7|B6HAJ7_PENRW
tr|A0A167QMJ1|A0A167QMJ1_PENCH	A0A167QMJ1	A0A167QMJ1_PENCH	EN45_091000	170	Penicillium chrysogenum	Cell wall protein	4:Protein predicted	43.53	1	0.999	3	0.0588235		0.00275429	0.00275322	0	3	10	0	10	401286	0	401286	10C(57.0214),18C(57.0214)		tr|B6H0X4|B6H0X4_PENRW
tr|A0A1V6RAT9|A0A1V6RAT9_9EURO	A0A1V6RAT9	A0A1V6RAT9_9EURO	PENSOL_c008G02975	494	Penicillium solitum	alpha-amylase	3:Protein inferred from homology	18.62	0.9849	0.999	9	0.0587045		0.00274871	0.00274765	0	1	29	0	5	633208	0	14831.4
tr|S7ZUP5|S7ZUP5_PENO1	S7ZUP5	S7ZUP5_PENO1	PDE_09399	154	Penicillium oxalicum (strain 114-2 / C	Superoxide dismutase [Cu-Zn]	3:Protein inferred from homology	24.68	1	0.9989	4	0.0584416		0.0027364	0.00273534	0	0	9	0	0	190140	0	0
tr|A0A9X0BK90|A0A9X0BK90_9EURO	A0A9X0BK90	A0A9X0BK90_9EURO	N7530_007762	71	Penicillium desertorum	Inhibitor I9 domain-containing protein	3:Protein inferred from homology	53.52	1	0.9979	2	0.056338		0.00263791	0.00263689	1	2	4	1	4	41951.5	9441.87	41951.5	7C(57.0214), N-term(42.0106)
tr|A0A9X0BG19|A0A9X0BG19_9EURO	A0A9X0BG19	A0A9X0BG19_9EURO	N7530_011915	307	Penicillium desertorum	Mono-and diacylglycerol lipase	4:Protein predicted	20.85	1	0.999	4	0.0553746		0.0025928	0.0025918	1	1	17	1	1	1.25909e+06	14493	14493
sp|P9WEW5|PCH18_PENRB	P9WEW5	PCH18_PENRB		494	Penicillium rubens	Subtilisin-like serine protease Pen ch 18	1:Experimental evidence at protein level	17.41	1	0.999	8	0.0546559		0.00255915	0.00255816	0	8	27	0	27	436051	0	436051			sp|P9WEW6|PCH18_PENCH, sp|Q9P8G3|PEN18_PENRB, tr|B6HLS3|B6HLS3_PENRW
tr|A0A167TA75|A0A167TA75_PENCH	A0A167TA75	A0A167TA75_PENCH	EN45_066180	149	Penicillium chrysogenum	AA1-like domain-containing protein	4:Protein predicted	29.53	1	0.999	4	0.0536913		0.00251398	0.00251301	0	4	8	0	8	59927.9	0	59927.9	1C(57.0214)		tr|A0A1V6U4Q2|A0A1V6U4Q2_9EURO, tr|A0A1V6Z3Q3|A0A1V6Z3Q3_PENNA, tr|B6HJL3|B6HJL3_PENRW
tr|A0A167UH68|A0A167UH68_PENCH	A0A167UH68	A0A167UH68_PENCH	EN45_078690	266	Penicillium chrysogenum	Superoxide dismutase [Cu-Zn]	3:Protein inferred from homology	39.1	1	0.999	7	0.0526316		0.00246436	0.00246341	0	6	14	0	13	230372	0	190140	10C(57.0214),11C(57.0214),14C(57.0214)		tr|B6HLS0|B6HLS0_PENRW
tr|A0A1V6Z1D5|A0A1V6Z1D5_PENNA	A0A1V6Z1D5	A0A1V6Z1D5_PENNA	PENNAL_c0005G11706	324	Penicillium nalgiovense	pectate lyase	3:Protein inferred from homology	29.63	0.9998	0.9956	6	0.0524691		0.00245676	0.00245581	0	0	17	0	0	323434	0	0			tr|A0A9W4HYM3|A0A9W4HYM3_PENNA
tr|A0A167WPI8|A0A167WPI8_PENCH	A0A167WPI8	A0A167WPI8_PENCH	EN45_020430	138	Penicillium chrysogenum	Uncharacterized protein	4:Protein predicted	19.57	1	0.999	3	0.0507246		0.00237508	0.00237416	0	3	7	0	7	187304	0	187304			tr|B6HCF8|B6HCF8_PENRW
tr|A0A167YUN1|A0A167YUN1_PENCH	A0A167YUN1	A0A167YUN1_PENCH	EN45_047520	494	Penicillium chrysogenum	glucan endo-1,3-beta-D-glucosidase	4:Protein predicted	19.23	1	0.999	5	0.0506073		0.00236958	0.00236866	0	5	25	0	25	760703	0	760703			tr|B6H6G8|B6H6G8_PENRW
tr|A0A162CQP1|A0A162CQP1_PENCH	A0A162CQP1	A0A162CQP1_PENCH	EN45_092420	139	Penicillium chrysogenum	Boletus edulis lectin	4:Protein predicted	36.69	1	0.999	4	0.0503597		0.00235799	0.00235708	0	4	7	0	7	34003.7	0	34003.7	2C(57.0214)		tr|B6GYA3|B6GYA3_PENRW
tr|A0A1L9RNV3|A0A1L9RNV3_ASPWE	A0A1L9RNV3	A0A1L9RNV3_ASPWE	ASPWEDRAFT_38228	460	Aspergillus wentii DT	Elongation factor 1-alpha	3:Protein inferred from homology	16.74	0.9999	0.999	7	0.05		0.00234115	0.00234024	0	7	23	0	23	664180	0	664180
tr|A0A167WG14|A0A167WG14_PENCH	A0A167WG14	A0A167WG14_PENCH	EN45_017460	601	Penicillium chrysogenum	tripeptidyl-peptidase II	4:Protein predicted	30.45	1	0.999	12	0.0482529		0.00225934	0.00225847	0	12	29	0	29	132071	0	132071	14C(57.0214),17C(57.0214),3C(57.0214),6M(15.9949)		tr|B6GWV7|B6GWV7_PENRW
tr|A0A167YT49|A0A167YT49_PENCH	A0A167YT49	A0A167YT49_PENCH	EN45_046920	338	Penicillium chrysogenum	Uncharacterized protein	4:Protein predicted	29.88	1	0.999	5	0.0473373		0.00221647	0.00221561	0	5	16	0	16	103392	0	103392			tr|B6H6N2|B6H6N2_PENRW
tr|A0A167TWF4|A0A167TWF4_PENCH	A0A167TWF4	A0A167TWF4_PENCH	EN45_072660	583	Penicillium chrysogenum	Putative amidase	4:Protein predicted	23.33	1	0.999	12	0.0445969		0.00208816	0.00208735	0	12	26	0	26	87024.9	0	87024.9			tr|B6HHM1|B6HHM1_PENRW
tr|A0A167UAW4|A0A167UAW4_PENCH	A0A167UAW4	A0A167UAW4_PENCH	EN45_076830	539	Penicillium chrysogenum	Extracellular exo-inulinase inuE	3:Protein inferred from homology	19.67	1	0.999	8	0.0445269		0.00208488	0.00208407	0	8	24	0	24	275853	0	275853	10M(15.9949)		tr|B6HIK8|B6HIK8_PENRW
tr|A0A5N6U0M4|A0A5N6U0M4_9EURO	A0A5N6U0M4	A0A5N6U0M4_9EURO	BDV25DRAFT_151675	315	Aspergillus avenaceus	ADP/ATP translocase	3:Protein inferred from homology	20.32	0.9988	0.999	6	0.0444444		0.00208102	0.00208021	1	2	14	2	4	143727	16958.5	70176.3
tr|A0A167VR44|A0A167VR44_PENCH	A0A167VR44	A0A167VR44_PENCH	EN45_009170	410	Penicillium chrysogenum	Tyrosinase	4:Protein predicted	17.8	1	0.9988	5	0.0439024		0.00205564	0.00205484	0	5	18	0	18	122827	0	122827	10M(15.9949),12M(15.9949),4C(57.0214),4C(57.0214)		tr|B6HUM2|B6HUM2_PENRW
tr|A0A0F7TUZ3|A0A0F7TUZ3_PENBI	A0A0F7TUZ3	A0A0F7TUZ3_PENBI	PMG11_09042	230	Penicillium brasilianum	Superoxide dismutase [Cu-Zn]	3:Protein inferred from homology	20.43	1	0.999	5	0.0434783		0.00203578	0.00203499	0	0	10	0	0	230372	0	0			tr|A0A1S9RJY4|A0A1S9RJY4_PENBI
tr|A0A2I1BVM5|A0A2I1BVM5_ASPN1	A0A2I1BVM5	A0A2I1BVM5_ASPN1	P174DRAFT_445958	728	Aspergillus novofumigatus (strain IBT 16806)	Catalase	3:Protein inferred from homology	9.34	0.9993	0.9986	7	0.0425824		0.00199383	0.00199306	0	0	31	0	0	709561	0	0
tr|A0A167RKF5|A0A167RKF5_PENCH	A0A167RKF5	A0A167RKF5_PENCH	EN45_103050	545	Penicillium chrysogenum	Putative amidase	4:Protein predicted	29.17	1	0.999	12	0.0422018		0.00197601	0.00197525	0	12	23	0	23	124809	0	124809			tr|B6HP11|B6HP11_PENRW
tr|A0A0A2IXL7|A0A0A2IXL7_PENEN	A0A0A2IXL7	A0A0A2IXL7_PENEN	PEX2_024840	460	Penicillium expansum	Elongation factor 1-alpha	3:Protein inferred from homology	11.09	0.9785	0.9984	5	0.0413043		0.00193399	0.00193324	0	1	19	0	1	383087	0	20983.6			tr|A0A0A2L9N0|A0A0A2L9N0_PENIT, tr|A0A0G4PLX9|A0A0G4PLX9_PENC3, tr|A0A0M8P155|A0A0M8P155_9EURO, tr|A0A101MQS7|A0A101MQS7_PENFR, tr|A0A135L8K9|A0A135L8K9_PENPA, tr|A0A161ZJP3|A0A161ZJP3_PENCH, tr|A0A1V6NPD6|A0A1V6NPD6_PENPO, tr|A0A1V6R7M7|A0A1V6R7M7_9EURO, tr|A0A1V6S2V5|A0A1V6S2V5_9EURO, tr|A0A1V6SLJ6|A0A1V6SLJ6_9EURO, tr|A0A1V6V6C7|A0A1V6V6C7_9EURO, tr|A0A1V6Y3Q8|A0A1V6Y3Q8_PENNA, tr|A0A7T6XID9|A…
tr|A0A0A2LGZ5|A0A0A2LGZ5_PENIT	A0A0A2LGZ5	A0A0A2LGZ5_PENIT	PITC_033010	171	Penicillium italicum	Uncharacterized protein	4:Protein predicted	24.56	0.9999	0.999	2	0.0409357		0.00191673	0.00191599	1	1	7	2	2	280051	25140.9	25140.9
tr|A0A1V6XHR3|A0A1V6XHR3_PENNA	A0A1V6XHR3	A0A1V6XHR3_PENNA	PENNAL_c0075G02686	425	Penicillium nalgiovense	mannan endo-1,4-beta-mannosidase	3:Protein inferred from homology	22.12	1	0.999	5	0.04		0.00187292	0.00187219	0	5	17	0	17	163767	0	163767	17C(57.0214),2C(57.0214)		tr|A0A9W4H9G4|A0A9W4H9G4_PENNA
tr|A0A2H3IBG4|A0A2H3IBG4_9EURO	A0A2H3IBG4	A0A2H3IBG4_9EURO	PENO1_059460	375	Penicillium occitanis	Actin, gamma	3:Protein inferred from homology	15.47	1	0.9987	5	0.04		0.00187292	0.00187219	0	2	15	0	7	117526	0	85506.6	10M(15.9949)
tr|A0A1E3B4E4|A0A1E3B4E4_ASPCR	A0A1E3B4E4	A0A1E3B4E4_ASPCR	SI65_08662	300	Aspergillus cristatus	feruloyl esterase	3:Protein inferred from homology	6	0.9993	0.9937	2	0.04		0.00187292	0.00187219	0	1	12	0	5	459717	0	28540.6			tr|A0A7R7VX58|A0A7R7VX58_ASPCH
tr|A0A167SEY8|A0A167SEY8_PENCH	A0A167SEY8	A0A167SEY8_PENCH	EN45_056450	152	Penicillium chrysogenum	Superoxide dismutase [Cu-Zn]	3:Protein inferred from homology	19.74	1	0.9989	3	0.0394737		0.00184827	0.00184756	0	3	6	0	6	84943.4	0	84943.4			tr|B6HFF6|B6HFF6_PENRW
tr|A0A161Z352|A0A161Z352_PENCH	A0A161Z352	A0A161Z352_PENCH	EN45_108740	469	Penicillium chrysogenum	Beta-xylosidase	4:Protein predicted	29.85	1	0.9986	9	0.0383795		0.00179704	0.00179635	0	9	18	0	18	51539.8	0	51539.8			tr|B6H9H4|B6H9H4_PENRW
tr|A0A1V6SQL5|A0A1V6SQL5_9EURO	A0A1V6SQL5	A0A1V6SQL5_9EURO	PENSTE_c025G06334	627	Penicillium steckii	alpha-amylase	3:Protein inferred from homology	4.31	1	0.999	3	0.0382775		0.00179226	0.00179157	2	2	24	19	19	2.95054e+06	1.68054e+06	1.68054e+06
tr|A0A9X0BP89|A0A9X0BP89_9EURO	A0A9X0BP89	A0A9X0BP89_9EURO	N7530_003233	549	Penicillium desertorum	Amidase domain-containing protein	4:Protein predicted	28.6	0.9901	0.9989	11	0.0382514		0.00179104	0.00179035	0	1	21	0	1	120025	0	7461.78
tr|A0A017SAP1|A0A017SAP1_ASPRC	A0A017SAP1	A0A017SAP1_ASPRC	EURHEDRAFT_414113	210	Aspergillus ruber (strain CBS 135680)	Putative ras GTPase Rab11	3:Protein inferred from homology	15.24	1	0.9982	3	0.0380952		0.00178373	0.00178304	0	3	8	0	8	111848	0	111848			tr|A0A0A2IUM6|A0A0A2IUM6_PENEN, tr|A0A0F7TIX2|A0A0F7TIX2_PENBI, tr|A0A0F8UGC3|A0A0F8UGC3_9EURO, tr|A0A0F8UW93|A0A0F8UW93_9EURO, tr|A0A0M9W9W1|A0A0M9W9W1_9EURO, tr|A0A0S7E719|A0A0S7E719_9EURO, tr|A0A0U5G315|A0A0U5G315_ASPCI, tr|A0A100I339|A0A100I339_ASPNG, tr|A0A117NNR3|A0A117NNR3_PENFR, tr|A0A135LZ52|A0A135LZ52_PENPA, tr|A0A1E3B2Y6|A0A1E3B2Y6_ASPCR, tr|A0A1F5L3F2|A0A1F5L3F2_9EURO, tr|A0A1L9NC71|A…
tr|A0A0A2KXX3|A0A0A2KXX3_PENIT	A0A0A2KXX3	A0A0A2KXX3_PENIT	PITC_056480	293	Penicillium italicum	Spermidine/spermine synthases family	3:Protein inferred from homology	24.91	1	0.9985	6	0.0375427		0.00175786	0.00175718	0	4	11	0	5	78705.9	0	36448.9	5C(57.0214),N-term(42.0106)		tr|A0A0G4P8M3|A0A0G4P8M3_PENC3, tr|A0A117NRH1|A0A117NRH1_PENFR, tr|A0A1V6R264|A0A1V6R264_9EURO, tr|A0A8H4SJM8|A0A8H4SJM8_9EURO, tr|A0A9W9X0R1|A0A9W9X0R1_9EURO, tr|B6H5C0|B6H5C0_PENRW
tr|A0A0M8P2H1|A0A0M8P2H1_9EURO	A0A0M8P2H1	A0A0M8P2H1_9EURO	ACN38_g6933	603	Penicillium nordicum	alpha-amylase	3:Protein inferred from homology	9.12	0.9999	0.999	3	0.0364842		0.0017083	0.00170764	1	1	22	2	2	4.33189e+06	1112.37	1112.37
tr|A0A9W9J649|A0A9W9J649_9EURO	A0A9W9J649	A0A9W9J649_9EURO	N7472_007355	385	Penicillium cf. griseofulvum	Carbohydrate binding module family 20	3:Protein inferred from homology	10.13	1	0.9918	5	0.0363636		0.00170265	0.00170199	1	1	14	1	1	169002	0	0
[truncated: 139 more rows]
